# Supplementary material for: Two acyclic imides: 3-bromo-N-(3-bromo­benzo­yl)-N-(pyridin-2-yl)benzamide and 3-bromo-N-(3-bromo­benzo­yl)-N-(pyrimidin-2-yl)benzamide
Source: Acta Crystallogr E Crystallogr Commun. 2020 Nov 3;76(Pt 12):1800–4. doi: 10.1107/S2056989020014413 (PMC7784653; doi:10.1107/S2056989020014413)
Supplement: Supplementary file 1 [file e-76-01800-sup1.cif]

##############################################################################
#                                                                            #
# This CIF contains the data in a paper accepted for publication in          #
# Acta Crystallographica Section E. It conforms to the requirements of       #
# Notes for Authors for Acta Crystallographica Section E, and has been       #
# peer reviewed under the auspices of the IUCr Commission on Journals.       #
#                                                                            #
# Full details of the Crystallographic Information File format               #
# are given in the paper "The Crystallographic Information File (CIF):       #
# a New Standard Archive File for Crystallography" by S. R. Hall, F. H.      #
# Allen and I. D. Brown [Acta Cryst. (1991), A47, 655-685].                  #
#                                                                            #
# The current version of the core CIF dictionary is obtainable from          #
# ftp://ftp.iucr.org/pub/cif_core.dic.                                       #
#                                                                            #
# Software is freely available for graphical display of the structure(s)     #
# in this CIF. For information consult the CIF software page                 #
# http://www.iucr.org/resources/cif/software.                                #
#                                                                            #
# This file may be used for bona fide research purposes within the           #
# scientific community so long as proper attribution is given to the journal # 
# article from which it was obtained.                                        #
#                                                                            #
##############################################################################
data_global
_audit_creation_method     'from Oxford Diffraction CIF routine and SHELXL-14/6'
_journal_date_recd_electronic     2020-10-23
_journal_date_accepted     2020-10-29
_journal_name_full     'Acta Crystallographica, Section E'
_journal_year     2020
_journal_volume     76
_journal_issue     12
_journal_page_first     1800
_journal_page_last     1804
_journal_paper_category     GO
_journal_paper_doi     10.1107/S2056989020014413
_journal_coeditor_code     EX2039
_publ_contact_author_name
;
Dr. John F. Gallagher
;
_publ_contact_author_address
;
School of Chemical Sciences,
Dublin City University, Dublin 9, Ireland
;
_publ_contact_author_email     'john.gallagher@dcu.ie'
_publ_contact_author_fax     '353 1 7005503'
_publ_contact_author_phone     '353 1 7005114'
_publ_section_title
;
Two acyclic imides:
3-bromo-<i>N</i>-(3-bromobenzoyl)-<i>N</i>-(pyridin-2-yl)benzamide and
3-bromo-<i>N</i>-(3-bromobenzoyl)-<i>N</i>-(pyrimidin-2-yl)benzamide
;
loop_
    _publ_author_name
    _publ_author_address
    'Desmond, F\'eilim'
;    School of Chemical Sciences,
     Dublin City University, Dublin 9, Ireland
;
    'Gallagher, John F.'
;    School of Chemical Sciences,
     Dublin City University, Dublin 9, Ireland
;
    'Hehir, Niall'
;    School of Chemical Sciences,
     Dublin City University, Dublin 9, Ireland
;
_publ_section_synopsis
;
The title acyclic <i>meta</i>-bromo substituted imide derivatives were
synthesized in good yields from condensation reactions of 3-bromobenzoyl
chloride with 2-aminopyridine or 2-aminopyrimidine using standard condensation
reaction conditions and subsequent column chromatography.
;
data_Brmod
_audit_creation_method     'SHELXL-2014/7'
_chemical_name_systematic
;
3-Bromo-<i>N</i>-(3-bromobenzoyl)-<i>N</i>-(pyridin-2-yl)benzamide
;
_chemical_name_common     'Brmod'
_chemical_formula_moiety     'C19 H12 Br2 N2 O2'
_chemical_formula_sum     'C19 H12 Br2 N2 O2'
_chemical_formula_iupac     'C19 H12 Br2 N2 O2'
_chemical_formula_weight     460.13
_chemical_melting_point     419
_space_group_crystal_system     monoclinic
_space_group_name_H-M_alt     'P 21/c'
_space_group_name_Hall     '-P 2ybc'
loop_
    _space_group_symop_operation_xyz
    'x, y, z'
    '-x, y+1/2, -z+1/2'
    '-x, -y, -z'
    'x, -y-1/2, z-1/2'
_cell_length_a     5.54390(10)
_cell_length_b     16.3366(4)
_cell_length_c     19.3701(4)
_cell_angle_alpha     90
_cell_angle_beta     91.459(2)
_cell_angle_gamma     90
_cell_volume     1753.75(6)
_cell_formula_units_Z     4
_cell_measurement_reflns_used     4432
_cell_measurement_theta_min     2.097
_cell_measurement_theta_max     29.48
_cell_measurement_temperature     294(2)
_exptl_crystal_description     Block
_exptl_crystal_colour     colourless
_exptl_crystal_size_max     0.43
_exptl_crystal_size_mid     0.35
_exptl_crystal_size_min     0.18
_exptl_crystal_density_diffrn     1.743
_exptl_crystal_density_meas     ?
_exptl_crystal_density_method     ?
_exptl_crystal_F_000     904
_exptl_absorpt_coefficient_mu     4.637
_exptl_absorpt_correction_type     analytical
_exptl_absorpt_process_details
;
(<i>ABSFAC</i>; Clark & Reid, 1998)
;
_exptl_absorpt_correction_T_min     0.228
_exptl_absorpt_correction_T_max     0.493
_diffrn_ambient_temperature     294(2)
_diffrn_radiation_type     MoK\a
_diffrn_radiation_wavelength     0.71073
_diffrn_radiation_source     'Enhance (Mo) X-ray Source'
_diffrn_radiation_monochromator     'graphite'
_diffrn_measurement_device_type     'Rigaku Xcalibur, Sapphire3, Gemini Ultra'
_diffrn_measurement_method     '\w scans'
_diffrn_detector_area_resol_mean     16.0560
_diffrn_reflns_number     16613
_diffrn_reflns_av_R_equivalents     0.0366
_diffrn_reflns_av_unetI/netI     0.0434
_diffrn_reflns_theta_min     2.103
_diffrn_reflns_theta_max     29.565
_diffrn_reflns_theta_full     27.000
_diffrn_measured_fraction_theta_max     0.947
_diffrn_measured_fraction_theta_full     1.000
_diffrn_reflns_limit_h_min     -7
_diffrn_reflns_limit_h_max     7
_diffrn_reflns_limit_k_min     -22
_diffrn_reflns_limit_k_max     17
_diffrn_reflns_limit_l_min     -26
_diffrn_reflns_limit_l_max     26
_refine_special_details     ?
_reflns_number_total     4665
_reflns_number_gt     3025
_reflns_threshold_expression     'I > 2\s(I)'
_refine_ls_structure_factor_coef     Fsqd
_refine_ls_matrix_type     full
_refine_ls_R_factor_all     0.0839
_refine_ls_R_factor_gt     0.0419
_refine_ls_wR_factor_gt     0.0731
_refine_ls_wR_factor_ref     0.0850
_refine_ls_goodness_of_fit_ref     1.008
_refine_ls_restrained_S_all     1.008
_refine_ls_number_reflns     4665
_refine_ls_number_parameters     226
_refine_ls_number_restraints     0
_refine_ls_hydrogen_treatment     constr
_refine_ls_weighting_scheme     calc
_refine_ls_weighting_details
              'w=1/[\s^2^(Fo^2^)+(0.0295P)^2^+0.9875P] where P=(Fo^2^+2Fc^2^)/3'
_atom_sites_solution_hydrogens     geom
_atom_sites_solution_primary     direct
_atom_sites_solution_secondary     difmap
_refine_ls_shift/su_max     0.000
_refine_ls_shift/su_mean     0.000
_refine_diff_density_max     0.597
_refine_diff_density_min     -0.417
_refine_ls_extinction_method     none
_refine_ls_extinction_coef     .
loop_
    _atom_type_symbol
    _atom_type_description
    _atom_type_scat_dispersion_real
    _atom_type_scat_dispersion_imag
    _atom_type_scat_source
    'C' 'C' 0.0033 0.0016
                         'International Tables Vol C Tables 4.2.6.8 and 6.1.1.4'
    'H' 'H' 0.0000 0.0000
                         'International Tables Vol C Tables 4.2.6.8 and 6.1.1.4'
    'N' 'N' 0.0061 0.0033
                         'International Tables Vol C Tables 4.2.6.8 and 6.1.1.4'
    'O' 'O' 0.0106 0.0060
                         'International Tables Vol C Tables 4.2.6.8 and 6.1.1.4'
    'Br' 'Br' -0.2901 2.4595
                         'International Tables Vol C Tables 4.2.6.8 and 6.1.1.4'
_computing_data_collection
;
CrysAlisPro (Rigaku OD, 2015)
;
_computing_cell_refinement
;
CrysAlisPro (Rigaku OD, 2015)
;
_computing_data_reduction
;
CrysAlisPro (Rigaku OD, 2015)
;
_computing_structure_solution
;
<i>SHELXT14/7</i> (Sheldrick, 2015a)
;
_computing_structure_refinement
;
<i>SHELXL14/7</i> (Sheldrick, 2015b)
;
_computing_molecular_graphics
;
Mercury (Macrae <i>et al.</i>,  2020)
;
_computing_publication_material
;
<i>SHELXL14/7</i> (Sheldrick, 2015b)
;
loop_
    _atom_site_type_symbol
    _atom_site_label
    _atom_site_fract_x
    _atom_site_fract_y
    _atom_site_fract_z
    _atom_site_U_iso_or_equiv
    _atom_site_adp_type
    _atom_site_calc_flag
    _atom_site_occupancy
    _atom_site_disorder_assembly
    _atom_site_disorder_group
    Br Br13 0.12586(8) 0.01924(3) -0.22896(2) 0.07723(16) Uani d 1 . .
    Br Br33 0.25059(6) 0.58666(2) 0.07841(2) 0.04753(11) Uani d 1 . .
    O O1 0.2102(5) 0.05436(15) 0.05540(13) 0.0741(8) Uani d 1 . .
    C C1 0.2745(6) 0.11718(19) 0.02838(16) 0.0432(7) Uani d 1 . .
    N N1 0.2894(4) 0.19022(14) 0.06634(12) 0.0362(5) Uani d 1 . .
    O O2 0.1237(4) 0.27325(13) -0.01771(11) 0.0513(6) Uani d 1 . .
    C C2 0.2485(5) 0.26745(17) 0.03375(15) 0.0350(6) Uani d 1 . .
    C C11 0.3581(5) 0.11967(17) -0.04341(15) 0.0393(7) Uani d 1 . .
    C C12 0.2308(6) 0.07512(18) -0.09348(15) 0.0432(7) Uani d 1 . .
    H H12 0.0952 0.0451 -0.0820 0.052 Uiso calc 1 . .
    C C13 0.3084(6) 0.0762(2) -0.15995(16) 0.0499(8) Uani d 1 . .
    C C14 0.5141(7) 0.1177(3) -0.17788(19) 0.0648(10) Uani d 1 . .
    H H14 0.5647 0.1176 -0.2233 0.078 Uiso calc 1 . .
    C C15 0.6432(7) 0.1592(3) -0.1273(2) 0.0673(11) Uani d 1 . .
    H H15 0.7851 0.1859 -0.1384 0.081 Uiso calc 1 . .
    C C16 0.5651(6) 0.1615(2) -0.06085(18) 0.0510(8) Uani d 1 . .
    H H16 0.6509 0.1912 -0.0274 0.061 Uiso calc 1 . .
    C C21 0.2667(5) 0.18650(17) 0.13984(14) 0.0366(6) Uani d 1 . .
    N N22 0.0859(4) 0.22893(17) 0.16417(13) 0.0488(7) Uani d 1 . .
    C C23 0.0675(7) 0.2294(2) 0.23268(19) 0.0626(10) Uani d 1 . .
    H H23 -0.0594 0.2586 0.2513 0.075 Uiso calc 1 . .
    C C24 0.2231(7) 0.1898(2) 0.27726(18) 0.0601(9) Uani d 1 . .
    H H24 0.2045 0.1929 0.3248 0.072 Uiso calc 1 . .
    C C25 0.4070(7) 0.1455(2) 0.24981(18) 0.0601(9) Uani d 1 . .
    H H25 0.5145 0.1170 0.2785 0.072 Uiso calc 1 . .
    C C26 0.4310(6) 0.1437(2) 0.17975(16) 0.0494(8) Uani d 1 . .
    H H26 0.5550 0.1144 0.1598 0.059 Uiso calc 1 . .
    C C31 0.3759(5) 0.33794(17) 0.06655(13) 0.0321(6) Uani d 1 . .
    C C32 0.2767(5) 0.41557(17) 0.05842(14) 0.0330(6) Uani d 1 . .
    H H32 0.1309 0.4226 0.0344 0.040 Uiso calc 1 . .
    C C33 0.3957(5) 0.48156(17) 0.08614(14) 0.0338(6) Uani d 1 . .
    C C34 0.6181(5) 0.47370(19) 0.11981(15) 0.0405(7) Uani d 1 . .
    H H34 0.6988 0.5193 0.1375 0.049 Uiso calc 1 . .
    C C35 0.7172(5) 0.39622(19) 0.12645(15) 0.0399(7) Uani d 1 . .
    H H35 0.8668 0.3898 0.1486 0.048 Uiso calc 1 . .
    C C36 0.5982(5) 0.32877(17) 0.10082(14) 0.0352(6) Uani d 1 . .
    H H36 0.6657 0.2770 0.1063 0.042 Uiso calc 1 . .
loop_
    _atom_site_aniso_label
    _atom_site_aniso_U_11
    _atom_site_aniso_U_22
    _atom_site_aniso_U_33
    _atom_site_aniso_U_12
    _atom_site_aniso_U_13
    _atom_site_aniso_U_23
    Br13 0.0878(3) 0.0939(3) 0.0490(2) 0.0319(2) -0.0185(2) -0.0193(2)
    Br33 0.0583(2) 0.03904(17) 0.04500(18) 0.00725(15) -0.00459(14) -0.00051(14)
    O1 0.120(2) 0.0505(14) 0.0518(15) -0.0332(15) 0.0154(15) 0.0002(12)
    C1 0.0492(19) 0.0393(17) 0.0412(17) -0.0064(14) 0.0016(14) 0.0031(14)
    N1 0.0388(14) 0.0361(13) 0.0336(13) 0.0011(10) 0.0005(10) 0.0022(10)
    O2 0.0563(13) 0.0443(12) 0.0518(13) 0.0085(10) -0.0264(11) -0.0012(10)
    C2 0.0307(15) 0.0375(16) 0.0365(16) 0.0056(12) -0.0020(12) 0.0006(13)
    C11 0.0455(17) 0.0330(15) 0.0396(17) 0.0059(13) 0.0039(13) 0.0023(13)
    C12 0.0483(18) 0.0386(17) 0.0428(18) 0.0066(14) 0.0017(14) -0.0007(14)
    C13 0.058(2) 0.053(2) 0.0384(17) 0.0204(16) -0.0013(15) -0.0026(15)
    C14 0.064(2) 0.087(3) 0.044(2) 0.019(2) 0.0157(18) 0.005(2)
    C15 0.052(2) 0.087(3) 0.063(3) 0.002(2) 0.0215(19) 0.010(2)
    C16 0.0432(19) 0.053(2) 0.057(2) 0.0008(15) 0.0044(16) 0.0014(17)
    C21 0.0359(16) 0.0377(16) 0.0362(16) -0.0010(12) -0.0007(12) 0.0025(13)
    N22 0.0435(15) 0.0615(18) 0.0418(15) 0.0131(13) 0.0082(12) 0.0034(13)
    C23 0.064(2) 0.071(3) 0.054(2) 0.0150(19) 0.0177(19) -0.0005(19)
    C24 0.079(3) 0.066(2) 0.0359(18) -0.006(2) 0.0035(18) 0.0029(17)
    C25 0.064(2) 0.072(2) 0.0439(19) 0.0064(19) -0.0087(17) 0.0174(18)
    C26 0.0498(19) 0.054(2) 0.0446(18) 0.0146(16) 0.0012(15) 0.0084(16)
    C31 0.0269(14) 0.0395(15) 0.0299(14) 0.0024(12) 0.0010(11) 0.0031(12)
    C32 0.0270(13) 0.0423(16) 0.0295(13) 0.0029(12) -0.0021(11) 0.0027(12)
    C33 0.0362(16) 0.0372(15) 0.0282(14) 0.0031(12) 0.0043(12) 0.0022(12)
    C34 0.0346(16) 0.0499(18) 0.0368(16) -0.0065(14) -0.0015(12) -0.0045(14)
    C35 0.0251(14) 0.057(2) 0.0373(16) 0.0006(13) -0.0039(12) 0.0020(14)
    C36 0.0287(14) 0.0418(16) 0.0352(15) 0.0047(12) 0.0019(12) 0.0038(13)
_geom_special_details
;
 All esds (except the esd in the dihedral angle between two l.s. planes)
 are estimated using the full covariance matrix.  The cell esds are taken
 into account individually in the estimation of esds in distances, angles
 and torsion angles; correlations between esds in cell parameters are only
 used when they are defined by crystal symmetry.  An approximate (isotropic)
 treatment of cell esds is used for estimating esds involving l.s. planes.
;
loop_
    _geom_bond_atom_site_label_1
    _geom_bond_atom_site_label_2
    _geom_bond_site_symmetry_2
    _geom_bond_distance
    _geom_bond_publ_flag
    Br13 C13 . 1.900(3) ?
    Br33 C33 . 1.900(3) ?
    O1 C1 . 1.210(4) ?
    C1 N1 . 1.403(4) ?
    C1 C11 . 1.478(4) ?
    N1 C2 . 1.426(3) ?
    N1 C21 . 1.434(3) ?
    O2 C2 . 1.203(3) ?
    C2 C31 . 1.485(4) ?
    C11 C16 . 1.385(4) ?
    C11 C12 . 1.390(4) ?
    C12 C13 . 1.368(4) ?
    C12 H12 . 0.9300 ?
    C13 C14 . 1.378(5) ?
    C14 C15 . 1.377(5) ?
    C14 H14 . 0.9300 ?
    C15 C16 . 1.369(5) ?
    C15 H15 . 0.9300 ?
    C16 H16 . 0.9300 ?
    C21 N22 . 1.316(4) ?
    C21 C26 . 1.371(4) ?
    N22 C23 . 1.334(4) ?
    C23 C24 . 1.368(5) ?
    C23 H23 . 0.9300 ?
    C24 C25 . 1.368(5) ?
    C24 H24 . 0.9300 ?
    C25 C26 . 1.367(4) ?
    C25 H25 . 0.9300 ?
    C26 H26 . 0.9300 ?
    C31 C32 . 1.390(4) ?
    C31 C36 . 1.393(4) ?
    C32 C33 . 1.367(4) ?
    C32 H32 . 0.9300 ?
    C33 C34 . 1.386(4) ?
    C34 C35 . 1.384(4) ?
    C34 H34 . 0.9300 ?
    C35 C36 . 1.371(4) ?
    C35 H35 . 0.9300 ?
    C36 H36 . 0.9300 ?
loop_
    _geom_angle_atom_site_label_1
    _geom_angle_atom_site_label_2
    _geom_angle_atom_site_label_3
    _geom_angle_site_symmetry_1
    _geom_angle_site_symmetry_3
    _geom_angle
    _geom_angle_publ_flag
    O1 C1 N1 . . 120.6(3) ?
    O1 C1 C11 . . 122.2(3) ?
    N1 C1 C11 . . 117.0(3) ?
    C1 N1 C2 . . 120.9(2) ?
    C1 N1 C21 . . 118.6(2) ?
    C2 N1 C21 . . 117.4(2) ?
    O2 C2 N1 . . 121.2(3) ?
    O2 C2 C31 . . 123.4(3) ?
    N1 C2 C31 . . 115.3(2) ?
    C16 C11 C12 . . 119.8(3) ?
    C16 C11 C1 . . 121.7(3) ?
    C12 C11 C1 . . 118.4(3) ?
    C13 C12 C11 . . 118.9(3) ?
    C13 C12 H12 . . 120.6 ?
    C11 C12 H12 . . 120.6 ?
    C12 C13 C14 . . 121.7(3) ?
    C12 C13 Br13 . . 118.8(3) ?
    C14 C13 Br13 . . 119.5(3) ?
    C15 C14 C13 . . 118.8(3) ?
    C15 C14 H14 . . 120.6 ?
    C13 C14 H14 . . 120.6 ?
    C16 C15 C14 . . 120.7(3) ?
    C16 C15 H15 . . 119.6 ?
    C14 C15 H15 . . 119.6 ?
    C15 C16 C11 . . 120.0(3) ?
    C15 C16 H16 . . 120.0 ?
    C11 C16 H16 . . 120.0 ?
    N22 C21 C26 . . 124.6(3) ?
    N22 C21 N1 . . 114.9(2) ?
    C26 C21 N1 . . 120.5(3) ?
    C21 N22 C23 . . 116.0(3) ?
    N22 C23 C24 . . 124.2(3) ?
    N22 C23 H23 . . 117.9 ?
    C24 C23 H23 . . 117.9 ?
    C23 C24 C25 . . 118.0(3) ?
    C23 C24 H24 . . 121.0 ?
    C25 C24 H24 . . 121.0 ?
    C26 C25 C24 . . 119.3(3) ?
    C26 C25 H25 . . 120.3 ?
    C24 C25 H25 . . 120.3 ?
    C25 C26 C21 . . 117.9(3) ?
    C25 C26 H26 . . 121.0 ?
    C21 C26 H26 . . 121.0 ?
    C32 C31 C36 . . 119.7(3) ?
    C32 C31 C2 . . 118.5(2) ?
    C36 C31 C2 . . 121.7(2) ?
    C33 C32 C31 . . 119.3(2) ?
    C33 C32 H32 . . 120.3 ?
    C31 C32 H32 . . 120.3 ?
    C32 C33 C34 . . 121.8(3) ?
    C32 C33 Br33 . . 118.8(2) ?
    C34 C33 Br33 . . 119.4(2) ?
    C35 C34 C33 . . 118.3(3) ?
    C35 C34 H34 . . 120.8 ?
    C33 C34 H34 . . 120.8 ?
    C36 C35 C34 . . 121.0(3) ?
    C36 C35 H35 . . 119.5 ?
    C34 C35 H35 . . 119.5 ?
    C35 C36 C31 . . 119.9(3) ?
    C35 C36 H36 . . 120.1 ?
    C31 C36 H36 . . 120.1 ?
loop_
    _geom_torsion_atom_site_label_1
    _geom_torsion_atom_site_label_2
    _geom_torsion_atom_site_label_3
    _geom_torsion_atom_site_label_4
    _geom_torsion_site_symmetry_1
    _geom_torsion_site_symmetry_2
    _geom_torsion_site_symmetry_3
    _geom_torsion_site_symmetry_4
    _geom_torsion
    _geom_torsion_publ_flag
    O1 C1 N1 C2 . . . . -149.3(3) ?
    C11 C1 N1 C2 . . . . 35.3(4) ?
    O1 C1 N1 C21 . . . . 10.3(4) ?
    C11 C1 N1 C21 . . . . -165.1(2) ?
    C1 N1 C2 O2 . . . . 26.1(4) ?
    C21 N1 C2 O2 . . . . -133.7(3) ?
    C1 N1 C2 C31 . . . . -152.0(3) ?
    C21 N1 C2 C31 . . . . 48.1(3) ?
    O1 C1 C11 C16 . . . . -133.9(3) ?
    N1 C1 C11 C16 . . . . 41.4(4) ?
    O1 C1 C11 C12 . . . . 42.8(4) ?
    N1 C1 C11 C12 . . . . -141.9(3) ?
    C16 C11 C12 C13 . . . . -2.5(4) ?
    C1 C11 C12 C13 . . . . -179.2(3) ?
    C11 C12 C13 C14 . . . . 2.5(5) ?
    C11 C12 C13 Br13 . . . . -177.3(2) ?
    C12 C13 C14 C15 . . . . -0.3(5) ?
    Br13 C13 C14 C15 . . . . 179.5(3) ?
    C13 C14 C15 C16 . . . . -2.1(6) ?
    C14 C15 C16 C11 . . . . 2.1(6) ?
    C12 C11 C16 C15 . . . . 0.2(5) ?
    C1 C11 C16 C15 . . . . 176.9(3) ?
    C1 N1 C21 N22 . . . . -120.1(3) ?
    C2 N1 C21 N22 . . . . 40.3(3) ?
    C1 N1 C21 C26 . . . . 62.3(4) ?
    C2 N1 C21 C26 . . . . -137.4(3) ?
    C26 C21 N22 C23 . . . . 0.4(5) ?
    N1 C21 N22 C23 . . . . -177.1(3) ?
    C21 N22 C23 C24 . . . . 0.5(5) ?
    N22 C23 C24 C25 . . . . -1.3(6) ?
    C23 C24 C25 C26 . . . . 1.2(6) ?
    C24 C25 C26 C21 . . . . -0.4(5) ?
    N22 C21 C26 C25 . . . . -0.4(5) ?
    N1 C21 C26 C25 . . . . 176.9(3) ?
    O2 C2 C31 C32 . . . . 28.3(4) ?
    N1 C2 C31 C32 . . . . -153.6(2) ?
    O2 C2 C31 C36 . . . . -147.3(3) ?
    N1 C2 C31 C36 . . . . 30.8(4) ?
    C36 C31 C32 C33 . . . . -2.0(4) ?
    C2 C31 C32 C33 . . . . -177.7(2) ?
    C31 C32 C33 C34 . . . . 2.7(4) ?
    C31 C32 C33 Br33 . . . . -177.05(19) ?
    C32 C33 C34 C35 . . . . -1.5(4) ?
    Br33 C33 C34 C35 . . . . 178.3(2) ?
    C33 C34 C35 C36 . . . . -0.4(4) ?
    C34 C35 C36 C31 . . . . 1.0(4) ?
    C32 C31 C36 C35 . . . . 0.2(4) ?
    C2 C31 C36 C35 . . . . 175.7(3) ?
loop_
    _geom_hbond_atom_site_label_D
    _geom_hbond_atom_site_label_H
    _geom_hbond_atom_site_label_A
    _geom_hbond_site_symmetry_A
    _geom_hbond_distance_DH
    _geom_hbond_distance_HA
    _geom_hbond_distance_DA
    _geom_hbond_angle_DHA
    _geom_hbond_publ_flag
    C12 H12 O1 3 0.93 2.41 3.330(4) 170 yes
    C32 H32 Br33 3_565 0.93 3.01 3.896(3) 162 yes
    C36 H36 N22 1_655 0.93 2.68 3.363(4) 131 yes
_shelx_space_group_comment
;
The symmetry employed for this shelxl refinement is uniquely defined
by the following loop, which should always be used as a source of
symmetry information in preference to the above space-group names.
They are only intended as comments.
;
_shelx_estimated_absorpt_T_min     0.240
_shelx_estimated_absorpt_T_max     0.489
_shelx_hkl_file
;
   0   0  -2 5941.56 358.036   1
   0   0  -3 432.628 153.753   1
   0   0  -4 3689.74 408.421   1
   0   0  -5-259.895 202.535   1
   0   0  -6 417201. 2357.73   4
   0   0  -6 429516. 4919.33   1
   0   0  -7 27.6620 184.761   1
   0   0  -7 48.7044 102.433   4
   0   0  -8 17312.1 551.930   4
   0   0   8 17679.1 1163.98   1
   0   0   9 96.1184 234.225   1
   0   0  -9 4.19120 136.537   4
   0   0 -10 35226.6 878.977   4
   0   0  10 35780.7 1820.20   1
   0   0 -11-139.633 196.483   4
   0   0  11-21.4175 263.962   1
   0   0 -12 34402.8 943.761   4
   0   0 -13 45.8969 205.604   4
   0   0 -14 20432.5 799.851   4
   0   0 -15-157.219 254.077   4
   0   0 -16 2296.92 384.133   4
   0   0 -17 208.381 303.851   4
   0   0 -18-15.7681 320.874   4
   0   0 -19-363.503 356.828   4
   0   0 -20 29159.5 1140.99   4
   0   0 -21 237.561 347.050   4
   0   0 -22 1670.20 433.264   4
   0   0 -23-380.715 395.244   4
   0   0 -23-246.811 344.614   6
   0   0 -24 232.859 375.081   4
   0   0 -24 13.5778 379.544   6
   0   0 -25-61.0786 403.358   4
   0   0 -25-429.615 414.967   6
   0   0 -26 1634.15 491.557   4
   0   0 -26 1866.97 491.027   6
   0   1  -2 1798.90 191.391   1
   0  -1  -3 37993.4 817.416   3
   0   1  -3 35803.8 971.681   1
   0   1  -4 2919.33 348.358   1
   0  -1  -4 3230.81 302.966   3
   0  -1  -5 338098. 3387.24   3
   0   1  -5 333015. 3804.59   1
   0  -1  -6 4261.71 446.238   3
   0   1  -6 3884.64 499.709   1
   0  -1  -6 4468.83 253.845   4
   0   1  -6 4136.98 238.210   4
   0   1   7 19.0541 202.658   1
   0   1  -7 203.243 207.870   1
   0  -1  -7 46.2161 101.608   4
   0   1  -7 57.5295 103.192   4
   0  -1  -7 10.7625 169.257   3
   0   1  -8 22972.0 630.781   4
   0  -1   8 23830.2 1369.25   1
   0   1   8 24214.4 1373.90   1
   0   1  -8 23389.9 1329.84   1
   0  -1  -8 23875.6 1195.80   3
   0  -1  -8 23873.9 656.241   4
   0  -1   9 14992.1 1140.48   1
   0   1  -9 14653.1 543.126   4
   0  -1  -9 15141.9 1008.46   3
   0  -1  -9 14583.5 553.779   4
   0   1  -9 14264.7 1098.82   1
   0   1   9 15387.1 1163.78   1
   0  -1 -10 670.853 190.654   4
   0   1 -10 404.318 287.547   1
   0  -1 -10 623.766 297.066   3
   0  -1  10 419.432 299.621   1
   0   1  10 883.263 359.878   1
   0   1 -10 704.052 183.701   4
   0   1  11 107782. 3310.66   1
   0   1 -11 107746. 3225.38   1
   0   1 -11 103790. 1555.42   4
   0  -1 -11 101763. 2851.70   3
   0  -1  11 105652. 3282.05   1
   0  -1 -11 105391. 1588.13   4
   0   1 -12 216.416 193.193   4
   0  -1 -12 182.899 201.316   4
   0  -1 -12 219.865 266.868   3
   0  -1 -13 374.797 211.310   4
   0  -1 -13-33.6868 266.184   3
   0   1 -13 80.7040 207.170   4
   0  -1 -14 8069.27 531.133   4
   0   1 -14 7724.38 529.582   4
   0  -1 -15 44460.7 1203.81   4
   0   1 -15 44704.7 1212.40   4
   0   1 -16 4599.45 463.971   4
   0  -1 -16 4898.16 481.438   4
   0   1 -17 17492.2 834.414   4
   0  -1 -17 17582.1 833.450   4
   0  -1 -18 663.442 317.660   4
   0   1 -18 802.516 361.693   4
   0  -1 -19 1204.82 359.060   4
   0   1 -19 1172.68 363.259   4
   0   1 -20 840.124 385.554   4
   0  -1 -20 291.528 332.577   4
   0  -1 -21 5751.60 601.433   4
   0   1 -21 5515.64 602.021   4
   0  -1 -22 901.877 371.786   6
   0  -1 -22 1094.98 407.740   4
   0   1 -22 1089.61 410.114   4
   0  -1 -23 90.0654 361.112   4
   0   1 -23 157.775 369.264   4
   0  -1 -23 389.936 369.538   6
   0  -1 -24-382.257 400.047   6
   0  -1 -24-7.80701 374.797   4
   0  -1  24-158.611 358.364   9
   0   1 -24-449.002 436.554   4
   0  -1 -25 2115.06 476.811   6
   0  -1 -25 2044.54 507.723   4
   0   1 -25 1646.01 438.393   6
   0   1 -25 1606.84 450.521   4
   0  -1  25 1982.38 476.550   9
   0   1 -26-133.778 424.792   6
   0  -1  26 275.325 402.089   9
   0  -1 -26 816.443 452.002   4
   0  -1 -26 120.640 376.054   6
   0   2   0 85536.7 1059.36   2
   0  -2  -1 370.522 74.6996   3
   0   2  -1 208.741 80.7165   2
   0  -2  -2 35135.2 614.151   3
   0   2  -2 35521.6 816.188   2
   0   2   2 35137.4 612.878   3
   0   2   3 2475.33 201.854   3
   0  -2  -3 2397.24 198.708   3
   0   2  -3 2343.87 278.304   1
   0   2   4 1049.71 172.726   3
   0  -2  -4 1121.04 171.678   3
   0   2  -4 1235.44 222.136   1
   0  -2  -5 35455.8 996.571   3
   0   2  -5 35786.2 1228.50   1
   0   2  -6 180368. 1447.58   4
   0  -2  -6 181017. 1520.31   4
   0  -2  -6 176813. 2479.68   3
   0   2  -6 183348. 3025.77   1
   0   2  -7 416.433 128.502   4
   0  -2  -7 114.406 101.526   4
   0  -2  -7 167.415 149.086   3
   0   2  -7 220.118 190.947   1
   0  -2  -7 145.663 124.822  11
   0  -2  -8 235.433 127.994  11
   0   2   8 435.161 279.555   1
   0   2  -8 589.957 270.389   1
   0   2  -8 341.750 130.225   4
   0  -2  -8 488.901 215.802   3
   0  -2  -8 211.840 126.317   4
   0   2  -9 31465.9 768.256   4
   0  -2   9 29400.6 1625.11   1
   0  -2  -9 31374.8 791.267   4
   0   2  -9 32745.8 1601.63   1
   0   2   9 31239.7 1670.31   1
   0  -2  -9 30688.9 1345.36   3
   0   2 -10 591.997 187.844   4
   0   2 -10 73.8573 242.671   1
   0  -2 -10 156.844 177.055   4
   0  -2 -10 478.748 282.245   3
   0  -2  10 583.256 127.621   5
   0  -2  10 549.541 358.166   1
   0   2  10 94.3505 245.427   1
   0  -2 -11 17775.9 685.465   4
   0   2 -11 17714.9 660.820   4
   0   2  11 17483.9 1395.93   1
   0  -2 -11 18359.2 1179.67   3
   0  -2  11 15236.7 459.659   5
   0  -2 -12 3010.91 540.778   3
   0   2 -12 3372.24 343.085   4
   0  -2 -12 2947.24 330.540   4
   0   2 -13 2167.84 301.264   4
   0  -2 -13 2170.44 309.184   4
   0  -2 -14 9870.75 581.112   4
   0   2 -14 9472.58 564.817   4
   0  -2 -15 19345.2 820.225   4
   0   2 -15 19170.2 813.763   4
   0  -2 -16 2530.22 389.863   4
   0   2 -16 2550.38 392.900   4
   0  -2 -17 14222.9 765.257   4
   0   2 -17 14410.6 769.057   4
   0  -2 -18 783.792 341.762   4
   0   2 -18 879.112 322.712   4
   0  -2 -19 0.07074 336.930   4
   0   2 -19-35.9601 338.552   4
   0  -2 -20 5862.68 593.020   4
   0  -2 -20 6069.49 581.439   6
   0   2 -20 5792.23 578.730   4
   0   2 -21 1401.00 438.866   4
   0  -2 -21 1643.13 417.718   6
   0  -2 -21 1632.70 441.898   4
   0  -2  21 1773.58 432.117   9
   0  -2 -22 3226.02 518.205   4
   0  -2 -22 3821.94 548.829   6
   0  -2  22 3920.67 536.280   9
   0   2 -22 3612.73 551.244   4
   0  -2  23 3952.03 564.814   9
   0   2 -23 3567.18 557.677   4
   0  -2 -23 3348.74 539.565   4
   0  -2 -23 3697.00 525.943   6
   0  -2  24-153.807 371.292   9
   0  -2 -24 23.9954 377.568   6
   0   2 -24-125.674 414.818   4
   0  -2 -24-35.5025 387.438   4
   0  -2  25 406.858 404.027   9
   0  -2 -25 691.419 439.430   4
   0  -2 -25-162.484 427.907   6
   0   2 -25-44.3367 412.641   4
   0  -2 -26 1625.20 478.721   6
   0  -2  26 2141.07 522.700   9
   0   2 -26 1471.13 442.192   6
   0  -2 -26 2131.72 511.910   4
   0   3   0-10.4623 74.1797   2
   0   3  -1 12034.2 503.955   2
   0   3   1 12019.4 444.662   3
   0   3   2 157916. 1513.12   3
   0   3  -2 157868. 1924.88   2
   0  -3  -2 158332. 1550.36   3
   0   3  -3 664.262 169.515   2
   0   3   3 656.122 120.773   3
   0  -3  -3 774.838 133.339   3
   0  -3  -4 9863.14 441.432   3
   0   3   4 9890.73 448.941   3
   0   3  -4 10391.8 613.516   1
   0   3  -5 38235.0 717.012   7
   0   3  -5 37425.8 1255.32   1
   0  -3  -5 36688.9 947.475   3
   0   3   5 37888.9 966.770   3
   0  -3  -5 37645.6 635.622   4
   0  -3  -5 37965.8 666.077   6
   0   3  -6 6590.81 324.694   7
   0   3   6 6264.73 453.150   3
   0  -3  -6 6041.29 443.983   3
   0  -3  -6 6187.51 297.495   6
   0   3  -6 5361.07 568.788   1
   0  -3  -6 6110.26 290.326   4
   0  -3   7 78753.3 1045.63   5
   0  -3  -7 78271.7 1073.89   4
   0   3  -7 79605.3 2160.25   1
   0   3  -7 76150.1 1031.79   4
   0  -3  -7 76251.4 1669.58   3
   0  -3   8 72839.6 1031.61   5
   0  -3  -8 71252.7 1109.73   4
   0  -3  -8 72385.5 1215.51  11
   0  -3  -8 69261.7 1740.69   3
   0   3  -8 72520.8 2200.86   1
   0   3  -8 70741.7 1063.72   4
   0  -3   9 76711.9 2485.21   1
   0  -3  -9 73379.8 1941.64   3
   0  -3   9 75109.8 1218.70   9
   0   3  -9 74245.4 1176.56   4
   0  -3  -9 78232.9 1320.05  11
   0  -3  -9 76069.6 1221.47   4
   0  -3   9 78420.7 1100.30   5
   0   3  -9 74259.2 2408.65   1
   0  -3  10 48595.1 881.023   5
   0  -3 -10 49642.0 1052.84   4
   0  -3 -10 47909.6 1677.01   3
   0   3 -10 48336.3 1017.81   4
   0   3 -10 46861.4 2019.50   1
   0  -3  10 50054.6 1050.72   9
   0  -3  10 51592.1 2160.27   1
   0  -3  11 21248.5 599.302   5
   0  -3  11 23225.7 768.783   9
   0  -3 -11 22366.2 1228.78   3
   0  -3 -11 22776.5 766.464   4
   0   3 -11 24050.7 748.816   4
   0   3 -12 19677.4 735.180   4
   0  -3 -12 20327.0 753.532   4
   0  -3  12 18218.8 561.180   5
   0  -3  12 20497.0 753.194   9
   0  -3 -13 29158.7 939.670   4
   0   3 -13 28973.0 917.118   4
   0  -3  13 28439.7 933.032   9
   0   3 -14 42869.3 1148.07   4
   0  -3  14 43314.0 1183.29   9
   0  -3 -14 44962.7 1199.91   4
   0  -3 -15 15706.4 760.942   4
   0  -3  15 15084.2 732.505   9
   0   3 -15 15530.1 752.002   4
   0  -3  16 2044.26 353.464   9
   0   3 -16 2504.82 401.123   4
   0  -3 -16 2328.55 396.467   4
   0  -3 -17 3206.22 427.832   6
   0  -3 -17 3638.34 471.719   4
   0  -3  17 2795.89 396.772   9
   0   3 -17 3355.85 440.173   4
   0  -3 -18 1361.34 356.249   6
   0  -3 -18 2153.07 417.951   4
   0   3 -18 1850.91 400.687   4
   0  -3  18 1470.05 358.976   9
   0  -3 -19-318.647 361.700   4
   0   3 -19 209.969 327.210   4
   0  -3 -19-27.6033 339.137   6
   0  -3  19-228.417 344.923   9
   0  -3 -20 5826.00 583.289   6
   0  -3 -20 5881.14 602.426   4
   0   3 -20 5705.08 580.807   4
   0  -3  20 5419.11 582.407   9
   0   3 -21 312.194 378.135   4
   0  -3 -21 115.528 342.896   6
   0  -3  21 143.221 353.990   9
   0  -3 -21 344.243 381.100   4
   0  -3 -22 2883.30 519.576   4
   0  -3 -22 2835.34 477.187   6
   0  -3  22 2624.17 488.798   9
   0   3 -22 2828.72 509.617   4
   0  -3  23 193.027 371.682   9
   0  -3 -23 823.434 424.286   4
   0   3 -23 532.876 392.329   4
   0  -3 -23 238.016 347.933   6
   0  -3  24 2809.35 524.623   9
   0   3 -24 2431.50 516.255   4
   0  -3 -24 2380.51 512.223   4
   0  -3 -24 2412.85 488.435   6
   0  -3 -25 215.216 383.420   6
   0  -3 -25 340.893 403.464   4
   0   3 -25 352.257 402.594   4
   0  -3  25 79.6225 382.786   9
   0  -3  26 151.377 419.195   9
   0   4   0 4732.36 358.622   2
   0   4   1 73148.5 1273.95   3
   0   4  -1 71323.6 1390.86   2
   0   4  -2 126485. 1911.25   2
   0   4   2 125411. 1569.92   3
   0   4   3 222598. 2070.67   3
   0  -4  -3 220510. 2121.01   3
   0   4  -3 223730. 2691.31   2
   0   4   4 117973. 1567.41   3
   0  -4  -4 117666. 1072.04   6
   0   4  -4 119442. 2119.43   2
   0  -4   4 123763. 1356.69   5
   0  -4  -4 117671. 1589.04   3
   0  -4  -4 120122. 1042.93   4
   0  -4  -5 13879.5 410.394   6
   0  -4  -5 13922.2 392.902   4
   0  -4   5 13052.8 481.506   5
   0  -4  -5 14119.9 590.799   3
   0   4  -5 14452.1 809.081   1
   0   4  -5 13689.6 439.478   7
   0   4   5 13768.1 586.267   3
   0  -4  -6-8.80939 105.641   4
   0  -4  -6 244.220 135.313   3
   0   4   6 195.649 128.180   3
   0   4  -6-110.621 123.436   7
   0   4  -6 171.453 182.956   1
   0  -4  -6 19.5257 104.152   6
   0  -4   6 56.7826 104.172   5
   0  -4  -7 891.032 212.480   3
   0  -4  -7 1172.98 173.379   4
   0  -4   7 1002.10 162.662   5
   0  -4  -7 742.387 138.813   6
   0   4  -7 519.736 123.207   7
   0   4  -7 597.133 248.807   1
   0   4   7 1061.48 223.368   3
   0  -4  -8 69942.6 1140.48   6
   0  -4  -8 70077.6 1100.40   4
   0  -4  -8 68130.2 1625.61   3
   0  -4   8 70836.7 1111.49   5
   0   4  -8 72065.3 2200.17   1
   0  -4  -9 64096.1 1160.22   6
   0  -4  -9 65539.4 1135.02   4
   0   4  -9 64869.1 1082.64   4
   0  -4  -9 64894.5 1246.31  11
   0   4  -9 65014.5 2219.75   1
   0  -4  -9 61956.0 1674.55   3
   0  -4   9 66152.4 1101.98   5
   0  -4  10-58.7747 173.553   9
   0   4 -10 194.725 169.223   4
   0  -4  10 88.5090 119.695   5
   0  -4 -10-152.719 205.062   6
   0  -4 -10-68.6130 211.282  11
   0  -4 -10 180.060 184.627   4
   0  -4 -10 71.6516 183.171   3
   0  -4 -11 2802.06 302.241   6
   0  -4 -11 3390.27 339.887   4
   0  -4 -11 2996.01 466.385   3
   0   4 -11 3138.41 321.539   4
   0  -4  11 3274.70 324.103   9
   0  -4  11 2451.35 246.996   5
   0  -4  12 6216.57 442.453   9
   0  -4 -12 7264.30 474.772   4
   0  -4 -12 7116.39 471.301   6
   0  -4  12 5696.22 353.220   5
   0   4 -12 7013.37 449.845   4
   0  -4  13 58.9907 260.222   9
   0  -4 -13 367.193 245.739   4
   0  -4 -13 96.5808 215.656   6
   0   4 -13 463.056 244.654   4
   0  -4 -14-229.675 282.073   6
   0  -4 -14 100.783 255.876   4
   0   4 -14 411.921 299.399   4
   0  -4  14-286.330 304.072   9
   0  -4 -15 2385.32 365.834   6
   0  -4  15 1971.93 361.897   9
   0  -4 -15 2533.30 399.095   4
   0   4 -15 2277.13 378.313   4
   0   4 -16 11149.1 669.242   4
   0  -4  16 10247.3 665.227   9
   0  -4 -16 11392.2 693.853   4
   0  -4 -16 11134.7 665.319   6
   0   4 -17 7651.25 592.944   4
   0  -4 -17 7209.84 590.220   6
   0  -4  17 7351.64 590.905   9
   0  -4 -17 8339.58 628.743   4
   0  -4  18 10603.3 720.040   9
   0  -4 -18 10433.7 684.362   6
   0  -4 -18 10934.5 722.719   4
   0   4 -18 10623.7 707.820   4
   0   4 -19 1048.37 388.553   4
   0  -4 -19 522.822 315.826   6
   0  -4  19 993.028 358.045   9
   0  -4 -19 840.038 382.675   4
   0  -4  20 260.104 352.050   9
   0   4 -20 236.474 340.172   4
   0  -4 -20 443.758 347.917   6
   0  -4 -20 693.068 377.711   4
   0   4 -21 187.143 347.280   4
   0  -4  21 243.580 343.568   9
   0  -4 -21-85.1457 353.489   6
   0  -4 -21 314.982 379.810   4
   0  -4 -22 2105.29 453.493   6
   0  -4 -22 2258.91 487.257   4
   0  -4  22 1800.86 458.931   9
   0   4 -22 1412.37 457.341   4
   0  -4  23 4512.33 597.253   9
   0   4 -23 4062.09 575.422   4
   0  -4 -23 4559.44 603.821   4
   0  -4 -23 3705.03 527.215   6
   0  -4 -24 2507.47 526.835   4
   0  -4  24 2221.98 512.344   9
   0   4 -24 2514.01 517.844   4
   0  -4 -24 2337.97 494.805   6
   0  -4 -25 69.4469 375.601   6
   0  -4 -25 640.418 432.374   4
   0   4 -25-66.2846 405.806   4
   0  -4  25-200.475 410.189   9
   0  -4  26 485.339 466.903   9
   0   5   0-10.7440 126.123   2
   0  -5   0 44.2564 57.4057   4
   0   5   1 29595.3 919.355   3
   0  -5   1 31026.6 707.037   5
   0  -5   1 29495.6 477.486   4
   0  -5  -1 28319.5 477.603   4
   0   5  -1 28211.7 987.138   2
   0   5   2 6892.19 429.035   3
   0  -5  -2 6986.65 284.525  11
   0   5  -2 7013.34 511.525   2
   0  -5   2 7134.06 251.653   4
   0  -5  -2 6494.70 241.284   4
   0  -5   2 7631.30 374.018   5
   0   5   3 15413.1 619.201   3
   0   5  -3 14930.4 762.073   2
   0  -5  -3 15961.3 652.062   3
   0  -5   3 16178.4 539.598   5
   0  -5  -3 14949.0 376.268   4
   0  -5   4 96.9362 107.005   5
   0   5   4 216.904 118.307   3
   0  -5  -4 173.592 83.0738   4
   0  -5  -4 167.462 88.2979   6
   0   5  -4 42.2297 70.6541   7
   0   5  -4-13.3283 151.270   2
   0  -5  -4 110.512 113.900   3
   0  -5  -5 18730.7 478.755   4
   0   5  -5 19586.8 533.963   7
   0  -5   5 19748.4 631.518   5
   0  -5  -5 19986.0 499.495   6
   0  -5  -5 19656.3 726.143   3
   0   5   5 19515.3 717.479   3
   0   5  -5 19313.9 969.759   2
   0  -5  -6 1248.41 157.908   6
   0  -5  -6 1274.15 220.965   3
   0   5  -6 1267.58 335.028   1
   0  -5  -6 1234.84 157.457   4
   0   5  -6 1034.49 141.185   7
   0  -5   6 1299.22 192.500   5
   0   5   6 1351.76 221.973   3
   0   5   7 123249. 2040.46   3
   0  -5  -7 122412. 1372.09   4
   0  -5   7 120576. 1561.08   5
   0   5  -7 119907. 2739.46   1
   0  -5  -7 119913. 1993.14   3
   0   5  -7 121306. 1547.46   7
   0  -5  -7 121762. 1418.76   6
   0  -5  -8 34779.0 783.300   4
   0  -5  -8 33972.9 806.053   6
   0  -5  -8 33449.1 1121.97   3
   0   5  -8 36668.6 1596.04   1
   0  -5   8 33418.6 847.737   5
   0   5   8 34692.7 1164.75   3
   0  -5  -9 1841.17 231.026   4
   0   5  -9 1773.47 408.391   1
   0  -5  -9 1848.65 305.012   3
   0  -5  -9 1875.12 231.650   6
   0   5   9 1697.60 304.293   3
   0  -5   9 1735.94 232.924   5
   0  -5 -10 216.638 200.794  11
   0  -5  10 320.547 185.689   9
   0  -5  10 435.056 176.387   5
   0   5 -10 578.876 206.663   4
   0  -5 -10 375.433 171.555   6
   0  -5 -10 676.249 220.351   4
   0  -5 -10 444.122 224.162   3
   0  -5 -11 9290.48 556.596  11
   0  -5 -11 10085.9 531.081   4
   0   5 -11 9950.28 501.187   4
   0  -5 -11 9397.50 514.865   6
   0  -5  11 10243.9 498.020   5
   0  -5  11 8725.96 512.424   9
   0  -5 -12 2264.03 329.060   4
   0   5 -12 2351.76 325.194   4
   0  -5  12 1854.27 307.772   9
   0  -5  12 1808.10 256.308   5
   0  -5 -12 1492.87 266.780   6
   0  -5 -13 82555.9 1552.26   4
   0  -5 -13 83172.8 1585.43   6
   0  -5  13 80945.0 1552.98   9
   0   5 -13 82034.5 1522.68   4
   0  -5  14 26132.4 957.067   9
   0  -5 -14 27530.7 954.779   4
   0  -5 -14 27161.2 960.416   6
   0   5 -14 25616.6 903.286   4
   0   5 -15 4439.08 472.212   4
   0  -5 -15 4671.37 483.544   4
   0  -5 -15 3731.86 439.310   6
   0  -5  15 4637.78 479.763   9
   0  -5  16 1486.42 348.838   9
   0  -5 -16 1770.44 394.052   4
   0  -5 -16 1112.53 331.703   6
   0   5 -16 1760.37 390.273   4
   0  -5  17 2000.24 397.513   9
   0   5 -17 1759.65 384.761   4
   0  -5 -17 1703.79 375.858   6
   0  -5 -17 2413.62 437.717   4
   0  -5  18 3855.68 505.083   9
   0  -5 -18 3554.30 490.807   6
   0   5 -18 3964.25 494.559   4
   0  -5 -18 4434.44 546.616   4
   0  -5  19 10604.0 761.528   9
   0  -5 -19 10353.3 747.338   4
   0   5 -19 10551.9 722.669   4
   0  -5 -19 10529.2 715.216   6
   0  -5 -20 1803.60 444.007   4
   0  -5  20 1113.47 404.097   9
   0   5 -20 1269.17 407.524   4
   0  -5 -20 951.819 382.605   6
   0  -5  21 541.876 405.251   9
   0  -5 -21 209.022 351.830   6
   0  -5 -21 965.517 428.488   4
   0   5 -21 475.371 370.144   4
   0  -5 -22 639.296 408.311   4
   0  -5  22-33.1537 393.588   9
   0  -5 -22-300.226 367.254   6
   0   5 -22 37.8572 363.483   4
   0  -5 -23 296.574 397.108   4
   0  -5  23 262.171 412.508   9
   0  -5 -23 13.8017 361.742   6
   0   5 -23-278.946 394.849   4
   0  -5 -24 192.043 383.964   6
   0  -5  24 604.220 443.873   9
   0   5 -24 92.8005 401.135   4
   0  -5 -24 1217.58 464.638   4
   0  -5  25 477.803 425.467   9
   0  -5 -25 547.584 434.493   6
   0  -5 -25 981.090 472.233   4
   0   5 -25 945.558 462.104   4
   0   6   0 11816.0 701.405   2
   0  -6   0 10945.3 330.706   4
   0  -6   1 8794.75 295.614   4
   0  -6   1 8731.15 447.516   5
   0   6   1 8934.54 571.589   3
   0   6  -1 9549.58 630.976   2
   0  -6  -1 8659.06 297.223   4
   0  -6  -1 9287.70 331.327  11
   0  -6  -1 9356.12 431.714   5
   0  -6  -2 153653. 1410.10  11
   0   6   2 155088. 2197.40   3
   0  -6   2 150274. 1765.95   5
   0   6  -2 150067. 2505.57   2
   0  -6  -2 152676. 1215.33   4
   0  -6  -2 152636. 1606.50   5
   0  -6   2 152105. 1233.19   4
   0   6   3 26280.2 884.293   3
   0  -6  -3 26212.0 532.090   4
   0  -6  -3 26382.7 633.821  11
   0  -6  -3 26073.9 664.567   5
   0   6  -3 26408.0 1099.16   2
   0  -6   3 26729.3 770.665   5
   0  -6  -4 23728.1 531.455   4
   0   6   4 24662.3 847.046   3
   0   6  -4 25310.7 567.603   7
   0   6  -4 25354.0 1110.01   2
   0  -6  -4 23392.9 514.517   6
   0  -6   4 25142.4 752.712   5
   0  -6  -4 25677.6 908.506   3
   0  -6  -5 12385.5 631.879   3
   0  -6   5 11721.6 537.285   5
   0   6  -5 11801.1 428.950   7
   0   6   5 12313.7 608.554   3
   0   6  -5 12345.0 819.870   2
   0  -6  -5 12569.9 408.248   4
   0  -6  -5 11846.4 404.165   6
   0  -6  -6 311.908 153.575   3
   0  -6  -6 302.658 116.615   6
   0  -6   6 111.499 139.185   5
   0   6  -6 196.841 105.646   7
   0   6   6 160.323 126.768   3
   0  -6  -6 229.075 114.381   4
   0  -6  -7 35449.1 1111.17   3
   0  -6  -7 34278.2 779.253   6
   0   6   7 36386.5 635.078   7
   0  -6   7 34476.9 925.134   5
   0  -6  -7 33662.5 754.049   4
   0   6  -7 34936.2 1532.10   1
   0   6  -7 35498.1 852.574   7
   0   6   7 36188.7 1119.72   3
   0   6   8 45795.4 803.108   7
   0  -6  -8 43484.8 927.309   6
   0  -6  -8 45513.2 1311.03   3
   0  -6   8 44663.0 1038.94   5
   0   6   8 44989.1 1323.57   3
   0   6  -8 46119.6 1823.15   1
   0  -6  -8 43176.0 896.944   4
   0   6  -8 45561.6 1023.79   7
   0   6   9 144.977 172.532   3
   0  -6   9 556.675 209.445   9
   0  -6  -9 171.793 147.680   6
   0  -6  -9 7.25845 171.518   4
   0  -6   9-89.7411 179.329   5
   0  -6 -10-109.003 200.192   4
   0  -6 -10 521.147 205.650  11
   0  -6  10 728.458 237.696   9
   0  -6  10 142.598 178.157   5
   0  -6 -10 399.110 177.971   6
   0  -6 -11-208.813 263.103  11
   0   6 -11 512.113 255.822   4
   0  -6  11 121.310 180.452   5
   0  -6 -11-70.2138 212.472   6
   0  -6 -11-271.048 244.518   4
   0  -6  11 233.564 206.357   9
   0  -6 -12 26962.2 961.197  11
   0  -6 -12 27649.7 901.800   6
   0  -6  12 26534.5 848.805   5
   0  -6  12 26821.8 892.732   9
   0  -6 -12 27750.4 879.933   4
   0   6 -12 26656.4 862.502   4
   0  -6  13 6696.02 524.895   9
   0   6 -13 6837.62 499.895   4
   0  -6 -13 6460.05 507.837   6
   0  -6  13 6288.27 447.674   5
   0  -6 -13 6187.76 478.232   4
   0  -6 -14 1328.76 321.942   4
   0   6 -14 1296.11 325.375   4
   0  -6 -14 750.480 278.132   6
   0  -6  14 1565.32 345.707   9
   0  -6 -15 1591.64 366.594   4
   0   6 -15 1009.64 331.219   4
   0  -6 -15 690.218 291.963   6
   0  -6  15 1074.90 332.174   9
   0  -6  16 32.3671 307.832   9
   0  -6 -16 40.1965 306.996   6
   0  -6 -16 686.590 336.026   4
   0   6 -16 473.819 344.232   4
   0   6 -17 167.951 326.444   4
   0  -6  17-109.971 317.626   9
   0  -6 -17 911.608 359.904   4
   0  -6 -17 264.466 322.408   6
   0  -6 -18 14209.4 830.469   4
   0  -6  18 14399.2 854.503   9
   0  -6 -18 13108.0 774.143   6
   0   6 -18 14506.9 810.914   4
   0  -6 -19-175.034 362.680   6
   0  -6 -19 453.037 366.314   4
   0  -6  19 17.6667 353.886   9
   0   6 -19 132.609 332.083   4
   0  -6  20 265.350 396.095   9
   0  -6 -20 698.473 363.264   6
   0  -6 -20 609.847 394.710   4
   0   6 -20 268.093 342.803   4
   0  -6 -21 2402.86 500.334   4
   0  -6  21 2013.06 499.921   9
   0  -6 -21 1698.81 454.074   6
   0   6 -21 1508.79 440.888   4
   0  -6 -22 3422.75 548.551   4
   0  -6 -22 1614.05 425.607   6
   0   6 -22 2358.99 504.558   4
   0  -6  22 2058.04 495.405   9
   0  -6  23 335.585 449.994   9
   0  -6 -23 241.384 394.356   4
   0   6 -23-405.535 426.520   4
   0  -6 -23-163.391 368.052   6
   0  -6 -24 4433.87 623.915   6
   0  -6  24 4385.15 623.692   9
   0   6 -24 4463.55 625.422   4
   0  -6 -24 4642.99 619.682   4
   0  -6 -25 322.521 413.391   4
   0  -6  25 404.883 451.263   9
   0  -7   0-51.9362 89.2929   4
   0  -7   0-38.7269 101.254  11
   0  -7   0 184.180 158.480   5
   0   7   0-108.730 171.532   2
   0   7  -1 43264.7 1437.90   2
   0   7   1 44131.0 1347.79   3
   0  -7  -1 42419.3 989.608   5
   0  -7   1 44148.2 696.612   4
   0   7   1 43205.7 1453.61   2
   0  -7   1 44440.9 685.355  11
   0  -7   1 46334.2 1022.54   5
   0  -7  -1 45613.1 706.495   4
   0  -7  -1 44853.7 779.456  11
   0  -7  -2 32505.3 701.331  11
   0  -7   2 30535.7 895.683   5
   0  -7   2 31501.6 614.071   4
   0  -7  -2 32544.2 823.900   5
   0  -7  -2 32106.3 607.982   4
   0   7  -2 32668.6 1256.73   2
   0   7   2 31462.6 1085.61   3
   0   7  -3 3915.82 219.925   7
   0  -7   3 4088.84 346.112   5
   0   7  -3 3797.99 470.598   2
   0   7   3 3727.51 383.047   3
   0  -7  -3 4024.94 290.373  11
   0  -7  -3 3244.42 298.143   5
   0  -7  -3 3572.70 223.692   4
   0   7  -4 104003. 2363.58   2
   0   7   4 98388.3 1821.50   3
   0  -7  -4 102761. 1379.69   5
   0  -7  -4 98321.1 1366.02  11
   0   7  -4 98717.1 1163.06   7
   0  -7   4 98801.3 1612.08   5
   0  -7  -4 98560.0 1134.92   4
   0  -7   5 5747.16 415.749   5
   0   7   5 5577.41 455.250   3
   0  -7  -5 5999.52 491.941   3
   0  -7  -5 6175.65 296.892   6
   0   7  -5 5871.04 616.322   2
   0  -7  -5 5580.51 294.627   4
   0   7  -5 5711.33 309.582   7
   0  -7  -5 6677.26 358.188   5
   0   7  -6 5577.26 636.653   2
   0  -7  -6 5820.21 480.226   3
   0  -7   6 5668.72 412.734   5
   0   7  -6 5376.47 326.653   7
   0  -7  -6 5520.94 327.474   6
   0  -7  -6 5741.02 331.222   5
   0  -7  -6 6277.71 330.973   4
   0   7   6 6083.11 474.111   3
   0  -7  -7 48887.3 1361.88   3
   0  -7  -7 47455.9 846.160   5
   0   7   7 46636.0 692.688   7
   0  -7   7 51128.3 1147.94   5
   0   7   7 48788.2 1333.61   3
   0  -7  -7 48897.4 911.908   4
   0  -7  -7 47797.2 915.595   6
   0   7  -7 49587.8 1023.29   7
   0   7   8 204.323 150.261   3
   0  -7   8 289.447 194.402   5
   0   7  -8 12.2908 167.253   7
   0  -7  -8 386.522 176.955   4
   0  -7  -8 310.659 169.472   6
   0   7   8 344.763 101.854   7
   0  -7  -9 5646.98 380.051   4
   0   7   9 4815.56 290.680   7
   0  -7  -9 5674.46 378.916   6
   0  -7   9 5374.89 420.877   5
   0  -7 -10 85530.1 1395.66   4
   0  -7 -10 83760.2 1413.33   6
   0   7  10 79843.8 1205.27   7
   0  -7 -10 84260.4 1605.16  11
   0  -7  10 83860.3 1535.79   5
   0  -7 -11 1045.69 270.171  11
   0  -7 -11 716.408 224.794   4
   0  -7 -11 1007.27 260.381   6
   0  -7  11 1706.68 317.840   9
   0  -7  11 927.107 237.766   5
   0   7  11 681.748 171.879   7
   0  -7 -12 4601.86 449.385  11
   0  -7  12 4550.53 430.404   5
   0  -7 -12 4442.61 400.826   4
   0  -7 -12 4898.19 416.118   6
   0  -7  12 5266.48 449.476   9
   0   7 -12 5404.81 451.689   4
   0   7  12 4036.90 352.719   7
   0  -7  13 13383.3 688.848   9
   0  -7  13 11990.6 632.925   5
   0  -7 -13 12046.9 693.008  11
   0  -7 -13 12522.1 660.451   6
   0  -7 -13 12261.0 629.073   4
   0   7 -13 12863.5 659.810   4
   0  -7 -14 2329.75 373.760   6
   0  -7 -14 2417.45 362.862   4
   0   7 -14 3203.43 414.989   4
   0  -7  14 2463.65 335.323   5
   0  -7  14 2706.64 415.871   9
   0  -7 -15-65.6080 277.972   6
   0  -7 -15-384.339 332.591   4
   0  -7  15 692.962 362.156   9
   0   7 -15 316.510 317.314   4
   0  -7  16 22647.2 977.212   9
   0   7 -16 22278.2 923.302   4
   0  -7 -16 22254.7 935.385   6
   0  -7 -16 21654.7 924.630   4
   0  -7  17 141.230 334.375   9
   0   7 -17 560.020 376.048   4
   0  -7 -17-211.780 330.744   6
   0  -7 -18 513.898 369.630   6
   0   7 -18 741.630 385.618   4
   0  -7 -18-87.9703 376.690   4
   0  -7  18 604.116 389.049   9
   0  -7 -19 8019.58 679.838   4
   0  -7  19 8675.91 742.047   9
   0  -7 -19 8693.92 679.017   6
   0   7 -19 8460.01 696.621   4
   0  -7  20 471.398 403.292   9
   0  -7 -20-18.1321 334.094   6
   0  -7 -20 46.0677 373.607   4
   0   7 -20 259.540 388.847   4
   0  -7  21 926.057 436.063   9
   0  -7 -21 1094.46 427.915   6
   0   7 -21 1110.46 434.934   4
   0  -7 -21 681.323 410.804   4
   0  -7 -22 1181.27 433.581   6
   0  -7 -22 679.687 381.206   4
   0  -7  22 1332.65 476.402   9
   0   7 -22 833.355 442.315   4
   0  -7 -23 733.721 448.836   4
   0  -7 -23 553.023 396.127   6
   0   7 -23 547.950 436.241   4
   0  -7  23 808.660 467.731   9
   0  -7  24-29.8899 407.892   9
   0   7 -24-77.3244 400.425   4
   0  -7 -24 4.93097 392.055   6
   0  -7 -24-391.288 434.024   4
   0  -7  25-359.285 437.334   9
   0   8   0-181.285 229.019   2
   0  -8   0 174.865 188.151   5
   0  -8   0-105.142 116.740  11
   0  -8   0-76.9594 117.023   4
   0   8  -1 87141.5 2169.59   2
   0  -8  -1 79715.6 1449.18   5
   0   8   1 82474.7 1974.03   3
   0  -8   1 83014.9 1024.32   4
   0  -8   1 86178.5 1506.00   5
   0   8   1 83055.2 2144.86   2
   0  -8   1 83332.7 1030.09  11
   0  -8  -1 84438.6 1031.68   4
   0  -8  -1 82920.1 1132.18  11
   0  -8   2 31894.5 967.516   5
   0   8   2 32046.8 1188.42   3
   0  -8   2 33358.4 613.053  11
   0  -8  -2 32858.8 665.306   8
   0  -8  -2 33634.3 665.077   4
   0   8  -2 33236.1 1371.65   2
   0  -8   2 33317.0 669.825   4
   0  -8  -2 33036.2 765.176  11
   0  -8  -2 29333.9 920.193   5
   0   8   3 20788.8 926.332   3
   0  -8  -3 22090.9 730.594   5
   0  -8   3 21021.5 458.246  11
   0  -8  -3 22064.5 659.406  11
   0   8  -3 21061.6 512.935   7
   0   8  -3 23313.1 1163.28   2
   0  -8   3 19045.5 809.515   5
   0  -8  -3 21149.5 552.358   4
   0  -8   4 40614.4 1076.49   5
   0  -8  -4 37173.8 749.759   4
   0   8   4 38313.4 1231.22   3
   0   8  -4 38702.8 759.253   7
   0  -8  -4 42770.5 965.412   5
   0   8  -4 41421.1 1593.82   2
   0  -8  -4 38618.0 913.708  11
   0  -8   5 66161.0 1418.06   5
   0   8   5 64826.0 1583.61   3
   0  -8  -5 67459.6 1024.53   4
   0   8  -5 66821.3 1078.87   7
   0  -8  -6 14427.6 488.974   6
   0   8  -6 13917.2 538.696   7
   0  -8  -6 13279.6 488.987   4
   0  -8   6 14736.5 680.544   5
   0   8   6 13906.0 738.514   3
   0   8  -7 32593.5 847.921   7
   0  -8  -7 32679.7 773.204   5
   0  -8  -7 33754.0 794.231   4
   0  -8   7 34037.6 1001.92   5
   0   8   7 32519.4 1137.01   3
   0  -8  -7 33038.4 770.755   6
   0  -8   8 14502.3 675.497   5
   0   8  -8 13804.5 588.011   7
   0  -8  -8 13595.9 647.893  11
   0  -8  -8 14224.0 549.797   4
   0  -8  -8 13172.3 539.774   6
   0  -8  -9 14741.3 589.200   6
   0  -8  -9 14893.4 587.858   4
   0  -8   9 13888.9 682.682   5
   0  -8  -9 14513.1 685.691  11
   0  -8 -10 131.507 213.005   6
   0  -8 -10-55.1437 251.279  11
   0  -8 -10 124.077 196.969   4
   0  -8  10-89.7815 217.872   5
   0  -8 -11 14023.0 640.124   4
   0  -8 -11 13787.1 733.812  11
   0  -8  11 13945.3 687.244   5
   0  -8 -11 13842.1 645.479   6
   0  -8 -12 4519.68 406.364   4
   0  -8 -12 4076.61 419.578   6
   0  -8  12 4270.83 440.709   5
   0  -8 -12 4045.32 448.408  11
   0   8 -13 1219.18 360.026   4
   0  -8 -13 271.346 253.284   4
   0  -8 -13-20.7199 359.342  11
   0  -8 -13 426.090 270.602   6
   0  -8  13 578.156 271.193   5
   0  -8  14 5448.46 488.755   5
   0   8 -14 6704.05 552.985   4
   0  -8 -14 5938.87 513.987   6
   0  -8 -14 4990.86 479.824   4
   0  -8 -15 22432.5 932.837   4
   0   8 -15 25194.3 942.922   4
   0  -8  15 24122.4 990.248   9
   0  -8 -15 23184.1 928.803   6
   0  -8  16 3000.92 487.592   9
   0  -8 -16 2313.56 397.812   6
   0  -8 -16 2259.10 393.043   4
   0   8 -16 3286.83 462.430   4
   0  -8  17 3480.74 528.224   9
   0   8 -17 3910.34 487.341   4
   0  -8 -17 3158.29 466.812   4
   0  -8 -17 3632.86 483.942   6
   0  -8  18 1784.76 486.755   9
   0   8 -18 1263.98 416.129   4
   0  -8 -18 264.890 346.068   4
   0  -8 -18 1002.71 356.980   6
   0   8 -19 4826.95 602.676   4
   0  -8 -19 3930.99 548.256   4
   0  -8  19 4466.07 598.737   9
   0  -8 -19 4570.24 559.950   6
   0  -8 -20 1188.26 424.997   4
   0  -8 -20 1151.75 432.446   6
   0  -8  20 1643.06 491.901   9
   0   8 -20 1210.57 441.760   4
   0  -8 -21 5174.92 590.346   6
   0  -8  21 4716.53 623.229   9
   0  -8 -21 4217.28 581.974   4
   0   8 -21 4667.06 603.194   4
   0  -8 -22 961.238 433.372   6
   0  -8 -22 680.710 422.710   4
   0   8 -22 746.176 438.525   4
   0  -8  22 1259.88 488.120   9
   0  -8  23-162.166 442.476   9
   0   8 -23-148.669 407.588   4
   0  -8 -23 149.644 416.539   4
   0  -8 -23 737.468 404.257   6
   0  -8  24-413.247 447.236   9
   0  -8 -24 89.9905 423.129   4
   0  -8 -24 38.2671 412.032   6
   0   8 -24 387.170 442.893   4
   0  -9   0 97.3020 200.874   5
   0  -9   0-312.584 152.600  11
   0   9   0 23.6492 203.048   2
   0  -9   0-17.5940 122.437   4
   0  -9  -1 10832.7 594.683   5
   0   9   1 10403.4 766.992   3
   0  -9   1 10860.1 410.774   4
   0  -9   1 10428.1 405.586  11
   0  -9  -1 11011.2 460.145  11
   0  -9   1 10145.2 617.885   5
   0   9   1 9828.24 814.177   2
   0  -9  -1 11149.4 418.389   4
   0  -9   2 30542.9 685.548   4
   0   9   2 29277.4 1208.71   3
   0  -9  -2 30406.9 677.990   4
   0  -9  -2 30368.9 932.348   5
   0   9  -2 29330.9 573.211   7
   0  -9  -2 29416.2 776.203  11
   0  -9   2 26875.8 981.371   5
   0  -9   2 29501.3 633.285  11
   0   9  -3 6292.68 301.029   7
   0   9   3 5994.28 553.005   3
   0  -9  -3 7417.49 464.542   5
   0  -9   3 6114.75 282.267  11
   0  -9  -3 6471.94 335.048   4
   0  -9  -4 36770.4 982.741   5
   0   9  -4 34423.8 739.339   7
   0   9   4 34173.4 1246.90   3
   0  -9   4 35695.5 1090.31   5
   0  -9  -4 35729.8 765.498   4
   0  -9   5 16173.6 755.142   5
   0  -9  -5 15829.2 539.471   8
   0  -9  -5 18064.5 662.659   5
   0   9   5 16031.3 846.900   3
   0  -9  -5 16473.5 541.037   4
   0   9  -5 16506.9 551.312   7
   0   9  -6 2653.13 254.998   7
   0   9   6 2663.79 371.769   3
   0  -9  -6 2994.29 265.622   4
   0  -9  -6 2773.33 335.952  11
   0  -9  -6 2636.66 307.501   5
   0  -9   6 2433.73 379.291   5
   0  -9  -6 2738.60 262.524   8
   0   9  -7 2938.53 267.877   7
   0  -9  -7 2791.51 274.834   4
   0  -9  -7 2650.55 338.609  11
   0  -9  -7 3327.05 287.552   6
   0  -9   7 2799.92 372.263   5
   0   9  -8 4200.20 333.636   7
   0  -9   8 3790.19 420.680   5
   0  -9  -8 4522.18 426.761  11
   0  -9  -8 4428.79 346.447   4
   0  -9  -8 3885.41 341.189   6
   0  -9  -9 3377.36 346.274   6
   0  -9  -9 3231.29 388.788  11
   0  -9   9 3389.18 415.925   5
   0  -9  -9 3845.82 360.984   4
   0  -9 -10 57824.8 1197.06   6
   0  -9 -10 59593.8 1221.62   4
   0  -9 -10 57756.0 1422.47  11
   0  -9  10 56855.0 1416.18   5
   0  -9 -11 2835.86 353.357   4
   0  -9 -11 2269.17 335.254   6
   0  -9 -11 1638.30 354.780  11
   0  -9  11 1980.64 333.027   5
   0  -9 -12 7309.70 526.245   4
   0  -9  12 7352.93 564.236   5
   0  -9 -12 6993.36 519.031   6
   0  -9 -12 6824.97 563.165  11
   0  -9  13 751.060 311.829   5
   0  -9 -13 642.002 290.985   4
   0  -9 -13 135.378 319.895  11
   0  -9 -13 504.464 263.912   6
   0   9 -14 3198.12 440.821   4
   0  -9 -14 3197.94 430.645   6
   0  -9 -14 1809.22 362.032   4
   0  -9  14 2556.20 403.886   5
   0  -9  15 5332.99 523.510   5
   0  -9 -15 5820.94 542.791   4
   0  -9 -15 6568.92 552.107   6
   0   9 -15 7400.21 603.625   4
   0  -9 -16 16471.6 835.280   4
   0  -9 -16 16088.6 847.755   6
   0   9 -16 17481.6 869.965   4
   0  -9 -17 686.939 369.812   6
   0  -9 -17 817.076 382.947   4
   0   9 -17 814.169 386.901   4
   0  -9 -18 399.359 369.308   6
   0  -9 -18 233.121 357.702   4
   0   9 -18 59.0112 333.276   4
   0  -9 -19 394.392 354.511   6
   0  -9 -19 523.193 386.008   4
   0   9 -19 615.292 388.811   4
   0  -9 -20 81.7148 343.149   6
   0  -9 -20-279.353 397.163   4
   0   9 -20 352.785 418.369   4
   0   9 -21 66.4687 391.006   4
   0  -9 -21 384.760 420.795   4
   0  -9 -21 333.241 373.376   6
   0  -9 -22 6675.08 700.432   6
   0  -9 -22 7459.73 735.450   4
   0   9 -22 7368.65 737.518   4
   0  -9 -23 234.065 414.250   4
   0  -9 -23 130.156 368.695   6
   0   9 -23 87.6093 410.760   4
   0  -9 -24 1700.67 529.109   4
   0 -10   0 30734.4 1038.61   5
   0 -10   0 28797.5 744.566  11
   0 -10   0 29490.8 701.992   4
   0  10   1 24735.6 1238.13   3
   0 -10   1 26004.3 675.666  11
   0 -10  -1 26743.2 946.861   5
   0 -10   1 25334.6 664.386   4
   0 -10   1 28605.9 971.070   5
   0 -10  -1 25611.5 730.805  11
   0 -10  -1 26978.7 673.819   4
   0 -10  -2 856.681 176.861   4
   0  10   2 1060.35 314.163   3
   0  10  -2 992.484 140.222   7
   0 -10  -2 644.424 264.757   5
   0 -10  -2 963.922 179.971   8
   0 -10   2 790.874 297.233   5
   0 -10   2 752.109 169.397   4
   0 -10   2 741.113 145.918  11
   0  10   3 530.401 250.404   3
   0 -10   3 340.850 264.213   5
   0 -10  -3 654.525 169.926   8
   0 -10  -3 548.332 170.161   4
   0  10  -3 680.294 135.555   7
   0 -10  -3 252.959 229.399   5
   0 -10  -4 2108.39 297.981  11
   0  10  -4 1730.75 190.541   7
   0 -10  -4 970.551 314.117   5
   0 -10  -4 1977.80 239.632   4
   0  10   4 1653.65 334.884   3
   0 -10  -4 1801.39 231.694   8
   0 -10   4 1050.68 358.716   5
   0 -10  -5 29234.9 760.331   4
   0 -10  -5 30736.7 928.837  11
   0 -10  -5 25675.7 933.179   5
   0 -10  -5 29700.9 760.731   8
   0  10  -5 29180.9 769.624   7
   0  10   5 27691.9 1171.14   3
   0 -10   5 32560.5 1063.79   5
   0 -10  -6 14284.5 678.944  11
   0  10  -6 14438.1 564.626   7
   0 -10  -6 14402.1 553.510   4
   0 -10  -6 13240.5 544.498   8
   0 -10   6 14809.7 768.053   5
   0 -10  -6 14034.9 625.374   5
   0  10  -7 13989.2 602.828   7
   0 -10  -7 14360.3 715.692  11
   0 -10  -7 14190.4 573.587   4
   0 -10   7 15079.0 799.658   5
   0 -10   8 2677.27 397.217   5
   0  10  -8 2093.48 273.302   7
   0 -10  -8 2505.94 287.180   4
   0 -10   9 5086.05 502.356   5
   0 -10  -9 4286.48 375.271   4
   0 -10  -9 4963.27 382.358   6
   0 -10  -9 4905.97 470.034  11
   0 -10 -10 2158.92 319.490   6
   0 -10  10 1472.57 340.137   5
   0 -10 -10 1951.78 370.621  11
   0 -10 -10 2468.90 341.842   4
   0 -10 -11 4660.86 506.678  11
   0 -10 -11 5045.28 419.153   6
   0 -10  11 4502.78 469.063   5
   0 -10 -11 5600.36 468.144   4
   0 -10 -12 1602.57 315.142   6
   0 -10 -12 1414.43 334.725   4
   0 -10 -12 967.801 330.399  11
   0 -10  12 1298.44 359.742   5
   0 -10  13 2389.65 408.691   5
   0 -10 -13 1008.43 340.544  11
   0 -10 -13 2345.10 364.509   6
   0 -10 -13 1705.21 359.582   4
   0 -10 -14 12851.9 805.923  11
   0 -10  14 11728.0 731.821   5
   0 -10 -14 12066.9 700.182   6
   0 -10 -14 12254.0 713.136   4
   0 -10  15 3396.56 448.731   5
   0 -10 -15 3469.31 457.597   4
   0 -10 -15 3841.11 469.727   6
   0  10 -15 4907.54 524.545   4
   0 -10 -16 2578.76 446.628   6
   0 -10 -16 2408.97 449.753   4
   0  10 -16 3137.91 485.927   4
   0  10 -17 1082.10 390.295   4
   0 -10 -17 1230.49 374.948   6
   0 -10 -17 1232.87 387.954   4
   0  10 -18 127.871 363.732   4
   0 -10 -18 174.674 345.421   4
   0 -10 -18 731.757 351.940   6
   0  10 -19-6.75952 394.299   4
   0 -10 -19 140.211 367.700   4
   0 -10 -19 243.241 358.779   6
   0 -10 -20 3290.42 526.524   6
   0 -10 -20 3659.75 554.621   4
   0  10 -20 4590.46 596.878   4
   0  10 -21 9089.80 759.716   4
   0 -10 -21 8214.50 744.667   4
   0 -10 -21 7074.46 713.665   6
   0 -10 -22 485.641 425.926   4
   0 -10 -22 71.2630 371.546   6
   0  10 -22 602.387 457.657   4
   0 -10 -23 456.909 453.135   4
   0 -10 -23 181.578 382.202   6
   0 -11   0-112.293 169.125   4
   0 -11   0 78.0353 250.846   5
   0 -11   1 23568.9 960.820   5
   0 -11  -1 22365.7 658.844   4
   0 -11   1 21766.3 657.006   4
   0 -11   1 22181.4 666.580  11
   0 -11   2 3149.54 458.596   5
   0 -11  -2 3585.50 300.850   4
   0  11   2 3220.73 496.533   3
   0 -11   2 3607.69 305.414   4
   0 -11  -2 3271.71 417.297   5
   0 -11  -2 2578.94 293.627  11
   0 -11  -2 3582.04 302.687   8
   0  11   3 219.312 227.089   3
   0 -11  -3 219.297 165.812   8
   0 -11  -3 590.708 227.300  11
   0 -11  -3 173.720 222.992   5
   0 -11  -3 57.5932 165.294   4
   0 -11   3 240.545 277.245   5
   0 -11  -4 11651.9 511.507   4
   0 -11  -4 10724.3 486.098   8
   0  11   4 10258.7 787.485   3
   0 -11  -4 12134.6 643.442   5
   0 -11  -4 11244.0 597.017  11
   0 -11   5 21456.3 979.315   5
   0 -11  -5 21188.3 690.020   8
   0 -11  -5 20921.2 821.564  11
   0 -11  -5 21293.7 689.753   4
   0  11  -5 20438.8 668.350   7
   0 -11  -6 18445.2 660.188   8
   0 -11  -6 19417.9 666.257   4
   0 -11   6 20915.7 917.271   5
   0 -11  -6 18825.6 791.731  11
   0  11  -6 18163.1 652.386   7
   0 -11  -6 16846.9 761.752   5
   0 -11   7 28466.8 1094.01   5
   0  11  -7 27510.6 847.069   7
   0 -11  -7 28717.0 822.484   4
   0 -11  -7 27336.9 970.935  11
   0 -11  -8 1073.59 318.551  11
   0 -11  -8 998.651 235.523   4
   0 -11   8 678.758 322.818   5
   0  11  -8 589.688 208.972   7
   0 -11  -9 7107.29 566.088  11
   0 -11  -9 5821.41 445.195   4
   0 -11   9 6092.95 580.221   5
   0 -11 -10 8454.84 629.288  11
   0 -11  10 8173.91 625.297   5
   0 -11 -10 8194.40 513.307   4
   0 -11 -11 7630.26 525.398   6
   0 -11 -11 6810.33 596.565  11
   0 -11 -11 8135.42 546.072   4
   0 -11  11 6976.60 600.929   5
   0 -11 -12 2820.68 451.414  11
   0 -11 -12 4373.29 421.015   6
   0 -11  12 3613.85 485.711   5
   0 -11 -12 4098.96 463.377   4
   0 -11 -13 8628.18 575.521   6
   0 -11  13 7938.49 653.301   5
   0 -11 -13 7574.32 656.519  11
   0 -11 -13 8642.80 618.697   4
   0 -11  14 776.150 357.478   5
   0 -11 -14 847.779 354.895   4
   0 -11 -14 1147.22 348.711   6
   0 -11 -14 261.809 354.459  11
   0 -11 -15 765.202 363.505   4
   0  11 -15 1525.13 405.476   4
   0 -11 -15 658.543 332.149   6
   0 -11  15 420.693 309.890   5
   0 -11 -16 8499.70 660.525   4
   0  11 -16 9397.11 688.242   4
   0 -11 -16 8368.98 640.060   6
   0 -11 -17-0.93062 344.153   4
   0  11 -17 351.141 378.309   4
   0 -11 -17 285.601 327.624   6
   0 -11 -18 281.791 343.595   6
   0  11 -18 1049.20 424.955   4
   0 -11 -18 314.135 371.981   4
   0 -11 -19 2613.56 498.381   6
   0 -11 -19 2974.08 519.439   4
   0  11 -19 3072.88 519.392   4
   0 -11 -20-57.5772 379.516   4
   0 -11 -20 189.275 372.857   6
   0  11 -20 209.805 388.120   4
   0 -11 -21 362.418 372.279   6
   0 -11 -21-73.9897 387.235   4
   0  11 -21 66.1920 384.956   4
   0  11 -22 1322.58 499.244   4
   0 -11 -22 767.485 436.256   4
   0 -11 -22 1331.97 442.268   6
   0 -12   0 29396.3 1309.09   5
   0 -12   0 40973.0 927.370   4
   0 -12  -1 11387.4 557.451  11
   0 -12  -1 11243.8 507.226   4
   0 -12   1 11100.9 518.053   4
   0 -12   1 11823.5 741.828   5
   0 -12  -1 11772.7 719.024   5
   0 -12   2 7807.44 619.220   5
   0 -12  -2 6539.12 408.386   4
   0 -12  -2 6919.02 413.316   8
   0 -12  -2 7199.46 580.957   5
   0 -12   2 6696.18 421.232   4
   0 -12  -2 7235.38 486.553  11
   0 -12  -3 15550.5 873.775   5
   0 -12  -3 17770.3 633.062   8
   0 -12  -3 18355.2 739.934  11
   0 -12   3 17711.1 939.368   5
   0 -12  -3 17776.0 640.919   4
   0 -12  -4 9697.72 592.991  11
   0 -12  -4 9982.70 498.936   4
   0 -12  -4 9442.40 491.292   8
   0 -12  -4 8473.42 635.023   5
   0 -12   4 7803.89 710.050   5
   0 -12  -5 1575.07 318.716  11
   0 -12  -5 1772.25 317.307   5
   0 -12  -5 1333.02 263.103   4
   0 -12  -5 1094.44 235.675   8
   0 -12   5 713.406 366.764   5
   0 -12  -6 33282.2 1084.52  11
   0 -12  -6 33355.6 902.550   8
   0 -12  -6 33816.6 924.034   4
   0 -12   6 31868.2 1261.72   5
   0 -12  -7 1571.75 347.093  11
   0 -12  -7 1607.21 290.345   4
   0 -12   7 2355.48 436.531   5
   0 -12  -8 10620.6 580.278   4
   0 -12  -8 10940.2 686.253  11
   0 -12   8 10306.0 755.474   5
   0 -12  -9 3407.09 372.508   4
   0 -12   9 3157.13 488.866   5
   0 -12  -9 3837.71 476.943  11
   0 -12 -10 2088.45 325.585   4
   0 -12 -10 1800.60 379.439  11
   0 -12  10 2098.76 423.014   5
   0 -12 -11 87.0521 286.601   4
   0 -12 -11-17.8258 376.767  11
   0 -12  11-26.3582 330.050   5
   0 -12  12 8271.72 698.722   5
   0 -12 -12 8583.37 583.702   4
   0 -12 -12 8151.58 679.511  11
   0 -12  13 859.101 379.956   5
   0 -12 -13 106.849 383.311  11
   0 -12 -13 290.301 286.919   4
   0 -12 -14 11558.0 820.200  11
   0 -12  14 11176.9 804.132   5
   0 -12 -14 11798.6 687.830   6
   0 -12 -14 12382.4 740.463   4
   0 -12  15 1116.24 378.466   5
   0 -12 -15 1533.05 432.725   4
   0 -12 -15 1462.10 406.464   6
   0 -12  16 273.300 326.654   5
   0 -12 -16 721.477 398.387   4
   0 -12 -16 611.436 345.772   6
   0  12 -16 908.592 402.932   4
   0 -12 -17 1428.73 421.464   6
   0  12 -17 2076.86 461.804   4
   0 -12 -17 1852.35 460.361   4
   0 -12 -18 733.069 385.720   6
   0 -12 -18 866.574 423.904   4
   0  12 -18 1015.93 421.350   4
   0 -12 -19 1640.53 467.816   4
   0  12 -19 1249.48 456.418   4
   0 -12 -19 1382.89 416.738   6
   0 -12 -20 1913.15 491.218   4
   0  12 -20 1938.65 492.426   4
   0 -12 -20 2343.12 479.167   6
   0 -12 -21 292.062 395.757   4
   0 -12 -21 583.443 409.415   6
   0  12 -21 109.383 399.053   4
   0 -12 -22 447.685 435.185   4
   0 -13   0 140.588 202.317   4
   0 -13   0 251.448 309.183   5
   0 -13  -1 23511.2 745.089   4
   0 -13   1 22054.0 750.775   4
   0 -13  -1 22662.9 815.764  11
   0 -13   2 3995.51 532.066   5
   0 -13  -2 4095.99 365.164   4
   0 -13  -2 4604.11 423.455  11
   0 -13   2 4733.07 391.153   4
   0 -13  -2 4708.79 376.057   8
   0 -13  -2 4305.35 517.294   5
   0 -13   3 15015.8 856.105   5
   0 -13  -3 12903.2 581.719   8
   0 -13  -3 13441.7 590.571   4
   0 -13  -3 12883.0 678.681  11
   0 -13  -3 12685.5 763.726   5
   0 -13   4 581.312 367.396   5
   0 -13  -4 484.002 289.506   5
   0 -13  -4 721.875 291.265  11
   0 -13  -4 335.841 214.464   8
   0 -13  -4 518.657 232.996   4
   0 -13  -5 4864.42 473.134  11
   0 -13  -5 3381.18 474.617   5
   0 -13  -5 4405.78 381.012   8
   0 -13  -5 4726.85 407.813   4
   0 -13   5 3758.84 578.105   5
   0 -13  -6 9041.46 641.601  11
   0 -13  -6 9516.79 543.650   4
   0 -13  -6 9270.83 531.254   8
   0 -13   7 7046.94 672.931   5
   0 -13  -7 6871.00 569.157  11
   0 -13  -7 6285.04 478.205   4
   0 -13  -7 6963.92 495.679   8
   0 -13  -8 9073.94 677.094  11
   0 -13   8 10144.5 754.866   5
   0 -13  -8 9961.88 571.562   4
   0 -13  -9 3775.92 473.029  11
   0 -13   9 4098.12 540.465   5
   0 -13  -9 3974.24 428.299   4
   0 -13  10 859.047 392.833   5
   0 -13 -10 320.831 330.092  11
   0 -13 -10 887.413 293.590   4
   0 -13  11 518.707 347.665   5
   0 -13 -11 356.751 282.229   4
   0 -13 -11 314.173 352.946  11
   0 -13 -12 6478.60 562.057   4
   0 -13 -12 7235.03 677.830  11
   0 -13  12 7449.38 700.392   5
   0 -13  13 1950.16 466.648   5
   0 -13 -13 1630.92 373.460   4
   0 -13 -13 1339.24 410.323  11
   0 -13  14 4352.47 595.063   5
   0 -13 -14 4244.03 581.962  11
   0 -13 -14 3941.26 495.297   4
   0 -13  15 1286.30 425.118   5
   0 -13 -15 567.727 373.785   4
   0 -13  16 11.8074 349.899   5
   0  13 -16 658.498 397.544   4
   0 -13 -16-263.676 373.405   4
   0 -13 -17 993.688 408.294   4
   0  13 -17 1369.91 468.131   4
   0 -13 -18 2231.75 500.925   4
   0 -13 -18 2076.76 456.000   6
   0  13 -18 2990.91 529.834   4
   0  13 -19 3549.65 572.014   4
   0 -13 -19 3008.30 524.296   6
   0 -13 -19 3899.24 595.563   4
   0  13 -20 966.118 475.068   4
   0 -13 -20 958.969 456.970   6
   0 -13 -20 512.338 440.144   4
   0 -13 -21 215.545 417.766   6
   0 -13 -21-210.768 428.304   4
   0 -14   0 396.629 242.104   4
   0 -14   0 21.9965 309.751   5
   0 -14  -1 1854.49 293.252   8
   0 -14  -1 1912.74 425.566   5
   0 -14   1 1416.01 419.182   5
   0 -14  -1 1612.62 285.678   4
   0 -14   1 1357.01 293.830   4
   0 -14   2 20.6130 235.210   4
   0 -14  -2 147.479 291.112   5
   0 -14  -2 377.511 237.404   8
   0 -14  -2 304.529 256.177  11
   0 -14  -2 0.77868 219.269   4
   0 -14   2-214.414 357.002   5
   0 -14  -3 8182.97 638.677   5
   0 -14  -3 7797.00 489.630   4
   0 -14  -3 7420.32 477.938   8
   0 -14  -3 7026.44 556.323  11
   0 -14   3 7904.91 686.535   5
   0 -14   4-141.122 380.117   5
   0 -14  -4-135.621 233.738  11
   0 -14  -4 28.1126 256.349   5
   0 -14  -4-61.2026 240.307   4
   0 -14  -4 117.210 214.540   8
   0 -14  -5 57.7881 219.658   8
   0 -14   5-185.453 377.427   5
   0 -14  -5 153.835 257.572  11
   0 -14  -5 73.1753 242.740   4
   0 -14  -5 62.2626 260.639   5
   0 -14   6-341.125 410.853   5
   0 -14  -6 179.447 247.324   4
   0 -14  -6-176.947 250.390   8
   0 -14  -6 153.951 285.976  11
   0 -14  -7 87.7777 248.291   4
   0 -14  -7-308.566 278.681   8
   0 -14   7 104.233 379.738   5
   0 -14  -7-70.9591 296.914  11
   0 -14  -8 1951.35 350.529   4
   0 -14  -8 1655.22 388.945  11
   0 -14   8 1181.51 427.846   5
   0 -14  -9 8854.06 598.928   4
   0 -14   9 9557.08 768.247   5
   0 -14  -9 8553.36 687.545  11
   0 -14 -10 206.318 325.154  11
   0 -14  10 278.517 373.501   5
   0 -14 -10 458.328 278.893   4
   0 -14 -11 1902.29 430.715  11
   0 -14  11 2269.16 501.713   5
   0 -14 -11 1698.19 363.286   4
   0 -14 -12 1463.11 428.330  11
   0 -14  12 1774.33 475.433   5
   0 -14 -12 1286.03 367.208   4
   0 -14  13 2424.19 524.906   5
   0 -14 -13 2225.40 500.483  11
   0 -14 -13 2337.93 432.162   4
   0 -14 -14 26.1936 352.768   4
   0 -14  14 237.473 385.144   5
   0 -14 -15 1392.53 396.846   4
   0 -14  15 1718.44 463.594   5
   0 -14 -16-145.932 386.417   4
   0 -14  16 363.663 372.527   5
   0 -14 -17 2527.18 493.318   4
   0  14 -17 4654.52 613.751   4
   0  14 -18 422.005 420.971   4
   0 -14 -18-799.425 450.390   4
   0 -14 -19-269.805 450.277   4
   0  14 -19 698.104 423.829   4
   0 -14 -20-228.095 430.276   4
   0 -15   0-95.0818 343.956   5
   0 -15   0 133.534 240.567   4
   0 -15  -1 9566.31 558.673   8
   0 -15  -1 7942.21 736.071   5
   0 -15   1 10285.9 794.330   5
   0 -15  -1 10264.0 580.245   4
   0 -15   1 9826.97 577.410   4
   0 -15  -2 12020.2 822.343   5
   0 -15  -2 13869.0 656.348   4
   0 -15  -2 12840.9 640.741   8
   0 -15   3 54.3535 371.367   5
   0 -15  -3 305.485 259.609  11
   0 -15  -3 0.26555 251.338   4
   0 -15  -3 406.108 253.436   8
   0 -15  -3 330.350 313.324   5
   0 -15   4 8957.58 749.410   5
   0 -15  -4 8114.74 531.822   4
   0 -15  -4 7231.29 584.701  11
   0 -15  -4 7618.25 512.412   8
   0 -15  -5 2131.88 348.038   4
   0 -15   5 1140.97 455.131   5
   0 -15  -5 1425.58 361.213  11
   0 -15  -5 1884.49 334.719   8
   0 -15  -6 1117.07 290.583   8
   0 -15  -6 1184.89 362.763  11
   0 -15   6 1122.89 467.007   5
   0 -15  -6 1388.82 337.523   4
   0 -15  -7 292.848 304.020  11
   0 -15  -7 920.333 333.097   4
   0 -15  -7 342.714 259.084   8
   0 -15   7 431.949 403.584   5
   0 -15   8 5830.63 714.448   5
   0 -15  -8 6913.74 552.167   4
   0 -15  -8 6298.66 610.205  11
   0 -15  -9-285.991 368.720  11
   0 -15   9-391.492 430.668   5
   0 -15  -9 45.6091 279.816   4
   0 -15  10 107.195 404.506   5
   0 -15 -10 188.631 373.562  11
   0 -15 -10 848.903 348.250   4
   0 -15  11 454.576 381.937   5
   0 -15 -11 116.881 382.799  11
   0 -15 -11 229.855 303.414   4
   0 -15 -12 3532.26 488.195   4
   0 -15  12 3359.56 596.269   5
   0 -15 -12 2324.31 495.643  11
   0 -15 -13-153.007 345.549   4
   0 -15 -13-838.990 480.127  11
   0 -15  13 241.557 406.805   5
   0 -15  14 4017.22 617.498   5
   0 -15 -14 4279.05 548.611   4
   0 -15 -15-113.594 350.046   4
   0 -15  15 141.602 383.176   5
   0 -15  16 2758.59 547.133   5
   0 -15 -16 2111.24 474.975   4
   0 -15 -17-545.582 427.205   4
   0 -15  17 211.803 370.892   5
   0  15 -18 1899.27 497.164   4
   0 -15 -18 340.763 398.590   4
   0 -15 -19 97.9096 412.662   4
   0 -16   0 7651.71 531.916   8
   0 -16   0 7313.37 720.912   5
   0 -16   0 8812.48 569.467   4
   0 -16  -1 137.932 346.935   5
   0 -16  -1 264.949 294.520   4
   0 -16   1-48.5584 358.889   5
   0 -16   1-56.6852 266.573   4
   0 -16  -1 248.275 248.589   8
   0 -16  -2 1312.47 410.905   5
   0 -16  -2 1064.94 301.835   8
   0 -16  -2 1223.68 324.588   4
   0 -16   2 1257.21 438.768   5
   0 -16  -3 7556.01 530.458   8
   0 -16  -3 7858.78 682.613   5
   0 -16  -3 7463.26 538.220   4
   0 -16   3 6181.92 731.509   5
   0 -16  -4 606.683 342.335   5
   0 -16  -4 761.625 304.295   4
   0 -16  -4 479.913 274.466   8
   0 -16   4-87.0744 405.309   5
   0 -16  -5-168.852 326.576  11
   0 -16  -5-111.496 281.727   4
   0 -16  -5 74.4939 252.696   8
   0 -16   5-422.012 452.966   5
   0 -16  -6 6512.80 517.460   8
   0 -16  -6 6499.43 613.309  11
   0 -16  -6 7671.34 560.187   4
   0 -16  -7-195.467 332.372  11
   0 -16  -7-385.265 326.531   8
   0 -16   7-348.820 432.060   5
   0 -16  -7 107.515 291.462   4
   0 -16   8 88.9963 415.193   5
   0 -16  -8 888.268 341.939   4
   0 -16  -8 130.488 326.998  11
   0 -16   9 2880.19 572.580   5
   0 -16  -9 2552.18 488.011  11
   0 -16  -9 3127.48 458.555   4
   0 -16 -10-215.757 399.823  11
   0 -16 -10 38.1479 310.541   4
   0 -16  10-206.475 414.928   5
   0 -16  11 627.966 455.593   5
   0 -16 -11 1298.05 404.006   4
   0 -16 -11 118.537 402.321  11
   0 -16 -12 3302.82 568.083  11
   0 -16 -12 3561.89 503.586   4
   0 -16  12 3673.89 616.849   5
   0 -16  13-463.966 455.696   5
   0 -16 -13-286.105 358.518   4
   0 -16 -13-234.742 421.711  11
   0 -16 -14 476.532 387.876   4
   0 -16  14 188.111 413.867   5
   0 -16  15-561.567 453.829   5
   0 -16 -15-303.020 394.162   4
   0 -16 -16 53.1054 385.403   4
   0 -16  16 472.149 407.385   5
   0 -16  17 1200.25 486.128   5
   0 -16 -17 1261.60 438.901   4
   0 -16 -18 460.629 415.787   4
   0 -17   0 349.408 392.307   5
   0 -17   0 280.617 326.123   4
   0 -17   0 578.745 294.807   8
   0 -17   1 10196.3 646.797   4
   0 -17  -1 9436.79 632.270   4
   0 -17  -1 8374.38 800.706   5
   0 -17   1 10045.8 813.627   5
   0 -17  -1 9654.46 616.692   8
   0 -17  -2 495.622 324.528   4
   0 -17   2 240.818 391.978   5
   0 -17  -2 363.716 401.903   5
   0 -17  -2 630.253 296.017   8
   0 -17  -3 548.490 365.968   5
   0 -17   3-331.841 449.875   5
   0 -17  -3 111.051 284.160   4
   0 -17  -3-57.8497 261.502   8
   0 -17  -4 219.518 268.583   8
   0 -17  -4 272.193 289.002   4
   0 -17   4-281.945 457.651   5
   0 -17   5 4625.60 653.929   5
   0 -17  -5 4843.87 492.184   8
   0 -17  -5 5527.94 518.186   4
   0 -17  -6 33.2700 298.689   4
   0 -17  -6 114.268 319.544  11
   0 -17  -6 124.982 294.685   8
   0 -17   6 313.404 452.039   5
   0 -17  -7 5541.56 605.458  11
   0 -17  -7 6833.88 573.188   4
   0 -17  -7 6300.49 549.645   8
   0 -17   7 5827.75 751.364   5
   0 -17  -8 423.930 353.594  11
   0 -17   8 1319.08 514.797   5
   0 -17  -8 1575.28 414.093   4
   0 -17  -9 2503.95 453.040   4
   0 -17  -9 909.316 412.978  11
   0 -17   9 2115.90 577.913   5
   0 -17 -10 425.948 373.203   4
   0 -17 -10 312.308 375.453  11
   0 -17  10 362.933 475.421   5
   0 -17  11 280.944 453.403   5
   0 -17 -11-104.218 444.942  11
   0 -17 -11 727.412 388.655   4
   0 -17 -12 145.604 412.457  11
   0 -17  12 125.424 448.485   5
   0 -17 -12 358.261 359.630   4
   0 -17  13 2104.55 564.873   5
   0 -17 -13 2166.12 490.264   4
   0 -17  14 302.646 457.030   5
   0 -17 -14 833.852 416.170   4
   0 -17  15 1207.93 480.456   5
   0 -17 -15 1313.41 447.690   4
   0 -17 -16 637.738 428.071   4
   0 -17  16-34.5782 429.526   5
   0 -17  17 755.582 465.783   5
   0 -17 -17 325.354 407.021   4
   0 -18   0 5428.68 534.731   4
   0 -18   0 5129.16 652.271   5
   0 -18   0 5605.33 516.327   8
   0 -18  -1 1438.44 361.128   8
   0 -18  -1 1202.48 384.197   4
   0 -18  -1 1240.92 454.377   5
   0 -18   1 1076.96 465.476   5
   0 -18   1 1405.13 361.302   8
   0 -18  -2-660.327 436.655   5
   0 -18  -2 82.7755 282.574   8
   0 -18  -2 269.867 306.551   4
   0 -18   2-331.020 453.714   5
   0 -18  -3 463.371 322.669   4
   0 -18  -3 226.078 288.008   8
   0 -18   3-103.703 434.235   5
   0 -18  -3 505.926 365.751   5
   0 -18  -4 1306.25 352.121   8
   0 -18   4 348.738 453.537   5
   0 -18  -4 1280.87 367.059   4
   0 -18   5 1031.56 494.863   5
   0 -18  -5 1323.51 407.599   4
   0 -18  -5 1175.41 343.311   8
   0 -18  -6 6499.11 604.078   4
   0 -18  -6 6740.90 567.045   8
   0 -18   6 6796.58 787.720   5
   0 -18  -7 399.270 336.349   4
   0 -18  -7-61.6117 352.517  11
   0 -18  -7-622.334 372.421   8
   0 -18   7 34.0198 464.904   5
   0 -18  -8 122.401 362.599  11
   0 -18  -8 545.776 344.390   4
   0 -18   8 1351.18 550.252   5
   0 -18  -9 861.849 384.159   4
   0 -18   9 1023.30 534.428   5
   0 -18  -9 281.520 382.088  11
   0 -18 -10-219.647 395.792  11
   0 -18 -10 310.228 369.008   4
   0 -18  10 276.416 480.646   5
   0 -18 -11 126.400 365.185   4
   0 -18  11 860.312 536.266   5
   0 -18 -12 3635.24 552.337   4
   0 -18  12 3139.93 653.416   5
   0 -18  13 371.852 476.852   5
   0 -18 -13 337.649 398.922   4
   0 -18  14 1533.90 540.738   5
   0 -18 -14 1568.78 486.727   4
   0 -18 -15 437.354 420.152   4
   0 -18  15 364.583 483.930   5
   0 -19   0 281.974 359.803   4
   0 -19   0-135.612 429.709   5
   0 -19   0 340.255 323.021   8
   0 -19  -1 1770.12 382.705   8
   0 -19   1 1494.34 527.140   5
   0 -19   1 2073.86 399.767   8
   0 -19  -1 1539.79 400.971   4
   0 -19  -1 2101.35 548.782   5
   0 -19   2 1085.54 488.714   5
   0 -19  -2 1164.48 459.222   5
   0 -19  -2 1798.33 387.810   8
   0 -19  -2 1497.04 409.551   4
   0 -19  -3 723.353 341.865   8
   0 -19   3 841.100 476.806   5
   0 -19  -3 993.471 398.388   4
   0 -19   4 2169.28 567.107   5
   0 -19  -4 3109.02 476.912   4
   0 -19  -4 3065.52 446.493   8
   0 -19  -5 368.286 311.393   8
   0 -19   5 192.221 459.546   5
   0 -19  -5 906.100 396.371   4
   0 -19  -6-288.200 337.443   4
   0 -19  -6 334.174 326.192   8
   0 -19   6-452.469 478.544   5
   0 -19  -7 1475.80 423.140   4
   0 -19   7 1203.52 532.762   5
   0 -19   8 532.176 515.101   5
   0 -19  -8 1017.76 404.773   4
   0 -19  -9-130.681 370.204   4
   0 -19  -9-830.914 476.866  11
   0 -19   9 242.473 502.884   5
   0 -19 -10 1237.07 464.430  11
   0 -19 -10 1875.46 453.572   4
   0 -19  10 1495.14 595.099   5
   0 -19 -11 154.455 395.483   4
   0 -19  11 360.282 493.517   5
   0 -19  12 17.5547 504.479   5
   0 -19 -12 434.077 442.509   4
   0 -19  13 133.752 502.774   5
   0 -19 -13 369.325 417.579   4
   0 -19 -14 1171.30 455.131   4
   0 -20   0 1804.49 541.738   5
   0 -20   0 2323.05 444.945   8
   0 -20  -1 3506.09 618.087   5
   0 -20   1 2692.66 601.535   5
   0 -20  -1 4122.24 564.963   4
   0 -20   1 3930.66 523.676   8
   0 -20  -1 3330.87 488.578   8
   0 -20  -2 72.0006 425.618   5
   0 -20   2-265.952 466.589   5
   0 -20  -2 598.191 423.301   4
   0 -20  -2 257.972 341.591   8
   0 -20   2 103.617 327.496   8
   0 -20  -3 2952.59 467.368   8
   0 -20   3 2929.64 647.477   5
   0 -20  -3 3161.39 498.808   4
   0 -20  -4-164.904 307.975   8
   0 -20   4-90.5321 485.430   5
   0 -20  -4 14.1056 343.684   4
   0 -20  -5 637.203 345.988   8
   0 -20   5 1413.36 586.938   5
   0 -20  -5 1845.51 437.379   4
   0 -20   6 138.350 479.907   5
   0 -20  -6-102.026 354.097   8
   0 -20  -6-52.1093 349.617   4
   0 -20   7 461.696 527.813   5
   0 -20  -7 519.994 374.483   4
   0 -20  -8 141.128 356.758   4
   0 -20   8 288.654 545.242   5
   0 -20   9 2337.45 675.290   5
   0 -20  -9 2796.69 516.790   4
   0 -20 -10 94.8027 377.120   4
   0 -20  10 270.796 529.293   5
   0 -20 -11 1865.58 487.180   4
   0 -20 -12 105.708 403.900   4
   0 -21   0-32.1129 324.613   8
   0 -21   0-919.772 515.257   5
   0 -21  -1-5.36042 433.297   5
   0 -21   1-674.894 528.385   5
   0 -21   1 485.935 344.933   8
   0 -21  -1 569.087 353.541   8
   0 -21   2 1142.30 555.684   5
   0 -21  -2 1447.98 403.876   8
   0 -21   2 1507.89 406.419   8
   0 -21  -2 1926.22 453.577   4
   0 -21   3 383.104 361.272   8
   0 -21   3 337.696 488.724   5
   0 -21  -3 523.510 391.191   4
   0 -21  -3 90.5075 342.556   8
   0 -21  -4 2941.53 477.271   8
   0 -21   4 2621.28 662.648   5
   0 -21  -4 2539.40 495.438   4
   0 -21   5 481.109 553.316   5
   0 -21  -5 24.0680 345.064   8
   0 -21  -5 431.534 398.245   4
   0 -21   6-663.637 590.661   5
   0 -21  -6-577.562 379.616   8
   0 -21  -6 530.367 395.467   4
   0 -21  -7 366.062 388.479   4
   0 -21   7 560.140 564.251   5
   0 -21  -8 693.870 420.036   4
   0 -21  -9 32.0777 397.937   4
   0 -22   0 1213.48 392.873   8
   0 -22   0 809.678 542.190   5
   0 -22  -1 406.916 368.368   8
   0 -22   1 727.848 560.469   5
   0 -22  -1 103.474 467.258   5
   0 -22   1 281.565 352.613   8
   0 -22  -2 555.465 402.146   4
   0 -22   2 625.097 540.292   5
   0 -22   2 458.181 373.726   8
   0 -22  -2 340.053 370.975   8
   0 -22  -3 481.443 413.232   4
   0 -22   3 558.235 385.803   8
   0 -22  -3-122.047 336.459   8
   0 -22  -4 285.313 406.165   4
   0 -22   4 124.524 352.343   8
   1   0 -26-165.570 358.261   6
   1   0 -25 71.0913 347.621   6
   1   0 -25-162.857 431.303   4
   1   0 -24 4258.98 544.747   6
   1   0 -24 4315.11 587.927   4
   1   0 -23-85.8445 378.793   4
   1   0 -23 131.846 333.583   6
   1   0 -22 1065.48 391.246   6
   1   0 -22 652.352 384.589   4
   1   0 -21-160.773 370.312   4
   1   0 -21 82.3954 305.574   6
   1   0 -20 1780.21 413.600   4
   1   0 -20 1740.92 358.580   6
   1   0 -19-160.048 295.083   6
   1   0 -19-337.441 356.582   4
   1   0 -18 7159.82 602.645   4
   1   0 -18 7113.89 547.472   6
   1   0 -17-171.503 250.770   6
   1   0 -17 5.88659 311.402   4
   1   0 -16 14665.8 704.177   6
   1   0 -16 13186.4 722.754   4
   1   0 -15-24.1021 282.486   4
   1   0 -15-38.9370 218.434   6
   1   0 -14 532.767 257.344   4
   1   0 -14-30.9789 213.025   6
   1   0 -13-168.112 218.776   6
   1   0 -13-123.072 240.635   4
   1   0 -12 2097.69 255.549   6
   1   0 -12 2304.57 298.633   4
  -1   0  12 2260.83 506.835   1
   1   0 -11-173.749 174.555   6
   1   0 -11-446.410 207.711   7
   1   0 -11 77.5853 192.623   4
  -1   0  11-66.2186 241.257   1
   1   0 -10 207749. 2180.75   4
  -1   0  10 209967. 4073.83   1
   1   0 -10 210648. 2128.65   7
   1   0 -10 214117. 2020.07   6
   1   0  -9-71.1811 141.620   7
   1   0  -9 6.69121 141.938   6
   1   0  -9 17.3216 149.780   4
  -1   0   9-178.749 266.114   1
   1   0  -8 55720.1 958.084   7
   1   0  -8 56772.1 1031.49   4
   1   0  -8 58452.2 1878.59   1
   1   0  -8 54876.3 912.135   6
  -1   0   8 57108.4 1881.93   1
   1   0  -7 156.520 99.9168   7
   1   0  -7 100.717 114.731   4
   1   0  -7-31.4518 96.3369   6
  -1   0   7-174.610 222.560   1
   1   0  -7-32.6881 167.808   1
   1   0  -6 6973.62 324.691   4
  -1   0   6 7199.38 565.276   1
   1   0  -6 7298.23 572.047   1
   1   0  -6 7331.00 291.176   7
   1   0  -6 7620.31 284.774   6
  -1   0   5-81.1904 141.641   1
   1   0  -5-36.5550 128.889   1
   1   0  -4 999999. 4967.92   1
  -1   0   4 985021. 4632.34   1
  -1   0   3 45.0606 64.3284   1
   1   0  -3 17.1992 72.9907   3
   1   0  -3-5.67823 69.9813   1
   1   0  -2 5802.38 329.512   3
  -1   0   2 5834.43 317.276   3
  -1   0   1 253.294 93.9643   3
   1   0  -1 175.120 89.3677   3
  -1   0   0 8819.99 432.384   3
  -1   0  -1 98.0632 112.486   3
   1   0   1 139.255 85.9917   1
  -1   0  -2 389565. 3586.78   3
   1   0   2 370965. 3546.92   1
  -1   0  -3 415.573 175.941   3
  -1   0  -4 71334.2 1859.31   3
  -1   0  -5 3.80839 162.778   3
  -1   0  -6 17866.2 1099.31   3
  -1   0  -7-170.782 227.198   3
  -1   0  -7 209.603 101.129   4
  -1   0  -8 7373.07 301.995  11
  -1   0  -8 7181.90 353.076   4
  -1   0  -8 7031.33 802.093   3
  -1   0  -9 71.1540 131.324   4
   1   0   9-32.6496 90.4866   5
  -1   0  -9 121.133 100.363  11
  -1   0  -9 116.886 265.714   3
   1   0  10 182080. 1593.32   5
  -1   0 -10 184194. 1687.12  11
  -1   0 -10 185040. 1960.70   4
   1   0  11-31.5086 99.1380   5
  -1   0 -11-34.7127 175.989   4
  -1   0 -11-124.543 146.704  11
  -1   0 -11 365.245 369.134   3
  -1   0 -12 1097.50 231.420   4
  -1   0 -12 1081.45 179.227  11
  -1   0 -13 70.1995 209.491   4
  -1   0 -14 17622.9 733.687   4
  -1   0 -15 55.9592 234.931   4
  -1   0 -16 98128.6 1806.66   4
  -1   0 -17 286.983 309.255   4
  -1   0 -18 773.270 305.851   4
  -1   0 -19 1.99477 318.607   4
  -1   0 -20 1411.76 377.247   4
  -1   0 -21-149.137 350.111   4
  -1   0 -22 10730.7 762.976   4
  -1   0 -23 287.871 348.776   4
  -1   0 -24-249.720 380.705   4
  -1   0 -25-98.4933 399.564   4
  -1   0 -26 1127.12 446.317   4
   1  -1 -26 554.264 384.273   6
   1  -1 -25 766.113 439.444   4
   1   1 -25 735.622 423.071   4
   1  -1 -25 1157.21 434.298   6
   1   1 -24 922.007 366.665   6
   1   1 -24 811.380 436.082   4
   1  -1 -24 1116.38 407.037   6
   1  -1 -24 761.871 425.013   4
   1   1 -23-372.503 433.139   4
   1  -1 -23 10.4452 324.258   6
   1   1 -23 55.4260 310.502   6
   1  -1 -23 53.7026 380.829   4
   1   1 -22 291.258 328.986   6
   1  -1 -22-23.2500 370.661   4
   1   1 -22-268.699 416.061   4
   1  -1 -22 581.598 342.009   6
   1  -1 -21 7359.19 677.787   4
  -1  -1  21 7058.83 622.095   9
   1  -1 -21 7721.26 636.640   6
   1   1 -21 7468.12 623.618   6
   1   1 -21 6898.58 632.358   4
   1   1 -20 468.684 346.494   4
   1  -1 -20 531.832 332.080   6
   1  -1 -20 401.829 357.869   4
   1   1 -20 664.070 335.668   6
   1  -1 -19 2342.00 392.896   6
   1   1 -19 2828.79 418.282   6
   1  -1 -19 2351.63 423.546   4
   1   1 -19 2566.09 441.707   4
   1  -1 -18 3228.78 457.705   4
   1   1 -18 3839.76 491.538   4
   1   1 -18 3122.76 402.863   6
   1  -1 -18 2887.11 411.559   6
   1   1 -17 408.147 253.180   6
   1   1 -17 558.357 338.179   4
   1  -1 -17 623.954 267.976   6
   1  -1 -17 527.312 306.718   4
   1  -1 -16-4.61052 279.289   6
   1   1 -16-105.511 236.048   6
   1   1 -16-18.1999 294.436   4
   1  -1 -16-82.2989 313.529   4
   1   1 -15 54864.3 1358.43   4
   1  -1 -15 56560.0 1317.35   6
   1   1 -15 56623.8 1283.92   6
   1  -1 -15 55821.0 1373.21   4
   1   1 -14 1704.70 334.870   4
   1  -1 -14 1604.13 327.565   4
   1  -1 -14 1949.89 313.995   6
   1   1 -14 1925.17 282.724   6
   1   1 -13 4961.23 382.922   6
   1  -1 -13 5074.21 397.743   6
   1   1 -13 4946.87 423.252   4
   1  -1 -13 4501.71 403.287   4
  -1   1  12 209.293 287.257   1
   1   1 -12 161.365 194.371   4
   1  -1 -12 154.344 206.671   6
  -1  -1  12 272.290 292.957   1
   1   1 -12 273.262 256.559   1
   1   1 -12 43.0672 241.424   7
   1  -1 -12 133.134 235.334   4
  -1  -1  11 4760.29 717.334   1
   1   1 -11 4793.43 370.097   7
   1  -1 -11 5385.94 364.816   6
   1   1 -11 5215.35 388.481   4
   1  -1 -11 5365.89 394.441   4
   1   1 -11 5024.98 691.222   1
  -1   1  11 5766.17 741.495   1
   1   1 -10 14481.6 568.882   7
  -1  -1  10 13510.0 1083.76   1
   1   1 -10 14740.1 537.846   6
   1  -1 -10 14566.3 552.109   6
   1  -1 -10 14207.2 562.740   7
   1   1 -10 14480.3 583.114   4
   1   1 -10 13834.4 1055.15   1
  -1   1  10 14108.8 1091.64   1
   1  -1 -10 14910.3 604.930   4
   1  -1  -9 188491. 1837.14   6
   1   1  -9 196833. 1942.96   7
   1  -1  -9 196940. 2013.92   4
   1  -1  -9 194302. 1904.46   7
   1   1  -9 195216. 1987.45   4
  -1   1   9 192177. 3717.05   1
  -1  -1   9 196411. 3672.31   1
   1   1  -9 192543. 1789.39   6
   1   1  -9 202789. 3703.34   1
   1  -1  -8 3605.54 252.878   6
   1  -1  -8 3296.50 239.134   7
  -1   1   8 3142.22 492.047   1
   1   1  -8 3312.19 227.396   6
   1   1  -8 3301.62 473.525   1
   1  -1  -8 3072.17 258.729   4
   1   1  -8 3626.49 262.070   7
   1   1  -8 3656.91 278.550   4
  -1  -1   8 3318.33 463.242   1
   1   1  -7 1361.14 137.097   6
  -1   1   7 1298.11 308.412   1
   1   1  -7 1349.74 309.414   1
   1   1  -7 1648.82 172.099   7
   1  -1  -7 1191.43 158.628   4
  -1  -1   7 1177.05 285.494   1
   1  -1  -7 1336.00 158.226   6
   1  -1  -7 1321.38 149.164   7
   1   1  -7 1322.22 176.525   4
   1   1  -6 13242.4 746.273   1
   1  -1  -6 13848.4 389.037   7
  -1  -1   6 13540.6 738.545   1
   1   1  -6 13279.8 439.038   4
  -1   1   6 13051.8 777.150   1
   1  -1  -6 13196.1 432.238   4
   1  -1  -6 13521.9 389.722   6
   1   1  -6 13838.7 402.657   7
  -1  -1   5 145602. 2051.93   1
   1   1  -5 144889. 2130.75   1
  -1   1   5 146340. 2280.42   1
   1  -1  -5 146256. 1291.31   4
   1   1  -5 146135. 1193.51   7
  -1   1   4 131642. 1847.46   1
  -1  -1   4 132341. 1647.59   2
   1  -1  -4 136568. 1367.02   3
   1   1  -4 133068. 1743.21   1
   1   1  -3 20130.2 552.759   1
  -1  -1   3 20446.1 534.570   2
   1   1  -3 20760.8 711.889   3
  -1   1   3 20656.6 496.491   3
   1  -1  -3 20232.1 503.738   3
  -1   1   2 1044.09 130.615   3
  -1  -1   2 977.580 175.110   3
  -1  -1   2 1103.15 114.303   2
   1  -1  -2 949.121 128.158   3
   1   1  -2 1082.28 115.576   2
   1  -1  -1 57225.2 1027.37   3
  -1  -1   1 57917.7 1128.96   3
  -1   1   1 58291.8 964.370   3
  -1  -1   0 90932.0 1474.27   3
  -1   1   0 90629.9 1417.89   3
  -1   1   0 89899.2 1065.51   1
  -1   1  -1 123478. 1640.13   1
   1  -1   1 117518. 1528.45   1
  -1  -1  -1 122467. 1809.49   3
  -1   1  -1 120233. 1886.02   3
   1  -1   2 39.7117 127.329   1
  -1   1  -2 199.524 127.301   1
  -1   1  -2 162.287 135.965   3
  -1  -1  -2 225.047 122.426   3
  -1   1  -3 266.886 165.635   1
  -1  -1  -3 229.518 156.308   3
  -1   1  -3 96.6487 135.827   3
   1  -1   3 161.472 137.250   1
  -1  -1  -4 38411.0 1307.84   3
  -1   1  -4 38526.6 1399.40   1
  -1   1  -4 38827.4 1441.37   3
   1   1   5 132531. 1256.78   7
  -1   1  -5 129360. 2785.73   1
  -1  -1  -5 125739. 2558.77   3
  -1   1  -5 130373. 2827.41   3
   1   1   6 20441.4 1094.56   3
  -1   1  -6 20615.4 481.912   4
  -1  -1  -6 21134.1 1133.36   3
  -1   1  -6 21174.2 1225.86   3
  -1   1  -6 19435.1 1178.16   1
  -1   1  -7 133224. 3208.37   1
  -1   1  -7 136385. 3297.63   3
   1  -1   7 136901. 1362.92   5
  -1  -1  -7 135437. 3019.84   3
  -1  -1  -7 135257. 1395.18   4
  -1  -1  -7 132206. 1220.32  11
  -1   1  -7 131753. 1348.14   4
  -1   1  -8 4215.47 663.060   3
  -1   1  -8 3947.75 274.297   4
  -1  -1  -8 3690.04 574.436   3
  -1   1  -8 3700.40 603.574   1
  -1  -1  -8 4329.82 252.335  11
  -1  -1  -8 3792.99 271.901   4
   1  -1   8 3286.18 256.103   5
  -1   1  -9-61.3152 262.888   1
  -1  -1  -9 122.363 126.880  11
  -1  -1  -9-33.9990 134.683   4
   1  -1   9 153.557 107.842   5
  -1   1  -9 137.929 129.439   4
  -1  -1  -9 254.906 275.958   3
  -1   1  -9 71.2092 83.7617  11
  -1   1  -9 169.618 253.742   3
   1  -1  10 27544.8 655.507   5
  -1   1 -10 26629.6 748.910   4
  -1   1 -10 27265.0 1691.31   3
   1   1  10 24659.9 568.307   5
  -1  -1 -10 28372.5 1628.32   3
  -1  -1 -10 27277.8 760.139   4
  -1  -1 -10 26635.5 683.544  11
  -1   1 -10 26633.9 628.330  11
   1   1  11 107598. 1178.18   5
  -1  -1 -11 110002. 3320.27   3
  -1   1 -11 106702. 1553.06   4
   1  -1  11 102549. 1265.95   5
  -1   1 -11 104945. 1336.83  11
  -1  -1 -11 108169. 1577.40   4
  -1  -1 -11 108103. 1422.00  11
  -1  -1 -12 11733.5 564.244   4
   1  -1  12 11154.5 434.134   5
  -1  -1 -12 11000.5 513.006  11
  -1   1 -12 11517.4 560.115   4
  -1  -1 -13 27946.3 882.545   4
  -1  -1 -13 25894.4 804.885  11
  -1   1 -13 27765.4 883.415   4
  -1  -1 -14 4496.83 408.721   4
  -1   1 -14 4737.33 410.968   4
  -1   1 -15 10186.2 599.928   4
  -1  -1 -15 10280.9 591.881   4
  -1   1 -16 2295.80 363.747   4
  -1  -1 -16 2475.04 374.271   4
  -1  -1 -17 3337.46 423.607   4
  -1   1 -17 3237.90 419.828   4
  -1   1 -18 614.328 287.108   4
  -1  -1 -18 777.431 305.924   4
  -1   1 -19-22.1408 307.718   4
  -1  -1 -19-168.317 315.190   4
  -1  -1 -20-41.2952 330.959   4
  -1   1 -20 315.778 317.090   4
  -1   1 -21 5593.68 589.302   4
  -1  -1 -21 4514.39 533.108   4
  -1  -1 -22-62.4407 337.221   4
  -1   1 -22 93.4393 345.467   4
  -1  -1 -23-147.932 371.205   4
  -1   1 -23-168.850 379.560   4
  -1   1 -24 1152.35 434.083   4
  -1  -1 -24 1506.93 443.344   4
  -1  -1 -25 881.122 446.166   4
  -1   1 -25 528.053 410.947   4
  -1   1 -26-33.4342 391.756   4
  -1  -1 -26 383.503 403.057   4
   1  -2 -26 880.422 413.559   6
   1   2 -25 1186.68 457.457   4
   1  -2 -25 936.573 441.571   4
   1  -2 -25 1554.18 438.786   6
   1  -2 -24 1055.70 458.255   4
   1   2 -24 365.873 392.343   4
   1  -2 -24 886.304 381.792   6
   1  -2 -23 273.857 378.537   4
   1  -2 -23-20.5067 340.418   6
   1   2 -23-137.355 411.210   4
  -1  -2  22 159.052 310.287   9
   1  -2 -22 123.996 359.808   6
   1  -2 -22 28.1460 377.910   4
   1   2 -22-53.1313 379.877   4
   1  -2 -21 660.116 335.150   6
   1   2 -21 912.504 388.149   4
   1  -2 -21 608.969 398.300   4
   1   2 -21 1144.98 354.375   6
  -1  -2  21 773.221 342.442   9
   1  -2 -20 165.751 355.320   4
   1   2 -20 33.8737 337.369   4
  -1  -2  20 133.132 300.819   9
   1   2 -20-97.1304 273.017   6
   1  -2 -20 17.2123 313.083   6
  -1  -2  19 10529.1 693.742   9
   1  -2 -19 11531.2 712.989   6
   1   2 -19 10785.3 729.941   4
   1  -2 -19 10735.9 736.445   4
   1   2 -19 11395.6 681.217   6
   1   2 -18 415.271 346.884   4
   1  -2 -18 90.4602 300.649   6
   1   2 -18 369.672 262.815   6
   1  -2 -18 41.6359 336.435   4
  -1  -2  18 19.2631 298.592   9
   1   2 -17 988.272 332.136   4
   1   2 -17 1072.16 280.249   6
   1  -2 -17 1333.74 370.761   4
   1  -2 -17 1043.06 306.371   6
  -1  -2  17 885.041 290.931   9
  -1  -2  16 11381.1 618.863   9
   1   2 -16 10325.6 666.531   4
   1  -2 -16 10577.3 635.767   6
   1  -2 -16 10987.4 689.483   4
   1  -2 -15 292.717 254.764   6
   1   2 -15 276.815 270.058   4
   1  -2 -15 37.1859 305.835   4
  -1  -2  15-151.191 265.496   9
   1  -2 -14-174.467 287.391   4
   1  -2 -14 138.240 224.772   6
   1   2 -14-18.2672 247.712   4
  -1  -2  14-117.368 245.954   9
   1   2 -13 30273.6 948.361   4
  -1  -2  13 30542.6 909.695   9
   1  -2 -13 30864.5 974.575   4
   1  -2 -13 30512.8 914.012   6
   1   2 -12 4072.29 381.835   4
  -1  -2  12 4100.06 323.681   9
  -1  -2  12 4677.11 725.888   1
   1   2 -12 4167.61 367.062   7
   1  -2 -12 3803.08 373.065   4
   1  -2 -12 4357.51 366.612   6
   1   2 -12 3950.95 662.896   1
  -1   2  12 4094.09 669.816   1
   1   2 -11 4943.40 681.103   1
  -1  -2  11 4565.08 694.520   1
   1  -2 -11 4424.14 377.654   4
  -1  -2  11 4227.86 316.972   9
   1   2 -11 4589.13 361.964   7
  -1   2  11 5133.92 714.946   1
   1   2 -11 4888.79 386.356   4
   1  -2 -11 4748.75 356.982   6
  -1  -2  10 65073.8 1095.60   9
   1   2 -10 65049.3 1206.96   7
   1  -2 -10 65149.5 1218.11   4
   1  -2 -10 64000.8 1147.18   6
  -1  -2  10 60552.1 926.729   5
   1   2 -10 63002.1 1188.95   4
  -1   2  10 63964.0 2300.76   1
   1   2 -10 65158.6 2206.15   1
  -1  -2  10 67016.7 2249.29   1
   1   2  -9 872.527 296.605   1
   1  -2  -9 487.054 168.922   4
  -1  -2   9 435.828 130.081   9
   1   2  -9 378.787 157.188   4
   1  -2  -9 580.207 160.229   6
  -1   2   9 166.515 213.132   1
   1   2  -9 473.621 141.589   7
  -1  -2   9 800.108 317.422   1
   1  -2  -9 74.2583 117.843   7
  -1  -2   8 196.779 96.3211   9
   1   2  -8 198.277 127.839   4
   1  -2  -8 80.0619 102.748   6
   1  -2  -8-103.173 110.239   7
  -1  -2   8 66.2210 107.223  12
   1  -2  -8 271.147 141.804   4
   1   2  -8 186.954 127.618   7
   1   2  -8 178.049 204.236   1
  -1  -2   8 333.180 231.846   1
  -1   2   8 46.2310 205.522   1
   1   2  -7 70266.2 1850.22   1
  -1   2   7 68362.9 1931.85   1
   1  -2  -7 72528.8 990.182   6
  -1  -2   7 73285.9 893.540   9
   1   2  -7 71139.0 1061.00   4
   1  -2  -7 72392.0 1070.27   4
   1  -2  -7 71480.6 982.095   7
   1   2  -7 70582.5 1011.33   7
  -1  -2   7 72454.3 959.407  12
   1   2  -6 38271.7 1237.24   1
  -1  -2   6 38249.6 1195.46   2
  -1  -2   6 39155.7 649.828  12
   1  -2  -6 37589.0 714.756   4
   1   2  -6 36356.2 712.304   4
   1   2  -6 37865.0 681.806   7
   1  -2  -6 37533.9 665.539   6
   1   2  -5 53778.6 744.720   7
   1   2  -5 52435.5 770.315   4
   1   2  -5 52564.2 1289.32   1
   1  -2  -5 51671.8 774.684   4
  -1  -2   5 51247.9 1252.90   2
   1  -2  -5 50631.9 725.415   3
   1  -2  -5 53164.7 713.277   6
   1   2  -4 195449. 1297.70   7
  -1  -2   4 191642. 2150.93   2
   1   2  -3 88565.7 1302.13   2
  -1  -2   3 90022.5 1299.85   2
   1   2  -2 55890.7 938.828   2
   1  -2  -2 53484.6 888.273   3
  -1  -2   2 55965.8 960.839   2
  -1   2   2 56179.6 786.385   3
  -1  -2   2 54518.4 1261.71   3
  -1   2   1 168526. 1326.34   2
  -1   2   1 173471. 1752.44   3
  -1  -2   1 170483. 2150.37   3
   1  -2  -1 169988. 1908.90   3
  -1  -2   0 10790.4 550.167   3
   1  -2   0 11014.8 380.664   2
  -1   2   0 10902.0 396.067   2
  -1   2   0 10907.2 532.159   3
   1  -2   1 247774. 2153.95   2
  -1   2  -1 246075. 2274.92   1
  -1  -2  -1 249351. 2705.45   3
  -1   2  -1 241580. 2841.70   3
   1  -2   2 7361.81 463.103   1
  -1  -2  -2 7439.72 498.697   3
  -1   2  -2 8270.67 589.284   3
  -1   2  -2 7673.79 486.995   1
  -1   2  -3 30846.8 1081.48   1
  -1  -2  -3 30782.0 1078.73   3
   1  -2   3 30106.6 1059.06   1
  -1  -2  -4 18858.4 908.521   3
  -1   2  -4 19499.4 956.055   1
  -1  -2  -5 64140.9 1761.76   3
  -1  -2  -5 64976.2 798.164  11
   1   2   5 69119.2 871.722   7
  -1   2  -5 64343.8 1904.34   1
   1   2   5 64244.5 1776.75   3
   1  -2   5 67519.9 970.942   5
  -1  -2  -6 37900.5 652.888  11
   1   2   6 35796.6 1415.10   3
   1  -2   6 36265.8 742.053   5
  -1   2  -6 36860.1 1572.23   1
   1   2   6 39169.1 731.960   7
  -1  -2  -6 35797.8 1443.69   3
   1  -2   7 19690.9 543.453   5
  -1   2  -7 19559.5 506.125   4
  -1  -2  -7 18776.8 518.322   4
  -1  -2  -7 20131.4 507.355  11
  -1  -2  -7 17886.5 1098.10   3
   1   2   7 19637.7 575.535   7
  -1   2  -7 19748.9 1220.75   1
   1   2   7 18825.9 1100.68   3
  -1  -2  -8-68.6005 215.513   3
  -1   2  -8 7.09797 240.809   1
   1  -2   8 47.3279 100.076   5
  -1  -2  -8 316.803 142.772  11
   1   2   8 10.1630 194.138   3
  -1  -2  -8-145.191 140.991   4
  -1   2  -8 213.072 130.012   4
  -1   2  -9 5554.46 751.780   1
  -1  -2  -9 5234.74 329.266   4
  -1  -2  -9 5222.88 672.649   3
  -1   2  -9 5490.92 327.386   4
   1  -2   9 5297.49 304.505   5
  -1  -2  -9 5290.76 320.712  11
  -1  -2 -10 35804.2 832.763  11
  -1   2 -10 37428.9 863.448   4
  -1  -2 -10 38632.4 911.921   4
   1  -2  10 36844.8 796.448   5
  -1  -2 -10 35773.9 1766.05   3
  -1  -2 -11 8163.81 458.863   4
  -1  -2 -11 7802.97 890.127   3
  -1   2 -11 8317.05 457.374   4
   1  -2  11 7987.66 389.506   5
  -1  -2 -11 7660.52 426.091  11
  -1  -2 -12 23029.2 731.601  11
  -1  -2 -12 21894.5 1524.51   3
   1  -2  12 22336.6 638.250   5
  -1  -2 -12 23672.9 796.635   4
  -1   2 -12 24152.4 776.928   4
  -1  -2 -13 14557.7 609.644  11
  -1   2 -13 14981.7 658.715   4
  -1  -2 -13 15211.7 669.479   4
  -1  -2 -14 5808.79 462.091   4
  -1   2 -14 5899.08 464.687   4
  -1  -2 -14 5861.37 429.301  11
  -1   2 -15 7.44733 239.810   4
  -1  -2 -15-49.7264 264.217   4
  -1  -2 -16 23710.3 918.322   4
  -1   2 -16 23602.2 901.369   4
  -1  -2 -17 3483.76 433.289   4
  -1   2 -17 3615.32 443.156   4
  -1   2 -18 5652.66 521.990   4
  -1  -2 -18 5290.97 517.209   4
  -1  -2 -19 6900.75 586.648   4
  -1   2 -19 7166.31 604.858   4
  -1  -2 -20 1966.66 423.887   4
  -1   2 -20 2558.27 463.509   4
  -1   2 -21 126.776 351.848   4
  -1  -2 -21-101.134 336.157   4
  -1   2 -22 3589.32 510.319   4
  -1  -2 -22 3816.58 527.732   4
  -1  -2 -23 302.997 378.651   4
  -1   2 -23 269.695 376.672   4
   1  -2  24 2043.00 534.449   9
  -1   2 -24 1931.50 464.289   4
  -1  -2 -24 1857.45 452.095   4
  -1  -2 -25 2969.07 543.245   4
   1  -2  25 2962.57 578.885   9
  -1   2 -25 1362.31 434.196   4
  -1  -2 -26 763.887 443.315   4
   1  -3 -26 659.421 390.264   6
   1  -3 -25 23.2915 370.564   6
   1  -3 -25 1040.36 485.090   4
   1   3 -25-373.777 428.950   4
   1  -3 -24 2629.65 505.032   6
   1  -3 -24 3221.69 561.597   4
   1   3 -24 2241.24 508.144   4
   1  -3 -23 654.978 433.226   4
   1  -3 -23 888.667 387.307   6
   1   3 -23 411.380 397.574   4
   1  -3 -22 711.866 390.928   6
  -1  -3  22 825.259 393.606   9
   1   3 -22 1015.04 428.321   4
   1  -3 -22 888.354 423.280   4
   1   3 -21 2799.46 493.831   4
  -1  -3  21 2507.26 467.316   9
   1  -3 -21 2251.30 478.842   4
   1  -3 -21 2048.23 444.329   6
   1   3 -20 6238.93 604.283   4
  -1  -3  20 6540.60 594.123   9
   1  -3 -20 6084.46 622.235   4
   1  -3 -20 6280.77 588.672   6
  -1  -3  19 5868.51 560.059   9
   1   3 -19 6125.14 608.253   4
   1  -3 -19 6491.98 582.857   6
   1   3 -19 6426.14 544.853   6
   1  -3 -19 6846.71 637.020   4
   1  -3 -18 16708.8 870.876   4
  -1  -3  18 16216.2 797.987   9
   1  -3 -18 16560.1 814.976   6
   1   3 -18 16474.9 844.674   4
  -1  -3  17 6469.07 532.933   9
   1   3 -17 6525.64 571.979   4
   1  -3 -17 7393.65 569.333   6
   1  -3 -17 7526.70 614.687   4
   1   3 -16 2149.36 387.091   4
  -1  -3  16 1421.81 314.196   9
   1  -3 -16 2666.11 442.420   4
   1  -3 -16 2423.84 375.879   6
   1  -3 -15 12920.3 725.397   4
  -1  -3  15 12441.0 663.182   9
   1   3 -15 12110.7 685.129   4
   1  -3 -15 12550.3 665.676   6
  -1  -3  14 7143.41 489.710   9
   1  -3 -14 7299.76 507.741   6
   1   3 -14 7554.54 526.134   4
   1  -3 -14 7501.82 545.180   4
  -1  -3  13 3355.61 327.799   9
   1  -3 -13 3689.37 400.282   4
   1   3 -13 2662.29 327.929   7
   1   3 -13 3580.65 381.301   4
   1  -3 -13 3542.85 371.756   6
   1  -3 -12 32105.2 904.962   6
   1   3 -12 33525.1 976.782   7
   1  -3 -12 32661.8 961.301   4
  -1   3  12 31318.9 1783.52   1
   1   3 -12 32070.1 942.436   4
  -1  -3  12 32587.6 877.564   9
  -1  -3  11 9826.46 457.089  12
   1   3 -11 10599.5 540.827   7
   1   3 -11 11332.1 992.359   1
  -1  -3  11 10799.6 496.880   9
   1  -3 -11 11458.5 561.244   4
  -1  -3  11 9723.38 423.547   5
  -1   3  11 9868.94 993.331   1
   1  -3 -11 11080.7 526.610   6
   1   3 -11 11220.7 550.762   4
   1   3 -10 4092.46 335.795   7
   1   3 -10 4586.81 630.899   1
  -1   3  10 3412.89 573.991   1
   1  -3 -10 4106.55 322.719   6
  -1  -3  10 3631.53 296.617   5
   1   3 -10 4136.32 338.252   4
  -1  -3  10 4106.38 283.476  12
  -1  -3  10 4457.53 303.662   9
   1  -3 -10 4198.96 345.897   4
  -1  -3   9 74.1148 115.863   9
   1  -3  -9 236.805 157.379   4
   1   3  -9 133.266 148.187   4
   1  -3  -9 19.0021 122.431   3
   1  -3  -9 106.892 143.355   6
  -1  -3   9 42.1058 109.920   5
   1   3  -9 126.972 144.717   7
  -1  -3   9-81.6439 246.125   2
   1   3  -9 51.9287 184.988   1
  -1  -3   9 36.7548 110.372  12
   1   3  -8 508.496 147.850   7
   1   3  -8 250.150 133.616   4
  -1  -3   8 259.011 115.333   9
  -1  -3   8 134.882 194.176   2
   1  -3  -8 642.685 169.288   4
   1  -3  -8 333.650 148.375   6
  -1  -3   8 232.087 102.324  12
   1  -3  -8 191.934 114.024   3
   1   3  -8 228.821 178.192   1
  -1  -3   8 362.844 125.148   5
  -1  -3   7 368.063 115.064   9
   1  -3  -7 400.044 133.158   6
  -1  -3   7 259.178 187.835   2
  -1  -3   7 318.477 115.584   5
   1  -3  -7 187.739 82.3360   7
   1  -3  -7 442.187 146.524   4
   1   3  -7 316.742 125.153   4
   1   3  -7 676.950 144.433   7
   1  -3  -7 228.586 85.8638   3
  -1  -3   7 280.589 104.525  12
   1   3  -7 193.948 173.278   1
   1  -3  -6 10410.5 367.161   6
  -1  -3   6 10123.8 645.651   2
  -1  -3   6 10341.3 321.144   9
  -1  -3   6 10018.3 378.482   5
   1   3  -6 9940.10 364.484   7
  -1  -3   6 10243.5 336.148  12
   1   3  -6 10283.9 660.813   1
   1  -3  -6 10388.8 391.740   4
   1   3  -6 10347.6 374.456   4
   1   3  -5 1408.53 146.554   4
  -1  -3   5 1294.39 130.560  12
   1   3  -5 1368.12 133.855   7
  -1  -3   5 1256.26 166.247   5
   1  -3  -5 1134.01 132.147   4
  -1  -3   5 1425.55 250.041   2
   1   3  -4 11741.8 337.490   7
   1  -3  -4 12042.6 345.466   4
   1   3  -4 11785.5 597.476   2
  -1  -3   4 11301.8 577.477   2
   1   3  -3 3448.91 180.031   7
  -1  -3   3 3497.56 313.437   2
   1   3  -3 3290.61 304.992   2
  -1   3   2 19215.2 537.717   3
   1   3  -2 18569.8 658.570   2
  -1   3   1 58094.2 997.921   2
  -1  -3   1 58948.3 1398.79   3
   1   3  -1 57253.4 1133.32   2
  -1  -3   0 42824.3 1182.85   3
  -1   3   0 42848.3 914.444   2
   1  -3   0 41783.5 878.734   2
  -1   3  -1 356334. 2933.82   2
  -1  -3  -1 358044. 3448.36   3
   1  -3   1 349762. 2803.13   2
  -1  -3  -2 42609.3 1236.39   3
  -1   3  -2 41527.3 1134.49   1
   1  -3   2 42288.9 1094.73   2
   1  -3   3 77539.8 1654.12   2
  -1   3  -3 80570.3 1742.54   1
   1  -3   3 82732.2 1088.54   5
  -1  -3  -3 78813.6 1741.98   3
  -1   3  -4 74953.4 1855.52   1
  -1  -3  -4 74344.0 1772.08   3
   1   3   4 76078.2 1775.77   3
   1  -3   4 76105.3 1068.16   5
   1   3   5 69766.5 867.251   7
  -1  -3  -5 65206.2 1762.71   3
   1   3   5 64003.7 1748.50   3
  -1   3  -5 65821.5 1888.28   1
   1  -3   5 64238.2 1012.90   5
   1   3   6 23127.9 545.952   7
  -1   3  -6 22306.1 1208.27   1
  -1  -3  -6 22845.0 545.340  11
  -1  -3  -6 21219.3 1085.24   3
   1   3   6 22818.6 1093.05   3
  -1  -3  -6 22221.1 500.616   4
   1  -3   6 21720.4 601.351   5
   1   3   7 76914.7 2106.12   3
  -1  -3  -7 74851.5 1003.90   4
   1   3   7 77399.7 1081.85   7
   1  -3   7 75567.2 1127.81   5
  -1  -3  -7 75154.1 1053.34  11
  -1   3  -7 75246.4 2325.68   1
  -1  -3  -7 72850.7 2082.23   3
  -1  -3  -8 30557.3 1445.10   3
  -1  -3  -8 32399.4 728.122  11
   1   3   8 32713.6 1449.76   3
  -1  -3  -8 32208.7 718.549   4
   1  -3   8 31734.5 757.455   5
   1   3   8 31984.6 774.430   7
  -1   3  -8 32707.2 1655.38   1
  -1  -3  -9 36284.7 826.402   4
  -1   3  -9 38612.1 1874.55   1
   1   3   9 36290.4 1618.41   3
   1  -3   9 32410.3 807.222   5
   1   3   9 37080.0 890.101   7
  -1  -3  -9 37414.2 823.685  11
  -1  -3  -9 34311.3 1625.96   3
  -1   3  -9 38186.8 805.919   4
  -1   3 -10 16300.3 584.747   4
  -1  -3 -10 15787.1 1146.06   3
  -1  -3 -10 16028.5 589.272  11
   1  -3  10 16331.1 552.139   5
  -1  -3 -10 15839.5 590.970   4
  -1  -3 -11 17445.9 646.554   4
  -1   3 -11 16374.8 627.412   4
  -1  -3 -11 15041.6 1194.80   3
  -1  -3 -11 16968.6 626.240  11
   1  -3  11 14517.2 553.878   5
   1  -3  12 4180.88 324.091   5
  -1   3 -12 4836.76 382.795   4
  -1  -3 -12 4299.26 696.846   3
  -1  -3 -12 4323.41 368.715   4
  -1  -3 -12 4480.62 358.117  11
   1  -3  13 7306.87 407.568   5
  -1  -3 -13 6578.30 446.781  11
  -1   3 -13 7749.17 495.439   4
  -1  -3 -13 7380.80 493.165   4
  -1  -3 -14 32722.2 1002.90   4
  -1   3 -14 32879.5 981.759   4
  -1  -3 -15-231.637 244.518  11
  -1   3 -15 324.978 269.452   4
  -1  -3 -15-257.215 272.072   4
  -1  -3 -16 557.857 273.828   4
  -1   3 -16 617.601 278.288   4
  -1  -3 -17 648.587 309.371   4
  -1   3 -17 1052.80 321.202   4
  -1   3 -18 7968.66 604.242   4
  -1  -3 -18 7284.22 583.911   4
  -1   3 -19 123.782 319.939   4
  -1  -3 -19 53.4227 319.613   4
   1  -3  20 13338.0 840.671   9
  -1   3 -20 13105.4 807.825   4
  -1  -3 -20 13091.5 799.188   4
  -1  -3 -21 1063.15 393.036   4
   1  -3  21 662.035 381.599   9
  -1   3 -21 1049.77 380.898   4
  -1  -3 -22 849.143 375.165   4
  -1   3 -22 761.789 397.466   4
   1  -3  22 241.050 392.497   9
   1  -3  23 3935.48 606.001   9
  -1  -3 -23 4046.07 556.692   4
  -1   3 -23 4114.30 573.237   4
  -1  -3 -24 1322.13 452.520   4
   1  -3  24 1514.96 493.742   9
  -1   3 -24 1627.02 455.478   4
   1  -3  25 540.641 466.549   9
   1   3  25 553.905 410.160   7
  -1  -3 -25-31.2433 402.778   6
  -1   3 -25 696.955 434.181   4
  -1  -3 -25 729.365 428.838   4
  -1  -3 -26 2658.41 547.352   4
   1   3  26 1350.30 472.342   7
   1  -4 -25 1479.84 507.676   4
   1  -4 -25 867.260 410.579   6
   1   4 -25 598.721 429.634   4
   1  -4 -24 374.237 382.809   6
   1   4 -24 438.493 432.405   4
   1  -4 -24 865.118 458.257   4
   1  -4 -23 1734.88 487.442   4
   1  -4 -23 1366.19 441.681   6
   1   4 -23 1439.55 470.179   4
   1   4 -22 1947.19 472.704   4
   1  -4 -22 2531.68 530.746   4
   1  -4 -22 2209.16 446.803   6
  -1  -4  22 2262.56 469.358   9
   1  -4 -21 2203.26 491.178   4
   1   4 -21 1243.41 426.979   4
   1  -4 -21 1550.61 425.449   6
  -1  -4  21 1607.76 418.185   9
   1  -4 -20 1358.86 427.842   4
   1  -4 -20 1123.03 364.431   6
  -1  -4  20 873.994 376.053   9
   1   4 -20 862.596 379.332   4
   1  -4 -19 4720.30 559.608   4
   1  -4 -19 4143.01 510.197   6
   1   4 -19 4025.15 526.088   4
  -1  -4  19 4071.36 494.825   9
  -1  -4  18 1874.78 384.070   9
   1  -4 -18 1611.68 397.898   6
   1  -4 -18 1812.65 415.508   4
   1   4 -18 1409.52 384.410   4
   1  -4 -17 871.917 369.716   4
  -1  -4  17 829.213 301.381   9
   1   4 -17 739.232 349.464   4
   1  -4 -17 624.421 325.479   6
   1  -4 -16 3343.95 419.011   6
   1  -4 -16 3029.52 455.764   4
   1   4 -16 2923.44 424.675   4
  -1  -4  16 3181.05 396.629   9
   1   4 -15-125.226 289.542   4
   1  -4 -15 99.3968 306.028   4
  -1  -4  15-27.9768 233.791   9
   1  -4 -15-39.6040 259.168   6
  -1  -4  14 10467.5 585.282   9
   1  -4 -14 10845.8 648.644   4
   1   4 -14 11123.8 626.490   4
   1   4 -14 10206.5 614.538   7
   1  -4 -14 10757.6 617.723   6
   1   4 -13 26951.6 902.521   4
   1  -4 -13 26833.7 879.969   6
   1   4 -13 25562.7 919.646   7
   1  -4 -13 27200.8 924.068   4
  -1  -4  13 27059.9 861.040   9
  -1  -4  12 17991.4 602.758  12
   1  -4 -12 18810.6 713.673   6
   1   4 -12 18776.3 747.026   7
   1   4 -12 19236.3 731.465   4
  -1  -4  12 16272.0 621.197   5
  -1  -4  12 18793.5 679.573   9
   1  -4 -12 19376.0 749.212   4
   1   4 -11 179.321 204.506   4
  -1  -4  11 286.813 159.438   5
   1   4 -11-158.540 224.390   7
  -1  -4  11 149.487 133.576  12
   1  -4 -11 258.527 235.216   4
  -1  -4  11 61.4127 155.635   9
   1  -4 -11 153.388 194.743   6
  -1  -4  10 9291.34 439.163   9
   1   4 -10 8562.13 828.800   1
  -1  -4  10 8599.67 389.051  12
  -1  -4  10 7548.96 440.408   5
   1  -4 -10 8730.15 453.524   6
   1   4 -10 8627.81 468.144   4
   1   4 -10 8539.48 471.374   7
  -1  -4  10 8680.84 827.077   2
   1  -4 -10 9328.71 496.032   4
  -1  -4   9 5660.53 353.780   5
   1   4  -9 6006.92 376.917   7
  -1  -4   9 5826.53 298.726  12
   1  -4  -9 5857.18 364.764   6
   1  -4  -9 5679.74 288.243  10
   1   4  -9 5976.19 369.827   4
  -1  -4   9 5850.40 333.856   9
   1   4  -9 5588.62 639.900   1
   1  -4  -9 5958.95 388.117   4
  -1  -4   9 5603.20 644.408   2
  -1  -4   8 47762.2 923.141   5
  -1  -4   8 45492.2 748.816  12
   1  -4  -8 45809.6 892.407   6
   1   4  -8 47100.2 1659.82   1
   1   4  -8 47061.5 919.835   7
   1   4  -8 47077.0 904.139   4
  -1  -4   8 47217.0 1642.84   2
   1  -4  -8 45888.3 926.863   4
  -1  -4   8 46584.8 825.166   9
   1  -4  -8 45501.3 800.163  10
  -1  -4   7 89576.9 986.417  12
   1   4  -7 86450.2 1150.76   4
  -1  -4   7 86659.2 2101.07   2
   1  -4  -7 88701.4 1206.70   4
  -1  -4   7 88568.4 1216.95   5
   1  -4  -7 87137.3 1117.81  10
   1   4  -7 88582.1 1171.66   7
   1  -4  -7 87319.1 1145.18   6
   1   4  -7 88803.0 2132.73   1
  -1  -4   6 37215.8 613.892  12
   1  -4  -6 38186.3 739.284   4
  -1  -4   6 37620.4 776.276   5
   1  -4  -6 38278.9 713.354   6
   1  -4  -6 37050.2 730.088  10
   1   4  -6 38496.5 726.321   7
  -1  -4   6 38292.1 1301.68   2
   1   4  -5 15.3800 140.770   2
  -1  -4   5 156.772 122.897   5
   1  -4  -5 58.6197 82.1448  10
   1  -4  -5 25.6122 90.8288   4
   1   4  -5 34.0071 77.4937   7
  -1  -4   5 145.830 173.495   2
   1   4  -4 23348.3 493.434   7
  -1  -4   4 22893.2 591.778   5
   1   4  -4 24024.2 907.285   2
  -1  -4   4 24137.2 920.748   2
   1  -4  -4 22975.8 589.802  10
   1  -4  -4 23759.7 507.740   4
   1   4  -3 922.576 211.961   2
   1   4  -3 1122.50 116.272   7
   1  -4  -3 1245.38 131.078   4
  -1  -4   3 986.638 212.106   2
   1  -4  -3 1117.49 149.531  10
   1   4  -2 164214. 2172.27   2
   1   4  -2 162307. 1142.69   7
   1  -4  -2 166032. 1175.13   4
  -1   4   2 162998. 1979.78   2
   1   4  -1 222739. 2540.59   2
  -1   4   1 222236. 2307.41   2
  -1  -4   0 267416. 3193.87   3
   1  -4   0 261974. 2541.89   2
  -1   4   0 263691. 2598.28   2
   1  -4   1 63303.6 1317.42   2
  -1  -4  -1 65792.5 1585.06   3
  -1   4  -1 64175.5 1368.56   2
   1  -4   1 63982.0 989.160   5
  -1   4  -2 5846.87 460.875   2
  -1  -4  -2 5958.49 501.795   3
   1  -4   2 5680.01 448.734   2
   1  -4   2 6031.15 221.318   4
   1  -4   2 6576.23 338.172   5
   1   4   3 669.215 207.924   3
   1  -4   3 563.174 185.012   2
  -1  -4  -3 531.451 206.490   3
   1  -4   3 685.440 105.843   9
   1  -4   3 722.920 128.540  10
  -1   4  -3 760.125 223.929   1
   1  -4   3 814.071 154.909   5
   1  -4   4 96396.4 1207.64  10
   1  -4   4 94948.8 2072.65   2
   1  -4   4 94309.9 1031.78   9
   1   4   4 102796. 973.599   7
   1   4   4 96519.9 2017.54   3
   1  -4   4 95418.8 1291.99   5
  -1   4  -4 96006.8 2129.48   1
  -1  -4  -4 95656.6 2092.68   3
   1  -4   5 35439.5 736.067  10
  -1  -4  -5 34342.8 567.909   4
   1   4   5 35215.8 1310.13   3
  -1  -4  -5 35830.2 1318.74   3
   1   4   5 33832.7 638.170   7
  -1   4  -5 35969.0 1419.63   1
   1  -4   5 35871.5 807.123   5
   1   4   6 12521.3 831.037   3
   1  -4   6 12489.7 445.745  10
  -1  -4  -6 11996.4 822.552   3
  -1   4  -6 12788.8 905.749   1
   1   4   6 12824.9 415.102   7
  -1  -4  -6 12424.5 380.755   4
   1  -4   6 13182.7 504.064   5
  -1   4  -7 36625.1 1643.75   1
   1   4   7 38975.0 759.137   7
  -1  -4  -7 37979.5 719.095   4
   1   4   7 38078.4 1495.67   3
   1  -4   7 39630.4 771.072  10
   1  -4   7 38823.1 860.507   5
  -1  -4  -7 39171.2 804.056  11
  -1  -4  -7 38408.5 1497.27   3
   1  -4   8 30934.3 682.650  10
   1  -4   8 29040.0 764.514   5
  -1  -4  -8 30111.2 698.284   4
  -1   4  -8 31774.6 1598.59   1
   1   4   8 30874.7 1397.72   3
  -1  -4  -8 30608.5 1414.76   3
   1   4   8 32176.6 737.477   7
  -1  -4  -8 30669.3 746.502  11
  -1  -4  -9 261.776 145.991   4
   1   4   9 115.358 211.421   3
   1  -4   9 310.465 155.362   5
  -1  -4  -9 403.000 271.316   3
   1   4   9 56.0267 130.362   7
   1  -4   9 299.685 102.442  10
  -1  -4  -9 540.026 182.041  11
  -1  -4 -10 3519.91 579.217   3
  -1   4 -10 4237.59 336.290   4
   1   4  10 3541.05 330.140   7
  -1  -4 -10 4067.05 338.840  11
  -1  -4 -10 4054.77 320.648   4
   1   4  10 3792.16 557.074   3
   1  -4  10 4105.38 315.625   5
  -1  -4 -11 110.638 164.466   4
  -1   4 -11 420.418 207.320   4
  -1  -4 -11 565.638 321.967   3
   1   4  11 24.9154 182.496   7
  -1  -4 -11 340.919 202.677  11
   1  -4  11 236.626 156.390   5
  -1  -4 -12 8395.97 490.299   4
  -1  -4 -12 7849.66 491.550  11
  -1  -4 -12 7082.92 863.108   3
   1  -4  12 7860.45 522.246   9
   1  -4  12 7094.11 433.989   5
  -1   4 -12 8723.43 495.202   4
   1   4  12 8069.51 504.181   7
   1  -4  13 25450.6 933.353   9
  -1  -4 -13 24283.5 839.719   4
  -1  -4 -13 23648.9 835.759  11
   1  -4  13 22833.4 727.990   5
  -1   4 -13 24554.9 834.344   4
   1  -4  14 12567.8 701.901   9
  -1   4 -14 13292.0 640.367   4
  -1  -4 -14 12404.4 630.332  11
  -1  -4 -14 12789.2 649.736   4
  -1  -4 -15 2961.91 386.424   4
   1  -4  15 2365.90 379.167   9
  -1   4 -15 3404.05 413.169   4
  -1  -4 -15 2451.37 335.893  11
  -1  -4 -16 11.3085 262.950   4
  -1   4 -16 93.2942 275.468   4
  -1  -4 -16-274.342 259.311  11
   1  -4  16-703.975 421.310   9
   1  -4  17-112.027 375.636   9
  -1  -4 -17-6.46400 271.107   4
  -1   4 -17 106.168 293.991   4
  -1   4 -18 24523.1 1003.24   4
   1  -4  18 24064.6 1074.93   9
  -1  -4 -18 24515.6 1009.75   4
  -1  -4 -19 15471.6 834.742   4
  -1   4 -19 15146.6 838.485   4
   1  -4  19 14985.4 886.002   9
  -1  -4 -20 4030.92 522.022   4
  -1   4 -20 4284.09 534.568   4
   1  -4  20 3118.76 530.599   9
  -1   4 -21 362.645 348.818   4
   1  -4  21 689.834 410.674   9
  -1  -4 -21 1078.29 393.829   4
  -1   4 -22 108.778 346.575   4
   1  -4  22 736.298 432.981   9
  -1  -4 -22 410.015 369.731   4
   1   4  22-214.714 332.549   7
   1   4  23-35.0118 344.477   7
  -1  -4 -23 133.639 354.082   4
  -1   4 -23 441.471 380.303   4
   1  -4  23 160.993 418.901   9
  -1  -4 -23-392.869 424.030   6
   1  -4  24 2886.20 590.168   9
  -1  -4 -24 3172.02 543.693   4
  -1   4 -24 2751.45 529.328   4
  -1  -4 -24 1937.82 495.587   6
   1   4  24 1986.66 496.031   7
   1   4  25 3376.87 560.157   7
  -1   4 -25 4316.61 611.311   4
  -1  -4 -25 3992.84 595.927   4
   1  -4  25 4415.91 666.051   9
  -1  -4 -25 3372.39 574.441   6
   1   4  26 175.357 385.237   7
   1  -5 -25 130.297 388.931   6
   1   5 -25 164.463 445.996   4
   1  -5 -25 364.782 449.019   4
   1  -5 -24 421.706 374.196   6
   1   5 -24 621.649 441.230   4
   1  -5 -24 1294.17 504.295   4
   1   5 -23 780.852 425.549   4
  -1  -5  23 1239.64 429.701   9
   1  -5 -23 973.262 408.674   6
   1  -5 -23 1500.56 487.130   4
   1   5 -22 896.624 451.228   4
   1  -5 -22 1226.21 413.664   6
   1  -5 -22 1058.18 478.769   4
  -1  -5  22 455.038 355.126   9
  -1  -5  21 296.832 348.114   9
   1  -5 -21 291.731 361.445   6
   1  -5 -21 508.119 405.359   4
   1   5 -21 123.699 353.390   4
   1   5 -20 193.537 357.287   4
   1  -5 -20 262.275 325.241   6
   1  -5 -20 478.698 397.272   4
  -1  -5  20-112.438 345.613   9
   1  -5 -19 1589.92 459.047   4
  -1  -5  19 920.013 366.264   9
   1  -5 -19 541.798 357.445   6
   1   5 -19 790.089 391.362   4
   1  -5 -18 7591.53 636.903   6
   1  -5 -18 8926.23 698.510   4
   1   5 -18 7740.11 627.719   4
  -1  -5  18 8044.14 640.333   9
  -1  -5  17 17344.8 844.302   9
   1  -5 -17 17908.0 899.858   4
   1   5 -17 16202.0 842.200   4
   1  -5 -17 16648.3 835.433   6
  -1  -5  16 2101.14 377.912   9
   1  -5 -16 2090.76 385.666   6
   1   5 -16 2072.70 400.334   4
   1  -5 -16 2719.89 459.946   4
   1   5 -15 344.726 301.891   4
  -1  -5  15 209.381 248.608   9
   1  -5 -15 306.838 277.992   6
   1  -5 -15 503.325 335.463   4
   1   5 -14 908.556 310.892   4
   1  -5 -14 1117.93 306.305   6
   1   5 -14 251.846 300.468   7
  -1  -5  14 933.450 277.735   9
   1  -5 -14 1098.88 348.225   4
  -1  -5  13 6240.30 454.770   9
   1   5 -13 5271.24 449.702   7
   1  -5 -13 5974.41 470.374   6
   1  -5 -13 6674.09 514.463   4
   1   5 -13 5889.82 483.245   4
  -1  -5  12 6011.70 422.082   9
   1  -5 -12 6152.73 447.706   6
   1  -5 -12 6615.65 492.327   4
  -1  -5  12 5407.12 381.033   5
   1   5 -12 5853.42 441.405   7
   1   5 -12 5548.00 419.381   4
   1  -5 -11 51486.3 1117.13   6
  -1  -5  11 51069.1 907.417  12
   1   5 -11 51919.0 1143.76   4
   1   5 -11 51148.4 1195.39   7
   1  -5 -11 52999.8 1160.50   4
  -1  -5  11 50848.4 1092.14   5
  -1  -5  11 51892.6 1052.83   9
  -1  -5  10 1714.23 195.090  12
   1  -5 -10 2012.59 262.795   6
   1   5 -10 1658.29 252.007   4
   1  -5 -10 953.136 191.668   4
   1   5 -10 1634.98 243.204   7
  -1  -5  10 1747.24 259.528   5
  -1  -5  10 1992.53 257.615   9
   1   5 -10 1666.49 424.490   1
  -1  -5   9 16441.3 473.549  12
  -1  -5   9 16657.0 1079.10   2
   1  -5  -9 16533.4 592.405   6
   1   5  -9 16368.0 610.359   7
   1   5  -9 17307.8 597.915   4
   1   5  -9 16291.7 1086.31   1
  -1  -5   9 15450.9 626.840   5
   1  -5  -9 15979.6 591.669   4
   1  -5  -8 878.835 174.718   4
  -1  -5   8 1255.04 347.986   2
  -1  -5   8 1037.45 138.412  12
   1   5  -8 1355.08 210.896   7
  -1  -5   8 921.668 184.855   5
   1  -5  -8 1377.38 211.346   6
   1   5  -8 1367.48 226.246   4
   1   5  -8 906.427 300.388   1
   1  -5  -8 953.198 157.025  10
   1  -5  -7 11197.9 434.790   6
  -1  -5   7 9708.82 467.193   5
   1   5  -7 11066.5 441.112   7
   1  -5  -7 10048.7 434.342   4
   1  -5  -7 10619.3 434.801  10
  -1  -5   7 10397.0 780.065   2
   1   5  -7 10601.4 790.620   1
   1  -5  -6 4743.91 302.296  10
   1   5  -6 4194.61 480.918   2
  -1  -5   6 4360.25 328.238   5
  -1  -5   6 4829.20 514.862   2
   1   5  -6 4716.99 272.571   7
   1  -5  -6 4721.88 281.923   4
   1  -5  -5 24260.4 668.637  10
  -1  -5   5 24709.9 675.164   5
   1   5  -5 24298.3 567.549   7
   1   5  -5 24092.3 1033.54   2
  -1  -5   5 24342.4 1044.25   2
   1  -5  -5 24695.0 578.494   4
   1  -5  -4 20091.5 497.768   4
   1  -5  -4 20198.6 613.468  10
  -1  -5   4 20763.9 927.912   2
   1   5  -4 19910.0 474.582   7
  -1  -5   4 19705.2 593.647   5
   1   5  -4 20015.2 897.919   2
  -1  -5   3 80365.1 1170.00   5
   1  -5  -3 83317.0 943.865   4
  -1  -5   3 81877.6 1783.71   2
   1   5  -3 82158.6 898.706   7
   1  -5  -3 82142.1 1235.16  10
   1   5  -3 83423.0 1746.96   2
   1   5  -2 3582.19 389.717   2
  -1   5   2 3529.97 347.993   2
   1   5  -2 3269.55 185.705   7
   1  -5  -2 3700.07 199.623   4
   1  -5  -1 44677.5 838.102   5
   1   5  -1 44984.2 606.674   7
   1  -5  -1 43340.4 638.554   4
  -1   5   1 45087.9 1181.31   2
   1   5  -1 44034.0 1257.14   2
  -1  -5   0 23849.6 1047.29   3
   1  -5   0 24009.1 880.127   2
   1  -5   0 24271.4 467.694   4
  -1   5   0 24249.9 890.619   2
   1  -5   0 25815.2 664.624   5
  -1   5  -1 2298.80 309.603   2
   1  -5   1 2243.76 156.225   4
   1  -5   1 2094.01 291.238   2
  -1  -5  -1 2373.97 358.316   3
   1  -5   1 2464.96 243.978   5
   1  -5   2 10244.4 451.487   5
   1   5   2 9069.35 646.650   3
   1  -5   2 9519.67 305.584   4
  -1  -5  -2 9688.94 666.151   3
   1   5   2 8808.41 282.258   7
  -1   5  -2 8906.35 606.614   2
   1  -5   2 8996.90 596.821   2
   1  -5   3 399713. 2796.12   5
  -1   5  -3 421013. 4284.05   2
   1   5   3 408111. 1874.44   7
   1   5   3 420580. 4229.76   3
  -1  -5  -3 416569. 4327.43   3
   1  -5   3 405606. 2758.69  10
   1  -5   3 415100. 4162.38   2
   1  -5   4 4924.88 319.397  10
  -1   5  -4 5208.28 535.379   1
   1  -5   4 4950.26 508.206   2
   1   5   4 4041.89 459.992   3
  -1  -5  -4 4725.49 513.640   3
  -1  -5  -4 4834.16 213.776   4
   1   5   4 4619.19 222.277   7
   1  -5   4 4664.96 334.558   5
  -1  -5  -5 345.230 217.310   3
   1  -5   5 236.655 149.387   5
  -1   5  -5 182.999 194.788   1
   1  -5   5 94.0670 96.3567  10
   1   5   5 93.1348 81.4317   7
   1   5   5 191.685 194.469   3
  -1  -5  -5 252.413 92.9081   4
   1  -5   5 378.037 138.180   9
   1   5   6 33.0420 80.5522   7
  -1  -5  -6 71.7357 91.9104   4
   1  -5   6 82.0298 136.946   5
  -1  -5  -6-60.2061 179.829   3
  -1   5  -6 214.805 241.912   1
   1  -5   6-25.9327 102.803  10
   1   5   6 110.390 186.735   3
   1   5   7 14264.0 481.345   7
  -1   5  -7 14892.9 1076.01   1
   1   5   7 14914.6 939.151   3
  -1  -5  -7 14149.2 939.683   3
   1  -5   7 14277.2 579.219   5
   1  -5   7 14759.3 539.486  10
  -1  -5  -7 14096.7 451.643   4
   1  -5   8 21163.0 713.859   5
   1   5   8 22977.0 621.265   7
   1   5   8 22814.1 1209.77   3
  -1   5  -8 22737.7 1365.78   1
  -1  -5  -8 22292.6 598.322   4
  -1  -5  -8 22201.9 1204.41   3
   1   5   9 93541.8 2498.20   3
   1   5   9 94153.1 1321.66   7
  -1  -5  -9 91406.3 2503.90   3
   1  -5   9 90321.1 1434.54   5
  -1  -5  -9 91511.3 1410.62  11
  -1  -5  -9 90816.7 1296.48   4
  -1  -5 -10 23109.1 770.809  11
   1   5  10 23774.6 729.157   7
   1  -5  10 22219.7 737.510   5
  -1  -5 -10 23818.6 712.868   4
   1   5  10 24102.5 1339.44   3
  -1  -5 -10 22342.9 1315.95   3
   1  -5  11 7835.67 446.309   5
  -1  -5 -11 7951.16 490.451  11
  -1  -5 -11 8771.86 474.291   4
   1   5  11 7890.24 465.046   7
   1  -5  11 8119.02 503.844   9
   1   5  11 7919.99 818.111   3
  -1  -5 -11 8049.23 844.761   3
  -1   5 -11 8644.66 477.456   4
  -1  -5 -12 40.2801 203.902  11
   1  -5  12-195.948 284.586   9
   1  -5  12 87.0534 162.017   5
  -1  -5 -12 336.804 220.523   4
   1   5  12-103.548 177.699   7
  -1   5 -12 221.174 223.382   4
  -1  -5 -12 215.329 296.636   3
   1  -5  13 5064.42 455.380   9
   1  -5  13 4351.81 375.208   5
  -1  -5 -13 5532.89 434.756   4
  -1  -5 -13 5039.80 424.446  11
  -1   5 -13 5006.41 431.425   4
   1   5  13 4543.62 413.849   7
   1  -5  14 5692.99 427.237   5
   1  -5  14 5970.05 530.987   9
  -1  -5 -14 5419.30 485.916  11
   1   5  14 5867.38 487.149   7
  -1   5 -14 6255.75 491.408   4
  -1  -5 -14 6427.81 497.245   4
   1  -5  15 33066.6 1180.08   9
  -1  -5 -15 32792.1 1068.55  11
  -1  -5 -15 35053.1 1081.34   4
  -1   5 -15 34483.8 1054.16   4
  -1   5 -16 1459.20 376.913   4
  -1  -5 -16 981.390 344.783   4
   1  -5  16 535.938 341.010   9
   1   5  16 520.060 279.915   7
  -1  -5 -16 340.940 263.150  11
  -1  -5 -17 2701.31 394.541  11
   1  -5  17 2553.75 425.109   9
  -1  -5 -17 3332.02 454.373   4
  -1   5 -17 3585.21 467.314   4
   1   5  17 2549.01 416.914   7
   1  -5  18 582.694 368.928   9
  -1  -5 -18 1320.68 380.644   4
   1   5  18 665.280 331.421   7
  -1   5 -18 1206.36 379.452   4
  -1  -5 -19 184.319 351.571   4
  -1   5 -19-52.7104 326.898   4
   1  -5  19-347.804 395.374   9
   1   5  19-15.8486 324.219   7
  -1   5 -20 1411.97 390.881   4
   1  -5  20 1033.91 408.689   9
   1   5  20 625.923 359.299   7
  -1  -5 -20 1674.75 406.008   4
   1   5  21-121.844 317.529   7
   1  -5  21-283.865 431.385   9
  -1  -5 -21 348.266 378.419   4
  -1   5 -21-174.739 345.999   4
  -1  -5 -21-350.319 414.180   6
  -1  -5 -22 481.219 393.260   6
   1  -5  22 391.530 400.693   9
   1   5  22 575.644 371.814   7
  -1  -5 -22 1016.43 414.932   4
  -1   5 -22 535.095 398.897   4
  -1  -5 -23 3794.59 580.097   4
  -1   5 -23 3158.39 530.509   4
   1  -5  23 3026.68 588.359   9
   1   5  23 2507.98 489.452   7
  -1  -5 -23 2639.82 506.035   6
  -1   5 -24 554.735 409.573   4
   1   5  24 879.075 423.540   7
   1  -5  24 488.452 454.281   9
  -1  -5 -24 582.717 399.898   4
  -1  -5 -24 192.241 425.782   6
   1   5  25 389.899 378.488   7
  -1  -5 -25 225.657 397.989   4
   1  -5  25 66.6738 445.713   9
  -1   5 -25 121.147 409.717   4
   1   6 -24 259.939 419.046   4
   1  -6 -24 520.762 420.812   6
   1  -6 -24 168.622 424.345   4
   1  -6 -23 229.521 353.690   6
   1   6 -23-149.855 390.327   4
  -1  -6  23 188.936 389.133   9
   1  -6 -23-205.339 392.596   4
   1  -6 -22 5577.74 660.906   4
   1   6 -22 5502.44 635.301   4
   1  -6 -22 4407.59 594.271   6
  -1  -6  22 5175.70 603.245   9
   1   6 -21-32.5256 369.980   4
   1  -6 -21 253.583 350.684   6
   1  -6 -21 76.5161 411.883   4
  -1  -6  21 361.602 368.308   9
  -1  -6  20 401.592 346.615   9
   1  -6 -20 162.223 374.575   4
   1   6 -20-5.53846 353.272   4
   1  -6 -20 54.6649 316.498   6
   1   6 -19-70.6249 335.510   4
   1  -6 -19 376.456 366.510   4
   1  -6 -19 515.132 357.343   6
  -1  -6  19 230.681 328.346   9
   1  -6 -18 496.567 396.669   4
   1   6 -18 248.871 339.503   4
   1  -6 -18 656.468 365.820   6
  -1  -6  18 304.169 312.413   9
  -1  -6  17 3835.59 478.230   9
   1  -6 -17 3268.97 482.557   4
   1  -6 -17 3206.03 472.301   6
   1   6 -17 3176.70 472.733   4
   1  -6 -16 6399.61 540.224   6
  -1  -6  16 6115.40 548.781   9
   1  -6 -16 6052.14 561.195   4
   1   6 -16 6106.72 562.556   4
  -1  -6  15 1081.38 318.692   9
   1  -6 -15-5.63621 346.155   4
   1   6 -15 680.009 325.511   4
   1  -6 -15 752.479 313.220   6
   1  -6 -14 7015.05 549.043   6
   1   6 -14 6417.33 527.601   7
   1   6 -14 7273.11 549.934   4
  -1  -6  14 6959.58 519.408   9
   1  -6 -14 6209.26 499.202   4
   1   6 -13 1753.81 317.480   4
   1   6 -13 1467.68 282.718   7
   1  -6 -13 1458.90 292.927   4
  -1  -6  13 1262.17 243.999   5
   1  -6 -13 1605.02 330.036   6
  -1  -6  13 2227.16 332.195   9
   1   6 -12 4602.16 416.209   4
   1  -6 -12 3466.66 363.561   4
  -1  -6  12 4035.99 368.949   5
   1   6 -12 4024.49 395.801   7
   1  -6 -12 4577.51 415.872   6
   1   6 -11 9303.34 517.436   4
   1  -6 -11 9093.85 525.714   6
   1   6 -11 9118.40 530.609   7
  -1  -6  11 7859.67 511.700   5
   1  -6 -11 8762.17 495.758   4
   1  -6 -10 4616.14 365.451   6
   1   6 -10 4659.96 377.530   7
   1   6 -10 4750.27 371.999   4
   1  -6 -10 3476.43 336.068   4
  -1  -6  10 4313.82 385.808   5
   1  -6  -9 1635.85 259.569   6
   1  -6  -9 1185.88 221.237   4
   1   6  -9 1586.89 243.529   7
  -1  -6   9 1571.59 273.853   5
   1   6  -8 68153.7 1159.63   7
  -1  -6   8 66859.0 1292.11   5
  -1  -6   8 69573.8 2139.13   2
   1  -6  -8 68275.9 1157.91   4
   1   6  -8 67525.7 2115.41   1
   1  -6  -8 66909.7 1115.06   6
   1   6  -7 11345.9 462.816   7
  -1  -6   7 10679.4 526.309   5
  -1  -6   7 10038.3 806.365   2
   1  -6  -7 11457.9 467.620   4
   1   6  -6 39789.8 800.849   7
  -1  -6   6 40837.8 1509.03   2
   1   6  -6 41738.2 1497.37   2
   1  -6  -6 40890.4 813.432   4
  -1  -6   6 40846.7 962.701   5
  -1  -6   5 1964.25 359.244   2
  -1   6   5 1446.68 133.847   3
   1  -6  -5 1973.01 234.258  10
   1   6  -5 2122.12 188.497   7
   1  -6  -5 2344.63 218.421   4
  -1  -6   5 2188.07 258.787   5
   1   6  -5 2124.73 359.466   2
   1  -6  -4 2485.37 210.029   5
  -1  -6   4 2188.73 366.880   2
  -1  -6   4 2442.81 271.917   5
   1  -6  -4 2407.12 199.663   4
   1  -6  -4 2396.43 252.173  10
   1   6  -4 2411.33 361.750   2
   1   6  -4 2238.47 183.828   7
  -1   6   4 2116.77 188.774   3
  -1  -6   3 36606.3 859.184   5
   1   6  -3 36283.3 631.859   7
   1  -6  -3 37332.2 675.920   4
   1  -6  -3 38584.8 624.979   8
   1  -6  -3 36986.6 783.464   5
  -1  -6   3 36820.0 1302.28   2
   1  -6  -3 36898.3 907.307  10
   1   6  -3 37686.7 1282.68   2
   1  -6  -2 99622.4 1066.23   4
   1  -6  -2 101624. 955.638   8
   1  -6  -2 98652.6 1339.84   5
  -1  -6   2 98944.6 1376.94   5
  -1   6   2 100026. 1959.71   2
   1   6  -2 101497. 2084.73   2
   1   6  -2 98259.7 980.784   7
  -1  -6   1 142.422 73.4616   4
   1  -6  -1 170.587 84.0560   4
  -1   6   1 249.791 169.564   2
   1  -6  -1 359.737 79.8012   8
   1  -6  -1 154.068 126.106   5
   1   6  -1 182.880 69.8237   7
   1   6  -1 153.073 164.151   2
  -1  -6   1 309.879 164.682   5
   1  -6   0 14089.4 744.509   2
  -1  -6   0 14005.6 344.071   4
   1  -6   0 13654.5 388.950   4
   1  -6   0 14418.3 554.313   5
  -1   6   0 14130.5 746.390   2
   1   6   0 13112.5 352.190   7
   1   6   1 2058.32 147.032   7
   1  -6   1 2286.37 332.526   2
   1  -6   1 2249.51 171.814   4
   1   6   1 2151.25 356.881   3
   1  -6   1 2471.85 259.212   5
  -1  -6  -1 2164.09 388.091   3
  -1   6  -1 2394.91 344.644   2
  -1  -6  -1 2103.83 144.477   4
  -1  -6  -2 378.485 185.625   3
   1  -6   2 350.725 101.883   4
  -1  -6  -2 292.190 78.2580   4
   1  -6   2 417.572 165.962   5
   1  -6   2 250.672 163.074   2
   1   6   2 372.089 75.1018   7
   1   6   2 302.023 197.690   3
  -1   6  -2 355.569 189.982   2
   1  -6   3 2212.18 256.461   5
  -1  -6  -3 2384.53 384.177   3
  -1   6  -3 2454.76 378.042   2
   1   6   3 2231.84 357.114   3
   1  -6   3 2128.65 251.953  10
   1   6   3 1927.75 157.364   7
  -1  -6  -3 2159.59 151.715   4
   1  -6   3 2380.03 375.188   2
   1  -6   4 82054.4 1374.28   5
   1   6   4 80765.1 895.702   7
   1  -6   4 79354.8 2039.14   2
   1   6   4 82873.4 1995.19   3
  -1  -6  -4 79046.6 886.475   4
  -1  -6  -4 82726.2 2051.69   3
  -1  -6  -4 80588.3 978.857   6
   1  -6   4 79795.1 1347.07  10
   1   6   5 8114.50 325.172   7
  -1  -6  -5 9100.16 725.829   3
  -1  -6  -5 8742.20 364.987   6
   1  -6   5 9046.33 482.176   5
  -1   6  -5 9102.22 799.341   1
   1  -6   5 9349.34 757.741   2
   1   6   5 8982.09 701.670   3
  -1  -6  -5 8955.18 326.528   4
   1  -6   5 9111.88 459.846  10
  -1   6  -6 42343.1 1694.11   1
  -1  -6  -6 40791.5 709.935   4
   1   6   6 38866.5 723.101   7
   1  -6   6 41043.6 1003.15   5
  -1  -6  -6 41532.3 1541.05   3
   1   6   6 41462.2 1492.31   3
   1  -6   7 2673.27 296.036   5
  -1  -6  -7 3033.92 461.506   3
   1   6   7 2697.47 439.426   3
   1   6   7 2605.02 213.776   7
  -1   6  -7 2667.92 488.703   1
  -1  -6  -7 2521.54 221.599   4
  -1  -6  -8 34618.6 1533.02   3
   1   6   8 36927.0 1531.03   3
  -1  -6  -8 36003.3 769.770   4
   1  -6   8 36516.4 968.251   5
   1   6   8 38372.9 789.801   7
  -1  -6  -9 331.639 146.566   4
  -1  -6  -9 237.214 248.647   3
   1   6   9 204.345 202.670   3
   1   6   9 254.294 128.246   7
   1  -6   9 239.794 185.842   5
  -1  -6  -9 868.770 255.997  11
   1  -6  10 4708.54 391.459   5
   1  -6  10 5598.50 426.336   9
   1   6  10 4736.71 632.580   3
  -1  -6 -10 5383.38 420.135  11
  -1  -6 -10 4076.77 599.513   3
  -1  -6 -10 4694.09 342.071   4
   1   6  10 4361.47 347.915   7
   1   6  11 3621.80 334.497   7
  -1  -6 -11 4236.18 405.091  11
  -1  -6 -11 3546.82 311.557   4
   1  -6  11 4500.90 377.444   5
  -1  -6 -11 3233.12 566.303   3
   1  -6  11 4082.20 391.990   9
   1   6  11 3792.72 590.774   3
  -1   6 -12 24352.7 803.670   4
   1  -6  12 21653.0 792.177   5
  -1  -6 -12 23115.7 787.409   4
   1  -6  12 24958.3 897.688   9
   1   6  12 24210.5 813.523   7
  -1  -6 -12 23814.6 863.385  11
   1  -6  13 13150.0 617.341   5
  -1  -6 -13 13844.8 708.864  11
   1  -6  13 14177.9 747.606   9
   1   6  13 12905.9 647.364   7
  -1   6 -13 15108.4 682.446   4
  -1  -6 -13 14633.8 654.983   4
  -1   6 -14 26310.7 907.377   4
   1   6  14 23625.0 886.075   7
   1  -6  14 26054.1 999.036   9
  -1  -6 -14 25908.1 903.328   4
  -1  -6 -14 23838.2 924.087  11
   1  -6  14 24228.8 820.871   5
   1   6  15 47.4495 207.985   7
  -1  -6 -15 984.063 313.962   4
  -1   6 -15 586.250 317.646   4
   1  -6  15 119.084 339.197   9
  -1  -6 -15 143.494 251.194  11
   1   6  16 172.422 249.588   7
  -1   6 -16 443.953 310.755   4
  -1  -6 -16 86.8884 302.504  11
  -1  -6 -16 1112.56 336.696   4
   1  -6  16 619.460 369.207   9
  -1  -6 -17 8829.20 643.298  11
   1  -6  17 9251.43 733.156   9
  -1   6 -17 10025.4 675.033   4
  -1  -6 -17 10545.9 687.774   4
   1   6  17 8629.74 638.706   7
   1   6  18 6688.50 583.245   7
   1  -6  18 7436.28 675.499   9
  -1   6 -18 8648.11 647.886   4
  -1  -6 -18 8763.88 658.668   4
  -1  -6 -18 6840.30 608.943   6
  -1   6 -19 111.673 315.063   4
  -1  -6 -19 545.040 372.985   4
   1  -6  19-171.578 393.405   9
   1   6  19-130.766 301.049   7
  -1  -6 -19-320.055 367.721   6
  -1   6 -20 3979.94 535.475   4
  -1  -6 -20 3914.88 528.348   6
  -1  -6 -20 4827.40 576.445   4
   1  -6  20 4268.18 596.446   9
   1   6  20 3320.37 499.598   7
  -1   6 -21 2764.39 486.268   4
   1   6  21 2001.05 434.155   7
   1  -6  21 2893.40 548.766   9
  -1  -6 -21 3031.92 494.290   4
  -1  -6 -21 2658.78 490.997   6
   1   6  22 417.251 344.188   7
   1  -6  22 0.38551 428.565   9
  -1  -6 -22 882.784 422.172   4
  -1   6 -22 440.041 362.730   4
  -1  -6 -22 102.241 415.325   6
  -1  -6 -23 2849.54 516.315   4
  -1   6 -23 2187.88 500.015   4
   1  -6  23 2480.42 554.313   9
  -1  -6 -23 1798.68 472.450   6
   1  -6  24 2176.45 576.287   9
  -1   6 -24 1938.41 502.289   4
  -1  -6 -24 2098.03 498.620   4
  -1  -6 -24 1523.32 493.338   6
  -1  -6 -25 497.692 414.225   4
   1   7 -24-66.0180 427.645   4
   1  -7 -24 3.86518 430.064   4
   1  -7 -24-7.94822 374.646   6
   1  -7 -23 2643.73 547.493   4
  -1  -7  23 2907.37 522.406   9
   1  -7 -23 2786.42 521.087   6
   1   7 -23 3278.87 551.422   4
  -1  -7  22 590.661 403.520   9
   1   7 -22 607.323 421.342   4
   1  -7 -22 408.661 405.044   4
   1  -7 -22 624.432 415.081   6
  -1  -7  21 911.180 419.961   9
   1  -7 -21 483.915 393.403   4
   1  -7 -21 891.138 392.958   6
   1   7 -21 734.256 410.366   4
   1  -7 -20 7598.70 654.277   6
  -1  -7  20 7966.74 700.709   9
   1   7 -20 7351.59 682.734   4
   1  -7 -20 6736.17 670.894   4
   1  -7 -19 2410.30 458.930   6
   1   7 -19 2212.82 462.739   4
   1  -7 -19 1738.17 441.126   4
  -1  -7  19 2056.36 465.141   9
   1  -7 -18 306.720 339.701   6
  -1  -7  18 220.821 340.264   9
   1  -7 -18-270.542 370.010   4
   1   7 -18 59.8669 336.836   4
   1  -7 -17 4932.92 526.809   4
   1   7 -17 4753.72 520.438   4
   1  -7 -17 4899.74 513.393   6
   1   7 -16 1494.30 381.241   4
   1  -7 -16 1558.78 374.141   6
   1  -7 -16 1129.05 345.700   4
   1   7 -15 269.352 309.153   4
   1  -7 -15 504.360 341.977   6
   1  -7 -15-211.276 345.239   4
   1   7 -14 40940.8 1251.29   7
   1   7 -14 41418.1 1199.33   4
   1  -7 -14 42049.1 1216.80   4
   1  -7 -14 42558.2 1177.80   6
   1  -7 -13 13821.4 700.443   4
   1   7 -13 14994.8 717.268   4
  -1  -7  13 13356.2 652.288   5
   1  -7 -13 14414.6 691.429   6
   1   7 -13 14243.6 723.004   7
  -1  -7  12 2789.66 355.222   5
   1  -7 -12 3175.17 369.891   6
   1  -7 -12 2917.15 352.190   4
   1   7 -12 2907.20 348.301   7
   1   7 -12 3361.04 379.103   4
  -1  -7  11 16980.6 721.443   5
   1   7 -11 16783.6 717.158   7
   1   7 -11 16705.8 690.426   4
   1  -7 -11 16474.2 702.039   4
   1  -7 -11 16484.4 667.754   6
  -1  -7  10 123.254 202.780   5
   1  -7 -10 364.454 238.910   6
   1  -7 -10-138.778 226.260   4
   1   7 -10-0.71344 179.489   7
  -1  -7   9 459.670 226.228   5
   1  -7  -9 139.269 187.845   4
   1   7  -9 537.308 202.703   7
  -1  -7   8 25170.3 839.977   5
   1   7  -8 24779.7 724.759   7
   1  -7  -8 24256.9 719.508   4
   1   7  -7 9413.26 434.053   7
   1   7  -7 8748.47 780.593   2
  -1  -7   7 8449.60 770.774   2
  -1  -7   7 9316.40 516.067   5
   1  -7  -7 9003.25 434.798   4
   1   7  -6 44469.5 1625.88   2
  -1  -7   6 45483.9 1067.18   5
  -1  -7   6 43499.7 1666.12   2
   1  -7  -6 42712.5 777.858   5
   1  -7  -6 43099.9 877.225   4
   1   7  -6 43202.5 852.040   7
  -1  -7   5 1707.61 362.863   2
  -1  -7   5 1582.67 248.086   5
   1   7  -5 1613.82 177.171   7
   1  -7  -5 1378.63 181.681   5
  -1   7   5 1415.01 171.102   3
   1   7  -5 1581.01 348.077   2
   1  -7  -5 1350.68 180.575   4
   1  -7  -4 4661.81 310.116   5
  -1   7   4 4264.19 307.862   3
   1   7  -4 4514.61 527.356   2
   1   7  -4 4307.97 255.587   7
  -1  -7   4 4659.18 556.330   2
   1  -7  -4 4026.90 247.273   8
   1  -7  -4 4375.06 275.929   4
  -1  -7   4 4522.11 364.892   5
  -1  -7   3 85292.0 1384.59   5
   1   7  -3 83476.5 990.585   7
   1  -7  -3 85169.4 1076.79   4
   1   7  -3 85516.9 2078.88   2
   1  -7  -3 84611.1 986.891   8
   1  -7  -2 1232.24 160.550   4
  -1  -7   2 1231.09 221.249   5
   1   7  -2 1141.43 140.401   7
   1  -7  -2 907.299 202.050   5
   1  -7  -2 1036.03 130.389   8
   1   7  -2 997.841 264.476   2
  -1   7   2 952.273 255.573   2
   1  -7  -1 2190.57 164.881   8
   1  -7  -1 2353.61 271.094   5
  -1  -7   1 2159.44 167.420   4
   1   7  -1 2265.99 376.682   2
   1  -7  -1 2106.58 189.675   4
  -1  -7   1 2112.62 261.706   5
  -1   7   1 2300.86 351.217   2
   1   7  -1 1784.68 153.127   7
  -1  -7   0 75755.0 854.837   4
   1  -7   0 79898.7 1387.14   5
   1  -7   0 75836.5 966.951   4
   1   7   0 74235.6 2042.54   3
  -1  -7   0 75844.7 1256.19   5
  -1   7   0 74323.2 1845.29   2
   1   7   0 78533.0 1995.00   2
   1   7   0 75460.9 848.796   7
   1  -7   1 188.539 150.064   5
   1   7   1 99.4915 170.101   3
   1  -7   1 122.021 97.2347   4
   1  -7   1 238.514 179.265   2
  -1  -7  -1 321.496 97.6002   4
  -1  -7  -1 571.493 198.960   5
  -1   7  -1 198.119 193.171   2
  -1  -7  -1 656.642 152.182  11
   1   7   1 196.196 75.5043   7
   1  -7   2 47976.3 777.470   4
   1   7   2 47940.8 669.457   7
  -1   7  -2 48170.7 1569.67   2
   1  -7   2 49376.6 1133.37   5
  -1  -7  -2 47997.3 840.091  11
   1  -7   2 48191.4 1554.55   2
  -1  -7  -2 47035.6 686.127   4
   1   7   2 49495.6 1613.81   3
  -1  -7  -2 49078.1 1672.71   3
  -1  -7  -3 62344.8 1860.19   3
  -1  -7  -3 59975.9 793.596   4
   1   7   3 61071.7 775.601   7
   1  -7   3 60431.5 1794.09   2
  -1   7  -3 62505.8 1842.84   2
   1  -7   3 61064.0 899.823   4
  -1  -7  -3 61027.0 766.839   6
   1   7   3 61156.4 1784.55   3
   1  -7   3 62993.1 1270.50   5
  -1  -7  -4 1208.76 138.259   4
   1   7   4 975.612 288.283   3
  -1   7  -4 1629.64 353.164   2
   1  -7   4 1279.01 333.331   2
  -1  -7  -4 1244.89 151.978   6
  -1  -7  -4 1451.66 345.771   3
   1  -7   4 1432.79 261.574   5
   1   7   4 1200.16 134.261   7
  -1  -7  -5 156.103 99.1559   4
  -1  -7  -5 163.048 110.866   6
   1   7   5 269.060 92.4199   7
   1   7   5 147.244 180.846   3
   1  -7   5 193.445 188.139   5
  -1  -7  -5 209.772 206.311   3
   1  -7   6 111278. 1733.67   5
  -1  -7  -6 109025. 1341.50   6
   1   7   6 110263. 1188.21   7
  -1  -7  -6 109451. 1216.30   4
   1   7   6 109273. 2483.87   3
  -1  -7  -6 109308. 2566.29   3
   1   7   7 989.589 155.645   7
  -1  -7  -7 866.040 293.340   3
  -1  -7  -7 967.682 171.090   4
  -1  -7  -7 994.993 172.771   6
   1   7   7 993.054 312.809   3
   1  -7   7 999.911 239.337   5
   1   7   8 1840.27 415.641   3
   1   7   8 1663.72 204.796   7
  -1  -7  -8 1704.91 237.742   6
   1  -7   8 1882.60 289.168   5
  -1  -7  -8 2053.65 426.613   3
  -1  -7  -8 2235.57 234.014   4
  -1  -7  -9 73003.8 1171.94   4
   1  -7   9 71673.8 1298.02   9
   1   7   9 73738.7 2251.56   3
   1  -7   9 72144.3 1441.93   5
  -1  -7  -9 72105.3 1362.13  11
  -1  -7  -9 71529.7 1304.37   6
  -1  -7  -9 71346.2 2247.23   3
   1   7   9 73645.7 1160.81   7
   1  -7  10 3798.24 388.882   9
  -1  -7 -10 3274.72 313.386   4
   1   7  10 2971.21 277.894   7
   1   7  10 3329.46 543.240   3
   1  -7  10 3386.44 366.111   5
  -1  -7 -10 3130.30 329.970   6
  -1  -7 -10 3883.43 390.523  11
   1  -7  11 1907.31 336.475   9
  -1  -7 -11 1903.39 324.222  11
  -1  -7 -11 1463.99 251.948   4
  -1  -7 -11 1515.87 269.998   6
   1  -7  11 1682.43 287.963   5
   1   7  11 1253.93 214.348   7
  -1  -7 -12 26887.0 850.501   4
   1   7  12 26121.7 839.252   7
   1  -7  12 26402.7 902.645   5
   1  -7  12 28897.1 974.313   9
  -1  -7 -12 28826.9 948.963   6
  -1  -7 -12 27232.2 966.320  11
   1  -7  13 305.784 313.110   9
  -1  -7 -13 60.6746 245.969  11
   1  -7  13 227.419 206.497   5
  -1   7 -13 633.717 313.113   4
  -1  -7 -13-289.238 266.704   6
   1   7  13-5.71287 181.123   7
  -1  -7 -13-327.672 268.570   4
  -1  -7 -14 5282.17 499.232  11
   1  -7  14 5222.28 457.906   5
   1   7  14 4937.50 435.180   7
  -1   7 -14 6089.14 506.614   4
   1  -7  14 6005.92 558.076   9
  -1  -7 -14 5741.77 498.943   6
  -1  -7 -14 5200.59 439.813   4
   1  -7  15 3705.97 486.916   9
   1   7  15 3231.62 395.450   7
  -1  -7 -15 3153.28 431.527  11
  -1  -7 -15 2903.19 384.286   4
  -1   7 -15 4046.13 447.767   4
  -1  -7 -15 2790.01 407.876   6
   1   7  16 4781.36 481.982   7
   1  -7  16 5757.45 603.010   9
  -1  -7 -16 4497.01 508.872  11
  -1  -7 -16 5463.38 499.243   4
  -1   7 -16 6225.71 554.436   4
  -1  -7 -16 5542.00 521.533   6
  -1  -7 -17 5351.09 540.183  11
   1  -7  17 6801.52 668.193   9
   1   7  17 5424.88 534.612   7
  -1  -7 -17 6084.49 578.850   6
  -1   7 -17 6359.65 563.178   4
  -1  -7 -17 6031.19 542.864   4
   1  -7  18 2589.81 514.735   9
  -1  -7 -18 2139.98 401.795   4
   1   7  18 1867.71 369.720   7
  -1  -7 -18 2109.11 410.085  11
  -1   7 -18 2860.24 484.137   4
  -1  -7 -18 2407.93 432.836   6
  -1  -7 -19 117.590 351.133   4
  -1   7 -19 1383.96 434.440   4
   1  -7  19 787.134 444.511   9
  -1  -7 -19 393.246 361.203   6
  -1   7 -20 1964.79 441.470   4
  -1  -7 -20 1827.78 447.130   6
   1  -7  20 1511.41 468.268   9
  -1  -7 -20 1691.78 421.005   4
   1  -7  21 216.864 434.152   9
  -1  -7 -21-163.365 389.772   4
  -1   7 -21 118.793 356.879   4
  -1  -7 -21-67.3506 353.164   6
  -1   7 -22-72.9528 378.494   4
   1  -7  22 695.062 462.103   9
  -1  -7 -22-70.0361 368.208   4
  -1  -7 -22 324.754 381.263   6
   1  -7  23 2794.60 590.957   9
  -1  -7 -23 2827.41 518.330   4
  -1  -7 -23 2614.81 512.868   6
  -1   7 -23 2943.20 534.185   4
   1  -7  24 125.177 456.469   9
  -1  -7 -24 399.859 401.766   4
  -1   7 -24 190.714 409.255   4
  -1  -7 -24-110.535 428.070   6
  -1  -7 -25 272.991 406.561   4
   1  -8 -23 313.835 420.450   6
   1  -8 -23 182.034 410.669   4
   1   8 -23-86.3392 402.440   4
   1   8 -22 160.925 395.171   4
   1  -8 -22 577.245 413.712   6
   1  -8 -22-29.8703 397.760   4
   1   8 -21 1089.72 450.235   4
   1  -8 -21 1146.90 413.350   6
   1  -8 -21 754.576 426.288   4
   1  -8 -20 849.987 384.394   6
   1  -8 -20 69.5182 383.640   4
   1   8 -20 580.839 394.908   4
   1  -8 -19 4807.65 544.839   6
   1  -8 -19 3988.69 544.123   4
   1   8 -19 4978.15 587.034   4
   1  -8 -18 285.359 325.738   6
   1   8 -18 469.526 396.944   4
   1  -8 -18-215.395 399.650   4
   1   8 -17 3633.74 517.939   4
   1  -8 -17 3759.31 492.236   6
   1  -8 -17 2726.95 452.693   4
   1  -8 -16 4104.36 497.845   4
   1   8 -16 3580.41 489.599   4
   1  -8 -16 3917.09 482.438   6
   1   8 -15 8815.39 620.101   4
   1  -8 -15 7713.52 572.753   6
   1  -8 -15 7930.22 601.111   4
   1   8 -14 6801.73 551.981   4
   1   8 -14 6286.03 529.759   7
  -1  -8  14 5630.80 492.276   5
   1  -8 -14 6512.35 538.332   4
   1  -8 -14 6895.15 552.197   6
   1  -8 -13 2824.81 420.609   6
  -1  -8  13 2435.17 371.810   5
   1   8 -13 2401.50 362.411   7
   1   8 -13 3089.62 409.779   4
   1  -8 -13 2863.58 393.802   4
  -1  -8  12 9045.15 601.709   5
   1   8 -12 10737.1 620.125   4
   1   8 -12 10083.2 605.316   7
   1  -8 -12 10526.7 607.774   4
   1  -8 -12 10272.8 597.879   6
   1  -8 -11 33358.9 951.489   6
   1  -8 -11 35411.1 1004.93   4
   1   8 -11 33639.3 1025.87   7
  -1  -8  11 34144.4 1075.46   5
  -1  -8  10 829.133 270.191   5
   1   8 -10 442.551 204.031   7
   1  -8 -10 573.864 254.665   4
  -1  -8   9 36948.0 1097.75   5
   1   8  -9 37329.9 958.768   7
   1  -8  -9 37150.9 948.883   4
   1   8  -8 9956.82 487.036   7
  -1  -8   8 9803.58 592.175   5
   1  -8  -8 9381.33 496.899   4
   1   8  -7 11570.5 494.780   7
  -1  -8   7 11090.6 626.844   5
   1  -8  -7 11661.4 528.540   4
   1  -8  -6 9418.80 412.163   5
   1   8  -6 9185.74 421.912   7
   1  -8  -6 9460.65 436.625   4
  -1  -8   6 9435.89 548.470   5
   1  -8  -5 96928.6 1302.28   4
   1  -8  -5 99085.2 1365.08   5
  -1  -8   5 96710.5 1647.91   5
   1   8  -5 94417.0 1233.30   7
  -1  -8   4 4629.71 399.393   5
   1  -8  -4 4315.59 265.292   8
   1  -8  -4 4590.21 298.300   4
  -1  -8   4 4850.24 579.232   2
  -1   8   4 4108.13 347.004   3
   1  -8  -4 3427.35 336.284   5
   1   8  -4 4401.03 266.701   7
   1   8  -4 4225.85 537.728   2
  -1  -8   3 31460.4 931.824   5
   1  -8  -3 31376.2 702.816   4
   1  -8  -3 29380.1 887.114   5
   1   8  -3 29475.0 633.102   7
  -1   8   3 31091.2 1294.55   2
   1   8  -3 32842.2 1378.93   2
   1  -8  -3 31572.4 648.024   8
   1   8  -2 31836.1 1356.19   2
  -1   8   2 33733.6 1335.60   2
   1  -8  -2 32712.1 635.867   8
  -1  -8   2 31830.2 925.767   5
   1   8  -2 32860.6 1519.70   3
   1  -8  -2 35035.0 934.423   5
   1   8  -2 31971.3 615.890   7
   1  -8  -2 33098.9 708.319   4
  -1  -8   1 3303.38 335.940   5
   1  -8  -1 1816.92 322.430   5
  -1   8   1 3125.76 436.982   2
   1   8  -1 2659.45 191.559   7
  -1  -8   1 2993.47 203.844   4
   1   8  -1 3214.61 502.560   3
   1   8  -1 3180.81 467.270   2
   1  -8  -1 2832.55 199.948   8
   1  -8  -1 3046.10 235.931   4
   1   8   0 2776.96 451.863   3
   1   8   0 2351.45 172.699   7
   1   8   0 2578.22 441.364   2
   1  -8   0 2485.62 220.774   4
  -1  -8   0 2681.86 318.365   5
  -1  -8   0 2633.36 195.293   4
  -1   8   0 2752.60 409.298   2
   1  -8   0 2037.51 305.347   5
   1  -8   1 95746.5 1157.37   4
  -1   8  -1 98803.2 2313.12   2
   1   8   1 96101.9 981.058   7
   1  -8   1 93411.5 1702.34   5
  -1  -8  -1 95094.7 1045.16   4
  -1  -8  -1 96087.1 1496.45   5
   1  -8   1 97547.7 2280.99   2
  -1  -8  -1 95491.7 1210.79  11
   1   8   1 97227.7 2398.51   3
  -1  -8  -2 2886.51 207.477   4
   1   8   2 2821.05 452.492   3
  -1   8  -2 2919.43 447.941   2
  -1  -8  -2 3620.19 521.590   3
  -1  -8  -2 2976.90 318.734   5
   1   8   2 2801.93 182.893   7
   1  -8   2 2990.11 344.012   5
   1  -8   2 2649.33 443.494   2
   1  -8   2 2778.37 234.085   4
  -1  -8  -3 47930.8 691.633   6
   1   8   3 49661.3 717.034   7
  -1  -8  -3 49478.7 1053.08   5
  -1   8  -3 51006.4 1754.12   2
   1  -8   3 48509.7 1252.23   5
  -1  -8  -3 49608.3 768.290   4
   1  -8   3 46970.1 857.569   4
  -1  -8  -3 50637.9 1786.45   3
   1   8   3 49912.6 1685.27   3
   1  -8   4 32947.8 1028.93   5
  -1  -8  -4 32728.5 632.521   6
   1   8   4 34195.0 612.468   7
  -1  -8  -4 33627.7 861.407   5
  -1   8  -4 34414.4 1501.19   2
  -1  -8  -4 33328.8 1447.02   3
   1   8   4 33482.8 1395.42   3
  -1  -8  -4 32804.1 649.497   4
  -1  -8  -5 42840.9 768.286   4
   1  -8   5 42382.0 1164.77   5
  -1  -8  -5 42789.6 1648.99   3
   1   8   5 40986.1 702.815   7
   1   8   5 43589.2 1596.70   3
  -1  -8  -5 40877.7 785.819   6
  -1  -8  -5 43385.3 969.687   5
  -1  -8  -6 540.917 189.943   5
  -1  -8  -6 338.771 241.580   3
   1   8   6 531.446 253.657   3
   1   8   6 432.852 117.113   7
   1  -8   6 443.017 225.351   5
  -1  -8  -6 204.316 128.206   4
  -1  -8  -6 328.583 134.891   6
  -1  -8  -7 8532.34 781.969   3
  -1  -8  -7 8866.78 460.988   5
   1   8   7 9107.47 376.362   7
   1  -8   7 9479.28 585.651   5
  -1  -8  -7 9712.07 410.022   4
   1   8   7 8934.85 763.569   3
  -1  -8  -7 9246.56 435.013   6
  -1  -8  -8 655.571 258.812  11
  -1  -8  -8 6.39085 227.612   3
   1   8   8 297.452 124.826   7
   1   8   8 255.720 242.066   3
  -1  -8  -8 226.804 156.836   4
  -1  -8  -8 208.450 161.068   6
   1  -8   8 138.654 203.654   5
   1   8   9 2188.57 232.029   7
   1   8   9 1902.35 420.722   3
   1  -8   9 2248.94 357.941   5
  -1  -8  -9 2608.46 359.501  11
  -1  -8  -9 2247.69 265.649   4
  -1  -8  -9 1973.21 272.522   6
  -1  -8 -10 686.479 290.901  11
   1  -8  10 518.609 257.640   5
   1   8  10 261.901 142.848   7
  -1  -8 -10 561.087 207.408   4
  -1  -8 -10 181.956 217.353   6
  -1  -8 -11 19846.2 714.675   4
  -1  -8 -11 21804.7 863.381  11
   1  -8  11 22495.9 841.024   9
   1   8  11 20389.6 707.280   7
   1  -8  11 22028.8 859.910   5
  -1  -8 -11 22093.2 802.722   6
   1  -8  12 14980.4 747.163   5
   1  -8  12 16975.2 793.501   9
   1   8  12 15782.3 650.364   7
  -1  -8 -12 16233.8 682.836   4
  -1  -8 -12 15262.2 785.670  11
  -1  -8 -12 15981.2 735.448   6
   1  -8  13 16318.0 771.155   5
   1   8  13 15663.8 677.939   7
  -1  -8 -13 18073.0 807.416   6
   1  -8  13 17793.4 836.399   9
  -1  -8 -13 17609.6 726.207   4
  -1  -8 -13 16910.3 822.374  11
  -1  -8 -14 288.127 278.882  11
   1  -8  14 497.233 259.431   5
  -1   8 -14 1067.15 375.530   4
   1  -8  14 893.456 401.004   9
  -1  -8 -14 147.938 244.112   4
   1   8  14 175.261 198.342   7
  -1  -8 -14 167.904 281.838   6
   1  -8  15 10457.9 633.437   5
   1  -8  15 12693.3 786.089   9
  -1  -8 -15 12106.8 737.564  11
  -1   8 -15 12968.6 719.799   4
  -1  -8 -15 12276.0 718.551   6
  -1  -8 -15 12250.5 669.367   4
   1  -8  16 241.906 397.367   9
  -1   8 -16 344.376 332.356   4
  -1  -8 -16-211.836 308.407  11
  -1  -8 -16-115.846 291.152   4
  -1  -8 -16-366.951 319.320   6
  -1  -8 -17 10483.7 740.419  11
   1  -8  17 12184.1 830.001   9
  -1   8 -17 11652.0 741.188   4
  -1  -8 -17 10795.0 733.103   6
  -1  -8 -17 10072.0 678.621   4
   1  -8  18 7459.98 722.455   9
  -1  -8 -18 6305.85 619.005  11
  -1   8 -18 6839.65 613.689   4
  -1  -8 -18 6720.99 628.694   6
  -1  -8 -18 7425.37 606.490   4
   1  -8  19 929.779 466.506   9
  -1   8 -19 974.720 407.915   4
  -1  -8 -19 700.050 368.444   4
  -1  -8 -19 739.781 386.799   6
  -1   8 -20 495.471 403.967   4
  -1  -8 -20 75.4420 364.961   4
   1  -8  20 254.598 451.311   9
  -1  -8 -20 97.8806 351.538   6
   1  -8  21 5686.20 698.076   9
  -1   8 -21 5226.37 604.953   4
  -1  -8 -21 5106.33 613.640   6
  -1  -8 -21 5160.40 601.576   4
  -1   8 -22-6.83941 374.957   4
  -1  -8 -22 132.350 374.872   6
   1  -8  22 5.05542 437.522   9
  -1  -8 -22-404.612 414.265   4
  -1  -8 -23 1847.64 472.329   6
   1  -8  23 2072.30 540.586   9
  -1  -8 -23 2159.65 495.372   4
  -1   8 -23 1833.88 497.086   4
  -1  -8 -24 243.100 395.288   4
   1  -9 -23 415.503 426.928   6
   1  -9 -23 333.033 430.198   4
   1   9 -23 275.239 436.832   4
   1   9 -22 214.759 405.179   4
   1  -9 -22 65.2448 433.628   4
   1  -9 -22 404.530 398.065   6
   1   9 -21 160.756 393.602   4
   1  -9 -21 390.260 365.631   6
   1  -9 -21 97.4342 410.665   4
   1  -9 -20 8553.10 697.591   6
   1  -9 -20 7941.63 732.422   4
   1   9 -20 8234.16 736.948   4
   1  -9 -19 565.648 370.154   6
   1  -9 -19 501.065 414.228   4
   1   9 -19 379.027 395.298   4
   1  -9 -18 1027.23 393.812   4
   1   9 -18 1830.81 466.724   4
   1  -9 -18 1447.39 414.307   6
   1   9 -17 623.793 362.439   4
   1  -9 -17 727.418 374.015   4
   1  -9 -17 989.053 403.190   6
   1  -9 -16 3059.61 453.307   6
   1   9 -16 3172.20 439.218   4
   1  -9 -16 2676.84 448.513   4
   1  -9 -15 291.890 319.939   4
   1  -9 -15 588.048 350.873   6
   1   9 -15 830.695 360.579   4
   1  -9 -14 9232.38 651.320   4
   1  -9 -14 9668.05 624.546   6
   1   9 -14 8090.50 605.967   7
   1   9 -14 9869.62 631.651   4
  -1  -9  14 7803.75 581.342   5
   1   9 -13 9632.53 637.852   7
  -1  -9  13 8658.69 626.860   5
   1   9 -13 11066.4 656.804   4
   1  -9 -13 10559.2 650.135   4
  -1  -9  12 7916.51 613.339   5
   1   9 -12 8621.93 576.525   7
   1  -9 -12 9138.53 591.176   4
  -1  -9  11 1099.57 305.068   5
   1  -9 -11 1105.01 299.287   4
   1   9 -11 850.937 246.309   7
   1   9 -10 4977.70 422.972   7
  -1  -9  10 5444.16 494.833   5
   1  -9 -10 5507.55 456.225   4
   1   9  -9 6921.29 453.210   7
  -1  -9   9 7126.15 561.705   5
   1  -9  -9 7799.63 501.249   4
   1   9  -8 12433.4 564.816   7
   1  -9  -8 12671.0 576.169   4
  -1  -9   8 11565.6 712.498   5
   1   9  -7 1859.02 257.765   7
  -1  -9   7 1419.25 352.183   5
   1   9  -6 29269.4 754.856   7
   1  -9  -6 30653.1 794.290   4
  -1  -9   6 28768.5 1014.42   5
   1  -9  -6 31288.4 800.604   5
  -1  -9   5 4528.14 432.065   5
   1   9  -5 4271.31 291.108   7
   1  -9  -5 4223.21 324.823   4
   1  -9  -5 3911.83 342.735   5
   1  -9  -4 617.857 187.569   5
  -1  -9   4 563.877 246.051   5
  -1   9   4 535.536 189.569   3
   1  -9  -4 620.357 169.129   4
   1   9  -4 672.402 137.698   7
   1  -9  -3 14750.2 525.079   4
   1  -9  -3 13664.6 651.814   5
  -1   9   3 14478.0 968.190   2
   1   9  -3 13525.5 456.265   7
  -1  -9   3 13776.7 692.526   5
  -1  -9   2 3293.39 375.408   5
  -1   9   2 3206.72 482.186   2
   1  -9  -2 3510.15 274.184   4
   1  -9  -2 3136.97 360.441   5
   1   9  -2 3321.43 224.700   7
  -1  -9   1 5601.54 456.323   5
   1  -9  -1 6033.42 338.570   4
   1   9  -1 5941.36 279.584   7
   1  -9  -1 5774.52 297.362   8
  -1   9   1 5524.49 606.591   2
  -1  -9   1 5796.39 303.136   4
   1   9   0 60613.1 827.549   7
  -1  -9   0 62339.3 906.078   4
  -1   9   0 61238.0 1921.92   2
  -1  -9   0 58624.0 1306.92   5
   1   9   0 62036.7 2069.08   3
   1  -9   0 61722.1 994.168   4
  -1  -9  -1 1664.84 270.139   5
   1   9   1 1501.63 369.707   3
   1  -9   1 1513.15 201.827   4
  -1   9  -1 1780.51 389.793   2
   1   9   1 1524.93 151.275   7
  -1  -9  -1 1602.00 175.986   4
   1  -9   1 1283.67 297.449   5
   1  -9   2 28.5715 140.453   4
  -1  -9  -2 384.409 206.601   5
   1   9   2 283.557 237.300   3
   1  -9   2 88.1178 210.422   5
  -1  -9  -2 170.265 110.600   4
   1   9   2 209.514 83.3586   7
   1   9   3 1866.62 163.198   7
   1  -9   3 1936.15 224.628   4
   1  -9   3 1256.69 337.907   5
  -1  -9  -3 2517.93 212.512   4
   1   9   3 1833.18 403.089   3
  -1  -9  -3 2185.29 305.435   5
  -1  -9  -4 11830.0 424.677   4
   1   9   4 11013.7 363.148   7
  -1  -9  -4 11905.0 573.273   5
  -1  -9  -4 11371.7 514.631  11
   1  -9   4 11627.2 681.556   5
  -1  -9  -4 11985.8 930.587   3
   1   9   4 12404.0 895.106   3
  -1  -9  -4 11667.7 389.589   6
  -1  -9  -5 14363.6 473.947   4
  -1  -9  -5 14195.5 587.004  11
   1   9   5 13877.3 960.782   3
   1   9   5 13085.5 417.814   7
  -1  -9  -5 14249.8 465.831   6
  -1  -9  -5 14886.0 614.260   5
  -1  -9  -5 13658.7 1000.41   3
   1  -9   5 14694.6 740.038   5
   1   9   6 63334.5 917.563   7
  -1  -9  -6 68016.3 1280.10   5
  -1  -9  -6 66377.1 1054.74   4
  -1  -9  -6 68102.0 1147.11   8
  -1  -9  -6 64082.3 1297.19  11
   1   9   6 65805.9 2043.28   3
  -1  -9  -6 65712.4 2141.53   3
  -1  -9  -6 66338.1 1059.26   6
   1  -9   6 70065.7 1558.63   5
  -1  -9  -7 5021.39 382.497   5
   1  -9   7 5077.87 481.798   5
   1   9   7 4621.76 281.148   7
   1   9   7 5487.86 626.165   3
  -1  -9  -7 4606.81 621.120   3
  -1  -9  -7 4516.08 376.239  11
  -1  -9  -7 4715.07 320.693   4
  -1  -9  -7 5237.36 345.189   6
   1  -9   8 255.988 267.563   5
  -1  -9  -8-4.02414 157.047   6
   1   9   8 69.3077 224.771   3
  -1  -9  -8 584.004 275.062  11
   1   9   8 119.989 112.879   7
  -1  -9  -8-130.069 182.135   4
  -1  -9  -9-70.0777 191.613   6
  -1  -9  -9 214.652 191.453   4
   1  -9   9 86.0709 235.695   5
   1   9   9 156.362 135.693   7
  -1  -9  -9 412.364 286.338  11
  -1  -9 -10 933.663 252.188   6
   1  -9  10 1402.97 338.099   5
  -1  -9 -10 1310.61 345.107  11
  -1  -9 -10 829.858 224.139   4
  -1  -9 -11 6278.54 454.231   6
  -1  -9 -11 6110.80 536.068  11
  -1  -9 -11 6199.89 440.322   4
   1  -9  11 5666.35 515.240   5
  -1  -9 -12 26122.9 1034.65  11
   1  -9  12 29344.0 1030.40   5
  -1  -9 -12 25798.6 936.716   6
  -1  -9 -12 26548.9 869.767   4
  -1  -9 -13-377.170 270.736   6
   1  -9  13-302.593 269.047   5
  -1  -9 -13 135.894 241.176   4
  -1  -9 -13 76.8806 297.230  11
   1  -9  14 102.194 247.507   5
  -1  -9 -14-113.823 279.375   6
  -1  -9 -14-128.756 254.160   4
  -1  -9 -14 87.3610 287.134  11
   1  -9  15 577.079 369.838   9
  -1  -9 -15-373.932 318.095   6
  -1  -9 -15-244.405 328.660  11
   1  -9  15-138.720 261.954   5
  -1   9 -15 845.954 365.820   4
  -1  -9 -15 129.088 265.931   4
   1  -9  16 406.542 408.864   9
  -1   9 -16 500.900 342.582   4
  -1  -9 -16-211.328 308.346   6
  -1  -9 -16-364.349 311.031   4
  -1  -9 -16-310.514 341.587  11
  -1  -9 -17-548.707 381.180  11
   1  -9  17 486.589 424.740   9
  -1  -9 -17-110.166 293.115   4
  -1   9 -17 604.168 387.922   4
  -1  -9 -17-323.394 350.904   6
   1  -9  18 11523.0 873.512   9
  -1  -9 -18 9318.42 747.608  11
  -1   9 -18 11031.7 745.119   4
  -1  -9 -18 9557.11 739.476   6
  -1  -9 -18 10604.2 717.113   4
   1  -9  19 432.805 482.554   9
  -1  -9 -19 400.549 345.231   6
  -1   9 -19 9.95788 387.806   4
  -1  -9 -19-11.4675 326.944   4
   1  -9  20 4123.65 647.324   9
  -1  -9 -20 3418.59 537.146   6
  -1   9 -20 3958.84 562.996   4
  -1  -9 -20 3909.34 527.763   4
  -1   9 -21 1072.16 424.706   4
   1  -9  21 1558.92 534.917   9
  -1  -9 -21 527.908 368.898   4
  -1  -9 -21 914.666 391.801   6
  -1  -9 -22-87.8396 372.633   4
  -1   9 -22-164.307 396.465   4
   1  -9  22 63.2474 449.861   9
  -1  -9 -22 226.007 393.457   6
  -1   9 -23 647.353 431.879   4
   1  -9  23 543.081 463.810   9
  -1  -9 -23 590.110 406.677   6
  -1  -9 -23 963.706 427.145   4
  -1  -9 -24 545.736 418.217   4
   1  10 -22-124.845 404.559   4
   1 -10 -22 322.089 390.725   6
   1 -10 -22-160.578 439.090   4
   1 -10 -21 101.923 417.649   4
   1  10 -21 473.186 428.644   4
   1 -10 -21 710.026 408.675   6
   1 -10 -20 1098.23 408.439   6
   1 -10 -20 1368.62 462.782   4
   1  10 -20 1509.13 466.570   4
   1 -10 -19 2342.82 475.524   6
   1  10 -19 2372.58 491.763   4
   1 -10 -19 1485.20 464.342   4
   1 -10 -18 1709.91 447.179   6
   1 -10 -18 1945.21 475.752   4
   1  10 -18 2180.51 470.726   4
   1 -10 -17 5979.94 590.094   6
   1  10 -17 6059.26 610.541   4
   1 -10 -17 5824.93 613.303   4
   1  10 -16 6362.17 576.224   4
   1 -10 -16 5961.79 606.791   4
   1 -10 -15 3440.45 492.383   4
   1  10 -15 3701.60 485.591   4
   1 -10 -14 4344.62 504.795   4
   1  10 -14 4879.15 493.278   4
   1  10 -14 3337.20 423.565   7
  -1 -10  14 3211.87 436.697   5
   1  10 -13 4441.75 463.145   7
  -1 -10  13 4688.68 506.291   5
   1 -10 -13 5236.25 521.093   4
   1  10 -12-54.3405 247.471   7
  -1 -10  12 783.052 320.415   5
   1 -10 -12 1031.36 363.023   4
   1  10 -11 34593.5 1079.84   7
   1 -10 -11 35410.7 1065.33   4
  -1 -10  11 35778.9 1178.10   5
  -1 -10  10 15606.4 843.775   5
   1 -10 -10 15863.9 713.432   4
   1  10 -10 14603.1 689.068   7
   1 -10  -9 7674.38 506.015   4
  -1 -10   9 8247.83 630.030   5
   1  10  -9 8035.78 496.853   7
   1  10  -8 2428.97 293.875   7
  -1 -10   8 2287.22 417.303   5
   1 -10  -8 1716.95 278.498   4
  -1 -10   7 425.978 305.385   5
   1  10  -7 584.559 212.613   7
   1 -10  -7-54.4364 234.736   4
   1  10  -6 2132.88 264.264   7
   1 -10  -6 1715.55 255.376   4
  -1 -10   6 2136.40 395.986   5
   1  10  -5 57561.0 1033.16   7
  -1 -10   5 59491.4 1473.91   5
   1 -10  -5 56775.7 1043.98   8
   1 -10  -5 59058.3 1107.08   4
   1 -10  -5 58634.7 1253.60   5
   1 -10  -4 28732.9 784.115   4
  -1 -10   4 31230.6 1050.31   5
   1 -10  -4 29984.7 723.833   8
   1 -10  -4 29259.7 934.069   5
   1  10  -4 28796.1 699.788   7
   1 -10  -3 8963.00 625.328   5
  -1 -10   3 10994.0 661.945   5
   1  10  -3 10312.0 414.473   7
   1 -10  -3 11063.1 492.450   4
   1 -10  -3 8814.03 392.352   8
  -1 -10   2 89.7935 237.171   5
   1  10  -2 120.581 105.857   7
   1 -10  -2 172.625 169.389   4
   1 -10  -2-9.44353 222.425   5
   1 -10  -1 7609.19 531.936   5
   1 -10  -1 7078.61 383.632   4
   1  10  -1 6796.76 311.489   7
   1 -10  -1 6683.73 441.843  11
  -1 -10   1 6609.58 516.614   5
  -1 -10   1 7278.06 354.311   4
   1 -10   0 2342.42 250.410   4
  -1 -10   0 2103.77 328.643   5
   1 -10   0 2596.26 362.541   5
   1  10   0 2153.50 187.518   7
  -1 -10   0 2754.90 235.989   4
   1 -10   0 2328.25 289.155  11
   1 -10   1 37976.8 1185.21   5
  -1 -10  -1 36404.6 1076.71   5
   1 -10   1 36689.1 815.707   4
   1  10   1 34989.5 662.834   7
  -1 -10  -1 36295.7 744.206   4
   1  10   2 16697.0 447.835   7
   1 -10   2 16372.1 839.199   5
   1 -10   2 17336.1 580.474   4
  -1 -10  -2 17484.2 619.319  11
  -1 -10  -2 17190.0 752.184   5
  -1 -10  -2 16791.3 522.750   4
   1 -10   3 341.039 168.335   4
  -1 -10  -3 310.006 172.245   8
  -1 -10  -3 244.611 173.763  11
   1 -10   3 343.569 259.026   5
  -1 -10  -3 319.569 141.248   4
   1  10   3 233.112 88.6535   7
  -1 -10  -3 355.299 211.415   5
  -1 -10  -4 10854.5 582.376   5
  -1 -10  -4 10115.7 517.981  11
  -1 -10  -4 11323.4 485.432   8
   1  10   4 10725.0 369.740   7
  -1 -10  -4 11401.2 438.445   4
   1  10   4 9758.08 852.561   3
   1 -10   4 9676.33 699.680   5
  -1 -10  -5 10546.0 537.511  11
  -1 -10  -5 11807.4 590.450   5
  -1 -10  -5 9894.24 489.402   8
  -1 -10  -5 10827.3 934.287   3
  -1 -10  -5 10836.2 453.042   4
   1 -10   5 11956.4 720.380   5
   1  10   5 10593.6 880.872   3
  -1 -10  -5 10686.3 419.312   6
  -1 -10  -6 315.836 150.880   6
  -1 -10  -6 249.568 199.564   5
  -1 -10  -6-219.249 201.028   8
  -1 -10  -6-349.815 266.524  11
  -1 -10  -6 37.5204 144.707   4
   1  10   6 194.145 238.878   3
  -1 -10  -6 433.355 301.060   3
   1 -10   6 124.282 267.271   5
  -1 -10  -7 8851.96 526.898   5
   1  10   7 8811.60 832.400   3
  -1 -10  -7 8770.06 470.172   8
   1 -10   7 9984.08 664.768   5
  -1 -10  -7 9295.28 452.246   6
  -1 -10  -7 10004.9 566.882  11
  -1 -10  -7 9408.19 445.683   4
  -1 -10  -8 3742.24 320.960   4
  -1 -10  -8 4643.76 476.873  11
   1 -10   8 4383.09 474.835   5
  -1 -10  -8 4724.94 362.104   6
   1 -10   9 6101.09 567.379   5
  -1 -10  -9 6953.44 539.388  11
  -1 -10  -9 5559.93 394.392   4
  -1 -10  -9 5993.02 414.544   6
  -1 -10 -10 15497.0 628.576   4
  -1 -10 -10 15060.0 791.273  11
   1 -10  10 15433.6 816.905   5
  -1 -10 -10 15307.8 650.370   6
  -1 -10 -11 18809.4 884.107  11
  -1 -10 -11 17942.1 731.667   4
   1 -10  11 18423.5 892.927   5
  -1 -10 -11 19289.0 757.111   6
  -1 -10 -12 185.140 297.858  11
  -1 -10 -12 48.3983 225.223   6
  -1 -10 -12 398.840 252.535   4
   1 -10  12 7.36199 269.285   5
   1 -10  13 639.901 331.334   5
  -1 -10 -13 799.386 292.932   6
  -1 -10 -13 827.605 337.745  11
  -1 -10 -13 630.689 284.395   4
  -1 -10 -14 973.772 334.296   6
   1 -10  14 793.263 309.422   5
  -1 -10 -14 998.851 300.438   4
  -1 -10 -14 731.988 319.148  11
   1 -10  15 3645.54 462.206   5
  -1 -10 -15 4015.17 517.090  11
  -1 -10 -15 4670.25 483.399   6
  -1 -10 -15 4401.67 472.288   4
  -1 -10 -16 5626.51 607.418  11
   1 -10  16 5042.86 533.176   5
  -1  10 -16 7648.95 619.564   4
  -1 -10 -16 6660.65 586.266   6
  -1 -10 -16 6633.59 565.625   4
  -1 -10 -17 12706.3 866.147  11
  -1  10 -17 15260.4 845.584   4
  -1 -10 -17 14764.8 833.449   6
  -1 -10 -17 14535.1 815.208   4
  -1  10 -18 291.344 390.453   4
  -1 -10 -18-248.911 372.855  11
  -1 -10 -18 128.839 346.024   6
  -1 -10 -18-294.979 341.523   4
  -1 -10 -19 68.1509 359.011   6
  -1 -10 -19 269.240 347.757   4
  -1  10 -19 591.741 374.714   4
  -1  10 -20 251.302 361.212   4
  -1 -10 -20-205.152 374.174   4
  -1 -10 -20 18.6937 337.297   6
  -1 -10 -21 753.198 421.860   6
  -1  10 -21 885.025 436.169   4
  -1 -10 -21 1229.10 430.808   4
  -1 -10 -22 405.841 385.166   6
  -1 -10 -22 524.232 415.108   4
  -1  10 -22 433.136 405.477   4
   1  11 -22 294.471 408.095   4
   1 -11 -22 562.741 457.775   4
   1  11 -21 320.671 409.156   4
   1 -11 -21 243.709 429.186   4
   1 -11 -20 1760.22 490.689   4
   1  11 -20 2061.92 478.054   4
   1  11 -19 1252.04 442.194   4
   1 -11 -19 496.935 412.175   4
   1  11 -18 38.4566 364.662   4
   1 -11 -18 383.295 400.198   4
   1  11 -17 2672.43 487.831   4
   1 -11 -17 2537.73 511.498   4
   1  11 -16 3533.70 512.375   4
   1 -11 -16 3032.33 509.203   4
   1  11 -15 7580.39 625.830   4
   1 -11 -15 7021.80 642.403   4
   1 -11 -14 4703.09 540.595   4
   1  11 -14 3148.01 431.876   7
   1  11 -14 4448.76 521.273   4
  -1 -11  14 3028.01 452.841   5
  -1 -11  13 266.823 314.863   5
   1 -11 -13 904.714 392.353   4
   1  11 -13 301.918 270.226   7
  -1 -11  12 1211.59 387.774   5
   1 -11 -12 2099.85 422.032   4
   1  11 -12 1065.73 285.518   7
   1  11 -11 9437.86 607.895   7
   1 -11 -11 10215.6 636.855   4
  -1 -11  11 9503.74 701.427   5
  -1 -11  10 5062.28 547.615   5
   1  11 -10 3854.95 407.797   7
   1 -11 -10 3824.28 409.092   4
  -1 -11   9 31604.8 1205.81   5
   1  11  -9 30156.8 957.561   7
   1 -11  -9 30272.2 962.405   4
  -1 -11   8 2130.17 429.551   5
   1  11  -8 2061.53 285.572   7
   1 -11  -8 2109.55 331.832   4
  -1 -11   7 230.759 300.401   5
   1 -11  -7-118.039 238.706   4
   1  11  -7 508.273 207.092   7
   1  11  -6 4860.93 358.998   7
  -1 -11   6 5208.62 538.180   5
   1 -11  -5 8809.97 492.791   4
   1 -11  -5 7868.49 434.107   8
   1  11  -5 7423.31 409.065   7
  -1 -11   5 8991.95 669.286   5
   1 -11  -5 8558.66 535.308   5
   1 -11  -4 2581.16 265.449   8
   1 -11  -4 2818.71 351.011   5
  -1 -11   4 3061.44 418.894   5
   1 -11  -4 2575.28 301.921   4
   1  11  -4 2524.30 238.106   7
   1  11  -3 20067.0 590.580   7
   1 -11  -3 20971.1 818.371  11
   1 -11  -3 21889.8 696.531   4
  -1 -11   3 18006.4 925.909   5
   1 -11  -3 21207.8 627.178   8
   1 -11  -3 19242.8 864.821   5
  -1 -11   2-217.002 306.029   5
   1 -11  -2 57.2648 140.084   8
   1  11  -2 71.3491 96.0894   7
   1 -11  -2 8.84861 184.476   4
   1 -11  -2 77.3058 225.289   5
   1 -11  -1 4193.45 337.548   4
   1 -11  -1 4044.11 453.761   5
  -1 -11   1 3620.45 437.344   5
   1 -11  -1 4246.85 305.931   8
  -1 -11   1 3763.67 293.048   4
   1  11  -1 4089.39 261.944   7
  -1 -11   1 3185.15 281.010  11
  -1 -11   0 13333.7 715.292   5
   1  11   0 12641.6 416.610   7
   1 -11   0 13187.8 755.594   5
   1 -11   0 13049.8 533.865   4
  -1 -11   0 12348.4 535.084  11
  -1 -11   0 13250.7 495.829   4
  -1 -11  -1 15225.8 518.814   4
  -1 -11  -1 14662.2 583.692  11
   1 -11   1 14932.1 569.478   4
  -1 -11  -1 16485.3 768.670   5
   1 -11   1 16567.9 834.827   5
  -1 -11  -2 3114.11 317.975  11
  -1 -11  -2 3196.09 324.003   8
   1 -11   2 3130.22 449.792   5
   1 -11   2 3310.87 310.156   4
  -1 -11  -2 3175.16 397.331   5
  -1 -11  -2 3182.45 283.544   4
  -1 -11  -3 27698.6 703.211   4
   1 -11   3 27764.9 782.480   4
  -1 -11  -3 27120.6 962.772   5
  -1 -11  -3 27701.6 770.060   8
   1 -11   3 29202.9 1125.58   5
  -1 -11  -3 27523.6 829.382  11
  -1 -11  -4 7575.88 483.286  11
  -1 -11  -4 8344.78 455.862   8
  -1 -11  -4 8478.51 415.912   4
   1 -11   4 8477.07 661.102   5
  -1 -11  -4 7949.99 549.159   5
  -1 -11  -5 20637.9 636.385   4
  -1 -11  -5 21032.5 824.152   5
  -1 -11  -5 20282.8 682.931   8
   1 -11   5 21811.1 992.395   5
  -1 -11  -5 18864.6 748.189  11
  -1 -11  -6 13155.4 572.952   8
  -1 -11  -6 12862.1 630.600  11
   1 -11   6 15162.2 833.860   5
  -1 -11  -6 14429.1 681.186   5
  -1 -11  -6 14071.2 545.157   4
  -1 -11  -7 1550.33 244.365   4
  -1 -11  -7 2059.96 399.392  11
   1 -11   7 1584.37 385.698   5
  -1 -11  -7 1516.01 258.850   8
  -1 -11  -7 1687.92 242.069   6
  -1 -11  -8 3760.60 473.618  11
  -1 -11  -8 2953.35 312.342   4
   1 -11   8 3749.49 503.922   5
  -1 -11  -8 3373.53 323.683   6
   1 -11   9 11553.0 768.025   5
  -1 -11  -9 11458.9 694.017  11
  -1 -11  -9 11166.9 557.212   4
  -1 -11  -9 10737.1 552.021   6
   1 -11  10 5075.57 556.011   5
  -1 -11 -10 5020.60 396.477   4
  -1 -11 -10 5711.18 537.819  11
  -1 -11 -10 5524.65 420.703   6
  -1 -11 -11 9419.67 670.046  11
   1 -11  11 8579.21 663.891   5
  -1 -11 -11 8667.39 546.377   6
  -1 -11 -11 7511.60 504.124   4
  -1 -11 -12 6128.93 494.424   4
  -1 -11 -12 6311.79 590.272  11
  -1 -11 -12 6439.72 497.256   6
   1 -11  12 6207.09 598.011   5
  -1 -11 -13 822.159 297.276   6
  -1 -11 -13 212.176 322.396  11
  -1 -11 -13 805.777 307.123   4
   1 -11  13 584.728 322.918   5
  -1 -11 -14-365.359 361.365  11
  -1 -11 -14 93.6338 273.807   6
  -1 -11 -14 502.355 305.001   4
   1 -11  14-164.082 307.182   5
   1 -11  15 4277.68 520.417   5
  -1 -11 -15 4524.00 556.976  11
  -1 -11 -15 4936.00 529.000   6
  -1 -11 -15 5524.96 513.437   4
  -1 -11 -16-272.139 401.923  11
   1 -11  16 109.757 288.088   5
  -1 -11 -16 81.0344 294.026   4
  -1  11 -16 904.238 418.633   4
  -1 -11 -16 229.626 316.706   6
  -1 -11 -17 1328.92 438.900  11
  -1 -11 -17 1834.32 410.259   4
  -1  11 -17 2398.82 468.327   4
  -1 -11 -17 1730.72 407.858   6
  -1 -11 -18 323.792 375.379  11
  -1 -11 -18 949.678 394.980   6
  -1  11 -18 1489.74 449.423   4
  -1 -11 -18 1276.21 394.714   4
  -1  11 -19 996.453 430.080   4
  -1 -11 -19 411.396 368.816   6
  -1 -11 -19 465.238 375.945   4
  -1 -11 -20 316.726 373.568   6
  -1  11 -20 809.785 423.223   4
  -1 -11 -20 501.797 373.091   4
  -1  11 -21 690.977 418.679   4
  -1 -11 -21 635.077 384.772   6
  -1 -11 -21 313.296 379.570   4
  -1 -11 -22 570.581 433.687   6
  -1  11 -22 1078.51 447.636   4
   1  12 -21 174.088 397.956   4
   1 -12 -21-2.15276 430.740   4
   1  12 -20 1665.98 479.218   4
   1 -12 -20 1726.61 501.107   4
   1  12 -19 519.439 426.150   4
   1 -12 -19 1100.78 481.018   4
   1 -12 -18 3228.62 553.097   4
   1  12 -18 3318.38 545.119   4
   1  12 -17 207.757 372.903   4
   1 -12 -17 685.145 448.054   4
   1  12 -16 2610.84 492.256   4
   1 -12 -16 2560.03 503.605   4
   1 -12 -15 2042.94 485.878   4
  -1 -12  15 776.778 354.563   5
   1  12 -15 2389.63 450.910   4
  -1 -12  14 107.698 316.051   5
   1 -12 -14 796.134 381.755   4
   1  12 -14-324.918 333.797   7
   1  12 -13-144.051 303.628   7
   1 -12 -13-329.196 344.795   4
  -1 -12  13-40.9135 314.977   5
  -1 -12  12 4965.50 575.899   5
   1  12 -12 5160.85 489.228   7
   1 -12 -12 5560.27 528.363   4
  -1 -12  11 5523.45 621.982   5
   1 -12 -11 5503.56 509.374   4
   1  12 -11 5256.56 494.440   7
  -1 -12  10 9353.39 720.037   5
   1  12 -10 8783.26 573.037   7
   1 -12 -10 8649.59 583.779   4
  -1 -12   9 5531.74 612.445   5
   1  12  -9 5898.12 468.123   7
   1 -12  -9 6130.18 490.680   4
   1  12  -8 5650.34 435.207   7
   1 -12  -8 5382.46 461.355   4
  -1 -12   8 5681.50 620.683   5
   1 -12  -7 2007.96 332.916   4
  -1 -12   7 1904.43 444.499   5
   1  12  -7 1726.96 268.074   7
   1  12  -6 3072.85 319.602   7
   1 -12  -6 3096.38 363.215   4
  -1 -12   6 2891.60 509.670   5
   1 -12  -5 2999.06 361.331   4
   1 -12  -5 2883.81 376.472   5
  -1 -12   5 3266.80 547.347   5
   1 -12  -5 2729.57 282.793   8
   1  12  -5 3582.93 315.201   7
  -1 -12   4 34729.4 1271.57   5
   1  12  -4 32423.8 799.722   7
   1 -12  -4 35386.6 1108.68   5
   1 -12  -4 35385.2 933.255   4
   1 -12  -4 33253.7 841.441   8
   1 -12  -3 714.475 238.839  11
   1 -12  -3 1053.55 266.421   4
   1 -12  -3 1042.18 204.690   8
   1 -12  -3 999.331 323.955   5
  -1 -12   2 7264.57 653.951   5
  -1 -12   2 7643.22 423.665  11
   1 -12  -2 8223.90 471.284   4
   1 -12  -2 9044.10 612.863   5
   1 -12  -2 8204.11 539.200  11
   1 -12  -2 7382.85 413.965   8
   1 -12  -1 21642.5 971.222   5
   1 -12  -1 20659.5 640.204   8
  -1 -12   1 18483.6 958.087   5
   1 -12  -1 19558.8 696.127   4
  -1 -12   1 21095.3 656.719   4
  -1 -12   1 21034.0 684.766  11
  -1 -12   0 142.665 193.028  11
   1 -12   0-153.341 315.685   5
  -1 -12   0-142.775 170.899   4
   1 -12   0 37.0582 196.855   4
  -1 -12   0-315.854 317.746   5
   1 -12   1 1621.15 266.256   4
  -1 -12  -1 1162.03 314.275   5
  -1 -12  -1 1183.07 217.454   4
  -1 -12  -1 1319.83 252.662  11
   1 -12   1 1228.68 352.934   5
  -1 -12  -2 23591.6 968.248   5
  -1 -12  -2 23114.2 739.650   8
  -1 -12  -2 22923.5 678.849   4
   1 -12   2 24165.3 758.100   4
   1 -12   2 23439.5 1052.74   5
  -1 -12  -2 23552.4 785.261  11
  -1 -12  -3 3926.65 358.970   8
  -1 -12  -3 3332.10 298.982   4
   1 -12   3 3691.63 365.202   4
  -1 -12  -3 3062.48 338.015  11
   1 -12   3 4320.78 525.420   5
  -1 -12  -3 3313.24 418.280   5
   1 -12   4 17269.6 958.714   5
  -1 -12  -4 15845.2 586.387   4
  -1 -12  -4 16515.2 642.156   8
  -1 -12  -4 15880.5 690.529  11
  -1 -12  -4 16026.3 799.065   5
  -1 -12  -5 3503.06 350.605   8
   1 -12   5 3838.74 537.972   5
  -1 -12  -5 3199.55 401.033   5
  -1 -12  -5 3558.94 325.196   4
  -1 -12  -5 2883.49 345.263  11
  -1 -12  -6 394.909 200.169   4
  -1 -12  -6 874.514 293.498  11
   1 -12   6 47.4956 353.440   5
  -1 -12  -6-41.7971 255.189   5
  -1 -12  -6 83.7485 219.053   8
  -1 -12  -7 975.618 237.336   4
  -1 -12  -7 512.952 234.983   8
  -1 -12  -7 1613.18 385.558  11
   1 -12   7 1001.17 386.367   5
   1 -12   8 6562.92 635.621   5
  -1 -12  -8 6646.19 439.588   4
  -1 -12  -8 7069.97 592.646  11
  -1 -12  -8 6001.11 415.558   6
  -1 -12  -9 341.507 216.039   6
   1 -12   9 321.699 346.337   5
  -1 -12  -9 363.862 343.776  11
  -1 -12  -9-119.424 232.125   4
  -1 -12 -10 11922.7 767.921  11
   1 -12  10 13023.9 829.727   5
  -1 -12 -10 11543.5 603.850   4
  -1 -12 -10 12635.7 606.576   6
  -1 -12 -11 1531.75 329.680   6
  -1 -12 -11 1261.93 408.910  11
   1 -12  11 1320.68 416.404   5
  -1 -12 -11 903.534 270.591   4
   1 -12  12 1516.54 402.787   5
  -1 -12 -12 993.443 302.799   6
  -1 -12 -12 1424.02 406.774  11
  -1 -12 -12 535.919 251.875   4
  -1 -12 -13 2883.90 497.106  11
   1 -12  13 3153.74 494.019   5
  -1 -12 -13 2438.47 369.360   4
  -1 -12 -13 3460.24 431.713   6
  -1 -12 -14 755.737 301.855   6
   1 -12  14 591.280 346.697   5
  -1 -12 -14 378.388 297.354   4
  -1 -12 -14 338.827 352.796  11
  -1 -12 -15 499.384 373.916  11
  -1 -12 -15 1116.89 361.920   6
  -1 -12 -15 1108.38 341.734   4
   1 -12  15 936.433 364.475   5
   1 -12  16 5384.10 595.673   5
  -1 -12 -16 6229.25 662.888  11
  -1 -12 -16 6038.13 588.231   6
  -1 -12 -16 6964.28 605.282   4
  -1 -12 -17 218.587 391.314  11
  -1 -12 -17 595.423 356.629   6
  -1 -12 -17 1063.69 403.934   4
  -1  12 -17 1663.41 455.119   4
  -1 -12 -18 1221.12 451.183  11
  -1 -12 -18 1832.45 428.758   6
  -1  12 -18 2923.66 515.321   4
  -1 -12 -18 2116.30 447.761   4
  -1  12 -19 6107.39 660.075   4
  -1 -12 -19 6814.42 659.254   6
  -1 -12 -19 6590.08 646.752   4
  -1  12 -20-167.825 373.904   4
  -1 -12 -20 110.505 404.196   6
  -1 -12 -20 169.685 381.317   4
  -1 -12 -21 536.546 426.513   6
  -1  12 -21-349.926 405.389   4
   1  13 -20-326.859 420.465   4
   1 -13 -20 457.707 427.968   4
   1  13 -19 3.38454 401.714   4
   1 -13 -19 457.049 441.841   4
   1  13 -18 1899.11 466.805   4
   1 -13 -18 2269.88 517.653   4
   1  13 -17 474.586 402.901   4
   1 -13 -17 935.530 443.519   4
   1  13 -16 2514.94 501.055   4
   1 -13 -16 1528.86 455.493   4
   1 -13 -15 5566.90 588.148   4
   1  13 -15 6456.63 612.216   4
  -1 -13  15 4408.39 576.975   5
  -1 -13  14-201.667 351.894   5
   1  13 -14-1189.88 392.211   7
   1 -13 -14-645.154 402.365   4
  -1 -13  13 758.118 389.800   5
   1 -13 -13 671.177 345.414   4
   1  13 -13-221.844 298.740   7
   1  13 -12 4510.66 494.617   7
  -1 -13  12 4971.84 610.994   5
   1 -13 -12 5699.03 555.436   4
   1 -13 -11 531.276 324.693   4
   1  13 -11 262.278 232.330   7
  -1 -13  11 975.935 404.178   5
   1 -13 -10-204.080 340.040   4
  -1 -13  10 123.057 346.901   5
   1  13 -10-74.7002 234.780   7
  -1 -13   9 5749.18 635.956   5
   1 -13  -9 6225.90 511.014   4
   1  13  -9 5809.62 476.115   7
   1 -13  -8 36.3951 278.067   4
  -1 -13   8 153.066 376.168   5
   1  13  -8 297.646 204.693   7
  -1 -13   7 506.590 389.984   5
   1 -13  -7 644.746 268.862   4
   1 -13  -6 5214.14 451.683   4
  -1 -13   6 5123.92 654.539   5
   1 -13  -5 2954.95 372.467   4
  -1 -13   5 2720.88 531.663   5
   1 -13  -5 2177.73 296.708   8
   1 -13  -4 6229.87 425.190   8
   1 -13  -4 6305.56 551.419   5
   1 -13  -4 7074.98 494.508   4
  -1 -13   4 7963.60 708.181   5
   1 -13  -3 31514.9 1094.17  11
   1 -13  -3 31584.7 933.845   4
   1 -13  -3 32148.1 850.047   8
   1 -13  -2 5808.28 388.284   8
   1 -13  -2 5513.81 571.683   5
   1 -13  -2 5903.90 447.568   4
  -1 -13   1 5094.53 379.394   4
   1 -13  -1 5340.59 370.047   8
   1 -13  -1 5072.29 560.147   5
  -1 -13   1 5152.91 384.904  11
   1 -13  -1 4791.60 400.985   4
  -1 -13   0 6186.38 425.574  11
  -1 -13   0 6822.59 615.828   5
  -1 -13   0 5880.65 387.191   4
   1 -13   0 6369.01 613.836   5
   1 -13   0 5758.27 430.019   4
  -1 -13  -1 6933.90 464.459  11
  -1 -13  -1 6872.28 414.071   4
   1 -13   1 6674.34 661.569   5
  -1 -13  -1 5047.36 602.644   5
   1 -13   1 6573.34 450.931   4
   1 -13   2 21709.4 768.988   4
  -1 -13  -2 20731.0 780.840  11
  -1 -13  -2 22241.9 762.495   8
  -1 -13  -2 21603.9 696.052   4
  -1 -13  -2 21894.9 977.231   5
   1 -13   2 19384.7 1085.92   5
  -1 -13  -3 19859.9 683.394   4
  -1 -13  -3 20130.6 744.217   8
  -1 -13  -3 19237.1 773.274  11
  -1 -13  -4 7115.65 499.559  11
   1 -13   4 8111.21 728.808   5
  -1 -13  -4 7323.97 501.637   8
  -1 -13  -4 7930.84 608.248   5
  -1 -13  -4 7952.44 456.126   4
  -1 -13  -5 6400.43 502.378  11
   1 -13   5 6536.32 678.193   5
  -1 -13  -5 6479.86 472.258   8
  -1 -13  -5 5836.74 416.597   4
  -1 -13  -5 5953.94 545.769   5
  -1 -13  -6 742.439 274.790   5
   1 -13   6 1557.29 476.340   5
  -1 -13  -6 845.312 265.274   8
  -1 -13  -6 1227.37 260.572   4
  -1 -13  -7 2476.15 418.797  11
  -1 -13  -7 1351.13 297.867   8
  -1 -13  -7 1826.09 295.248   4
   1 -13   7 1981.65 492.574   5
  -1 -13  -8 12952.5 631.422   4
  -1 -13  -8 13544.8 774.891  11
   1 -13   8 14038.1 919.176   5
  -1 -13  -9 7841.85 662.152  11
   1 -13   9 8766.81 734.782   5
  -1 -13  -9 7434.44 508.236   4
  -1 -13 -10 4631.14 557.821  11
  -1 -13 -10 4056.81 415.836   4
   1 -13  10 4643.66 581.695   5
  -1 -13 -11 3912.46 543.228  11
  -1 -13 -11 4317.95 432.678   4
  -1 -13 -11 4329.18 436.923   6
   1 -13  11 4104.61 545.594   5
  -1 -13 -12 88.2543 339.305  11
   1 -13  12 306.596 357.683   5
  -1 -13 -12 689.509 280.035   6
  -1 -13 -12 8.94079 288.212   4
   1 -13  13-99.1414 335.181   5
  -1 -13 -13 200.470 354.976  11
  -1 -13 -13 576.942 294.647   6
  -1 -13 -13-240.413 292.009   4
  -1 -13 -14 2006.69 393.110   6
   1 -13  14 1684.47 430.104   5
  -1 -13 -14 2151.34 471.076  11
  -1 -13 -14 1603.19 343.393   4
   1 -13  15 2218.19 458.002   5
  -1 -13 -15 3060.10 442.058   6
  -1 -13 -15 2556.77 506.241  11
  -1 -13 -15 2176.53 411.926   4
  -1 -13 -16-87.6514 416.363  11
   1 -13  16 268.159 341.952   5
  -1 -13 -16-686.437 371.767   4
  -1 -13 -16 456.955 338.891   6
  -1 -13 -17-64.0591 427.018  11
   1 -13  17 731.715 382.013   5
  -1 -13 -17 914.867 366.516   6
  -1 -13 -17 319.615 325.990   4
  -1  13 -18 2096.39 478.352   4
  -1 -13 -18 1660.36 414.602   6
  -1 -13 -18 1319.25 405.398   4
  -1  13 -19 901.936 452.629   4
  -1 -13 -19 909.367 393.723   6
  -1 -13 -20 1175.63 422.073   6
  -1  13 -20 281.191 412.189   4
  -1 -13 -21 704.500 413.596   6
   1  14 -19 2042.40 509.222   4
   1 -14 -19 911.546 468.179   4
   1 -14 -18 366.844 414.603   4
   1  14 -18 845.493 414.741   4
   1  14 -17 1377.21 463.843   4
   1 -14 -17 116.580 408.672   4
  -1 -14  16 496.333 399.734   5
   1 -14 -16 293.789 390.471   4
   1  14 -16 1418.16 448.654   4
  -1 -14  15-288.850 400.828   5
   1 -14 -15-357.890 393.267   4
  -1 -14  14 439.005 367.354   5
   1 -14 -14-185.234 379.747   4
   1  14 -13 6647.58 607.247   7
   1 -14 -13 8567.59 675.048   4
  -1 -14  13 6641.82 684.774   5
  -1 -14  12 1106.09 417.257   5
   1 -14 -12 388.290 340.618   4
   1  14 -12 106.255 256.123   7
   1 -14 -11 3093.09 450.875   4
  -1 -14  11 3127.64 543.817   5
   1 -14 -10-193.266 349.159   4
  -1 -14  10-217.800 393.515   5
  -1 -14   9 3627.89 567.323   5
   1 -14  -9 4031.52 473.686   4
  -1 -14   8 1249.56 431.685   5
   1 -14  -8 1289.43 352.846   4
   1 -14  -7 12658.4 689.082   4
  -1 -14   7 13028.5 912.684   5
  -1 -14   6 254.571 405.404   5
   1 -14  -6-73.6035 245.630   8
   1 -14  -6 227.487 307.837   4
   1 -14  -5 1593.85 348.224   4
  -1 -14   5 1613.57 498.342   5
   1 -14  -5 1099.67 258.488   8
   1 -14  -4-104.868 279.504   5
   1 -14  -4-36.6989 257.438   4
  -1 -14   4 316.709 384.732   5
   1 -14  -4 11.3422 200.819   8
   1 -14  -3 19595.0 922.099   5
  -1 -14   3 17349.5 1051.25   5
   1 -14  -3 17788.7 755.960   4
   1 -14  -3 17591.7 682.247   8
   1 -14  -2 1487.97 317.386   4
   1 -14  -2 1431.45 267.770   8
   1 -14  -2 1172.62 381.227   5
   1 -14  -1 2457.86 347.590   4
   1 -14  -1 1774.01 430.014   5
   1 -14  -1 2084.10 281.650   8
  -1 -14   1 2996.38 529.183   5
  -1 -14   0 1456.76 438.310   5
  -1 -14   0 979.969 253.021   4
   1 -14   0 1044.08 238.472   8
  -1 -14   0 556.382 226.432  11
   1 -14   0 318.184 329.262   5
   1 -14   0 1068.47 281.712   4
   1 -14   1-42.8537 357.026   5
  -1 -14  -1 489.944 217.903   4
  -1 -14  -1 208.887 232.687  11
   1 -14   1 336.338 246.845   4
   1 -14   2-152.062 361.284   5
  -1 -14  -2 90.2517 195.700   4
  -1 -14  -2 357.824 271.861   8
   1 -14   2-29.5049 259.736   4
  -1 -14  -2-404.376 279.557  11
  -1 -14  -2 591.381 373.135   5
  -1 -14  -3 436.920 340.456   5
  -1 -14  -3 305.773 255.885   8
   1 -14   3 194.175 370.735   5
  -1 -14  -3-37.6400 199.520   4
  -1 -14  -3-711.384 313.711  11
  -1 -14  -4 911.113 353.633   5
  -1 -14  -4 507.557 228.368   4
  -1 -14  -4 624.212 265.389   8
  -1 -14  -4 320.015 286.319  11
   1 -14   4 1066.18 446.687   5
  -1 -14  -5 7648.90 479.009   4
   1 -14   5 8028.15 758.231   5
  -1 -14  -5 8112.66 619.275  11
  -1 -14  -5 7268.91 508.186   8
  -1 -14  -5 8188.39 644.585   5
  -1 -14  -6 63.0702 253.413   8
   1 -14   6 108.228 391.227   5
  -1 -14  -6-17.5423 216.047   4
  -1 -14  -7 9606.61 680.700  11
  -1 -14  -7 9698.09 549.828   4
   1 -14   7 10160.0 817.700   5
  -1 -14  -7 9144.20 570.536   8
  -1 -14  -8 861.114 278.883   4
   1 -14   8 1547.21 479.635   5
  -1 -14  -8 1144.02 381.919  11
  -1 -14  -9 1334.30 306.878   4
  -1 -14  -9 1500.92 417.668  11
   1 -14   9 816.138 429.566   5
  -1 -14 -10 286.112 253.346   4
  -1 -14 -10 479.318 356.793  11
   1 -14  10 803.663 426.176   5
  -1 -14 -11 1831.64 450.657  11
  -1 -14 -11 1901.54 352.979   4
   1 -14  11 2475.62 524.600   5
  -1 -14 -12 5.76118 352.183  11
   1 -14  12 112.720 374.709   5
  -1 -14 -12-47.5075 268.386   4
  -1 -14 -13 11771.7 853.761  11
  -1 -14 -13 12207.9 716.892   4
   1 -14  13 11987.7 882.598   5
   1 -14  14 302.170 380.751   5
  -1 -14 -14-112.724 398.381  11
  -1 -14 -14-240.607 321.205   4
  -1 -14 -15 533.786 314.756   6
  -1 -14 -15-436.435 434.542  11
   1 -14  15 43.8271 357.159   5
  -1 -14 -15-224.952 357.599   4
  -1 -14 -16-499.245 447.099  11
  -1 -14 -16 257.995 343.792   6
   1 -14  16 188.658 378.301   5
  -1 -14 -16-567.641 382.252   4
  -1 -14 -17-298.546 483.621  11
   1 -14  17 80.8130 383.985   5
  -1 -14 -17 26.8632 305.342   6
  -1 -14 -17-144.373 356.615   4
  -1  14 -18 1173.70 451.654   4
  -1 -14 -18 141.103 324.526   6
  -1 -14 -19 1614.07 448.949   6
  -1  14 -19 2201.09 512.084   4
  -1 -14 -20 338.609 380.715   6
   1 -15 -18 2767.02 573.011   4
   1  15 -18 4003.80 597.649   4
   1 -15 -17-88.9296 403.667   4
   1  15 -17 895.306 446.860   4
  -1 -15  16 423.865 383.959   5
   1  15 -16 1545.04 472.026   4
   1 -15 -16 308.562 415.542   4
  -1 -15  15 526.997 409.681   5
   1 -15 -15 377.812 379.836   4
  -1 -15  14 1131.99 456.043   5
   1 -15 -14 435.304 376.370   4
  -1 -15  13 85.5188 386.164   5
   1 -15 -13 115.009 368.353   4
  -1 -15  12 1066.74 445.434   5
   1 -15 -12 1659.75 413.555   4
   1 -15 -11 2268.79 438.987   4
  -1 -15  11 1585.77 455.877   5
   1 -15 -10-19.8389 324.012   4
  -1 -15  10 245.300 388.891   5
   1 -15  -9 399.602 344.871   4
  -1 -15   9 545.846 401.761   5
   1 -15  -8 2212.56 402.403   4
  -1 -15   8 1968.47 508.869   5
  -1 -15   7-11.9122 396.560   5
   1 -15  -7 308.168 329.409   4
  -1 -15   6 9344.91 875.277   5
   1 -15  -6 9852.62 592.313   8
   1 -15  -6 11335.5 682.377   4
  -1 -15   5 5710.74 732.703   5
   1 -15  -5 5610.00 453.417   8
   1 -15  -5 6289.00 532.456   4
  -1 -15   4 2099.20 533.718   5
   1 -15  -4 2148.79 408.678   5
   1 -15  -4 2258.11 372.257   4
   1 -15  -4 2281.47 328.240   8
   1 -15  -3 1132.97 318.272   4
  -1 -15   3 1283.54 497.956   5
   1 -15  -3 928.980 365.795   5
   1 -15  -3 1124.82 273.578   8
   1 -15  -2 5672.64 494.521   4
  -1 -15   2 6602.75 715.202   5
   1 -15  -2 5825.09 436.902   8
   1 -15  -2 5971.02 624.742   5
   1 -15  -1 83.8779 255.951   4
   1 -15  -1 95.9355 324.311   5
  -1 -15   1 302.134 394.652   5
   1 -15  -1 254.437 221.499   8
   1 -15   0 7338.26 534.998   4
  -1 -15   0 7924.79 504.558   4
   1 -15   0 6860.30 470.852   8
  -1 -15   0 6399.42 743.111   5
   1 -15   0 7538.22 713.174   5
   1 -15   1 906.529 327.911   4
  -1 -15  -1 1392.43 329.679   8
  -1 -15  -1 264.211 242.389  11
  -1 -15  -1 1457.13 448.399   5
   1 -15   1 1135.76 444.213   5
  -1 -15  -1 1083.23 277.855   4
   1 -15   2 14580.1 707.076   4
  -1 -15  -2 15130.8 700.086   8
  -1 -15  -2 14115.8 651.898   4
  -1 -15  -2 13191.8 697.320  11
   1 -15   2 15115.6 1003.79   5
  -1 -15  -3-96.8595 340.560   5
  -1 -15  -3 84.5433 257.384   8
   1 -15   3-66.7838 392.943   5
  -1 -15  -3 288.283 258.221  11
  -1 -15  -3 121.435 212.290   4
  -1 -15  -4 4682.22 515.777  11
  -1 -15  -4 4055.70 551.655   5
   1 -15   4 4130.00 642.431   5
  -1 -15  -4 3793.81 427.836   8
  -1 -15  -4 3848.81 384.559   4
  -1 -15  -5 2985.70 443.862  11
  -1 -15  -5 1885.17 316.356   4
  -1 -15  -5 2011.14 447.418   5
  -1 -15  -5 1874.97 355.206   8
   1 -15   5 2246.98 526.676   5
  -1 -15  -6 1015.04 275.248   4
  -1 -15  -6 1606.62 338.502   8
   1 -15   6 1853.29 482.937   5
  -1 -15  -6 1883.19 395.245  11
  -1 -15  -7-32.4998 282.421   8
   1 -15   7-56.5215 395.926   5
  -1 -15  -7-19.4181 243.501   4
  -1 -15  -7 463.197 345.323  11
  -1 -15  -8 8967.88 708.575  11
  -1 -15  -8 9960.07 605.855   4
   1 -15   8 10193.3 845.186   5
  -1 -15  -9 1422.58 340.623   4
   1 -15   9 452.112 409.736   5
  -1 -15  -9 706.879 385.750  11
  -1 -15 -10 427.516 393.872  11
   1 -15  10 165.391 399.133   5
  -1 -15 -10 386.544 288.659   4
  -1 -15 -11 1208.37 425.066  11
  -1 -15 -11 950.277 327.887   4
   1 -15  11 1771.69 491.823   5
   1 -15  12 404.835 411.221   5
  -1 -15 -12 798.163 398.098  11
  -1 -15 -12 650.985 309.708   4
   1 -15  13 71.4689 379.429   5
  -1 -15 -13-146.325 322.876   4
  -1 -15 -13-255.465 413.408  11
  -1 -15 -14 3060.76 563.601  11
  -1 -15 -14 3533.96 491.868   4
   1 -15  14 3175.24 580.022   5
  -1 -15 -15-52.9750 348.167   4
  -1 -15 -15-368.561 442.886  11
   1 -15  15 278.631 400.254   5
   1 -15  16-180.622 369.485   5
  -1 -15 -16-1193.41 517.649  11
  -1 -15 -17 488.677 453.766  11
   1 -15  17 849.435 435.953   5
  -1 -15 -18 161.799 447.541  11
  -1  15 -18 2268.45 524.237   4
   1  16 -17 1646.61 478.112   4
   1 -16 -17-4.04300 441.065   4
  -1 -16  16 285.391 424.734   5
   1  16 -16 1592.53 491.557   4
   1 -16 -16 1088.19 479.741   4
  -1 -16  15 36.2386 393.395   5
   1 -16 -15 21.6245 393.028   4
  -1 -16  14-307.568 443.156   5
   1 -16 -14 78.9686 380.166   4
  -1 -16  13 2501.32 560.939   5
   1 -16 -13 3343.65 532.875   4
  -1 -16  12-128.545 418.158   5
   1 -16 -12-67.2039 361.967   4
  -1 -16  11 549.067 439.055   5
   1 -16 -11 262.173 366.539   4
   1 -16 -10 6572.07 626.789   4
  -1 -16  10 6018.07 723.246   5
   1 -16  -9 302.452 342.571   4
  -1 -16   9 204.921 423.078   5
   1 -16  -8 1279.81 393.141   4
  -1 -16   8 1021.20 470.441   5
   1 -16  -7 4240.25 514.064   4
  -1 -16   7 3952.29 629.800   5
   1 -16  -6 1309.33 383.784   4
  -1 -16   6 918.695 453.819   5
   1 -16  -6 740.620 276.690   8
  -1 -16   5 192.640 433.698   5
   1 -16  -5-21.6591 293.497   4
   1 -16  -5-488.744 272.546   8
  -1 -16   4 6635.95 772.394   5
   1 -16  -4 6078.94 483.766   8
   1 -16  -4 7358.13 562.937   4
   1 -16  -3 871.807 325.335   4
  -1 -16   3 945.348 494.081   5
   1 -16  -3 801.863 267.002   8
   1 -16  -3 987.499 398.537   5
   1 -16  -2 2284.72 392.285   4
   1 -16  -2 2148.65 457.184   5
   1 -16  -2 2041.07 327.824   8
  -1 -16   2 1134.97 523.704   5
  -1 -16   1 10004.8 843.612   5
   1 -16  -1 10662.4 824.183   5
   1 -16  -1 9895.69 565.115   8
   1 -16  -1 10951.5 657.914   4
   1 -16   0 74.9658 394.704   5
   1 -16   0 210.024 231.473   8
  -1 -16   0 730.767 417.996   5
  -1 -16   0 161.925 251.961   4
   1 -16   0 337.880 310.961   4
   1 -16   1-257.116 310.433   4
  -1 -16  -1 239.084 243.803   4
  -1 -16  -1 482.690 298.055   8
   1 -16   1 344.734 424.934   5
   1 -16   1 346.728 247.588   8
  -1 -16  -1 207.929 361.252   5
   1 -16   2 3318.56 437.236   4
  -1 -16  -2 3738.15 429.693   8
  -1 -16  -2 3248.46 424.836  11
  -1 -16  -2 2972.20 527.471   5
   1 -16   2 3704.57 602.650   5
  -1 -16  -2 3265.60 383.035   4
  -1 -16  -3 1456.92 355.933  11
  -1 -16  -3 793.784 308.208   8
   1 -16   3 243.663 419.153   5
  -1 -16  -3 484.988 388.140   5
  -1 -16  -3 192.894 243.461   4
  -1 -16  -4 3181.00 462.831  11
  -1 -16  -4 1346.12 485.388   5
   1 -16   4 2653.08 586.584   5
  -1 -16  -4 2509.48 356.242   4
  -1 -16  -4 2847.97 397.794   8
   1 -16   5 2376.32 541.297   5
  -1 -16  -5 2327.22 356.254   4
  -1 -16  -5 2424.57 383.035   8
  -1 -16  -5 3291.97 466.848  11
  -1 -16  -6 567.857 373.353  11
  -1 -16  -6-81.4835 254.292   4
  -1 -16  -6 65.3667 284.940   8
   1 -16   6 113.870 429.516   5
  -1 -16  -7 3930.82 522.469  11
  -1 -16  -7 3250.71 399.874   4
   1 -16   7 3409.58 607.379   5
  -1 -16  -7 3410.41 423.346   8
   1 -16   8 4049.46 628.638   5
  -1 -16  -8 3551.14 418.574   4
  -1 -16  -8 3507.72 555.302  11
  -1 -16  -9 29.0484 285.441   4
  -1 -16  -9 366.948 375.122  11
   1 -16   9 203.249 445.969   5
  -1 -16 -10 4600.02 611.515  11
  -1 -16 -10 4774.30 504.174   4
   1 -16  10 4413.65 643.911   5
  -1 -16 -11 1064.21 359.704   4
   1 -16  11 567.405 415.686   5
  -1 -16 -11 915.874 435.833  11
  -1 -16 -12 582.138 352.014   4
  -1 -16 -12-34.6645 394.188  11
   1 -16  12 494.165 410.009   5
   1 -16  13 2647.27 557.003   5
  -1 -16 -13 2156.69 522.671  11
  -1 -16 -13 3211.28 480.922   4
  -1 -16 -14 593.500 429.078  11
   1 -16  14 717.915 469.052   5
  -1 -16 -15-204.640 462.948  11
   1 -16  15 5.69958 407.480   5
  -1 -16 -16 1011.43 493.976  11
   1 -16  16 1427.23 469.849   5
  -1 -16 -17-528.337 507.087  11
   1 -16  17 357.078 424.183   5
   1 -16  18 428.038 407.903   5
  -1 -17  17 772.388 486.180   5
  -1 -17  16 37.3133 431.274   5
   1 -17 -16 352.012 443.920   4
   1 -17 -15 1432.75 484.240   4
  -1 -17  15 465.627 439.019   5
  -1 -17  14-104.586 438.154   5
   1 -17 -14 431.394 422.607   4
  -1 -17  13-78.3464 439.298   5
   1 -17 -13 304.261 392.969   4
   1 -17 -12 830.261 426.596   4
  -1 -17  12 321.153 454.018   5
   1 -17 -11 2931.44 518.532   4
  -1 -17  11 2267.91 557.360   5
  -1 -17  10-194.439 434.369   5
   1 -17 -10 279.641 380.199   4
   1 -17  -9 4565.79 557.505   4
  -1 -17   9 4441.80 669.409   5
  -1 -17   8 238.195 456.329   5
   1 -17  -8 560.250 392.990   4
  -1 -17   7 248.591 450.480   5
   1 -17  -7 743.706 362.408   4
   1 -17  -6-76.4068 327.463   4
  -1 -17   6-277.333 473.683   5
  -1 -17   5 5501.50 734.320   5
   1 -17  -5 3988.04 490.410   4
   1 -17  -5 4614.53 462.862   8
   1 -17  -4-62.3272 343.244   4
  -1 -17   4 331.672 459.273   5
   1 -17  -4 447.745 270.324   8
  -1 -17   3 4794.28 694.565   5
   1 -17  -3 4821.56 511.806   4
   1 -17  -3 4890.38 596.769   5
   1 -17  -3 4969.93 463.752   8
   1 -17  -2-59.0418 332.765   4
   1 -17  -2 130.583 247.039   8
   1 -17  -2 107.880 364.377   5
  -1 -17   2 615.822 467.973   5
  -1 -17   1 3091.31 583.494   5
   1 -17  -1 2805.57 370.970   8
   1 -17  -1 2583.05 557.426   5
   1 -17  -1 3072.30 440.144   4
  -1 -17   0 1650.08 382.125   8
   1 -17   0 1753.28 335.862   8
   1 -17   0 885.362 474.551   5
  -1 -17   0 873.801 473.717   5
   1 -17   0 1464.35 374.548   4
  -1 -17  -1 5193.66 501.157   8
  -1 -17  -1 4538.85 465.168   4
   1 -17   1 5327.35 462.320   8
  -1 -17  -1 5182.90 656.180   5
   1 -17   1 5192.58 525.606   4
   1 -17   1 3896.53 675.291   5
  -1 -17  -2 2936.32 553.049   5
  -1 -17  -2 2780.72 430.195   8
  -1 -17  -2 2880.55 407.787   4
   1 -17   2 2967.10 601.993   5
  -1 -17  -3 11336.6 675.263   8
   1 -17   3 11220.0 923.574   5
  -1 -17  -3 10450.4 621.445   4
  -1 -17  -3 9883.67 864.097   5
  -1 -17  -4 126.175 371.167   5
  -1 -17  -4 175.477 258.359   4
   1 -17   4 106.736 426.501   5
  -1 -17  -4 143.709 295.848   8
  -1 -17  -4 1075.06 367.635  11
  -1 -17  -5 4497.88 561.424  11
  -1 -17  -5 3858.03 472.640   8
  -1 -17  -5 4539.70 467.153   4
   1 -17   5 4878.35 680.028   5
  -1 -17  -6 611.907 361.107  11
  -1 -17  -6 94.1062 265.050   4
  -1 -17  -6 210.245 298.339   8
   1 -17   6 604.302 472.101   5
  -1 -17  -7 368.913 367.499  11
  -1 -17  -7 537.306 307.604   4
  -1 -17  -7 176.165 306.049   8
   1 -17   7 95.3492 436.620   5
  -1 -17  -8 1475.76 436.263  11
  -1 -17  -8 1408.42 346.501   4
   1 -17   8 1519.44 523.774   5
  -1 -17  -9 3480.59 566.883  11
  -1 -17  -9 3451.31 460.218   4
   1 -17   9 4087.88 670.300   5
  -1 -17 -10 97.1964 314.753   4
  -1 -17 -10 283.009 383.528  11
   1 -17  10 285.097 463.388   5
  -1 -17 -11 4426.77 632.565  11
   1 -17  11 4215.99 661.404   5
  -1 -17 -11 5727.26 564.363   4
  -1 -17 -12-13.7586 403.745  11
   1 -17  12 776.072 506.652   5
   1 -17  13 64.3644 442.777   5
  -1 -17 -13-745.221 471.332  11
  -1 -17 -14-673.121 500.781  11
   1 -17  14 19.7939 424.327   5
  -1 -17 -15 1093.70 511.632  11
   1 -17  15 2111.11 533.085   5
   1 -17  16 807.404 502.498   5
  -1 -18  15-304.727 471.433   5
   1 -18 -14-250.815 419.517   4
  -1 -18  14 214.017 481.048   5
   1 -18 -13 248.943 419.950   4
  -1 -18  13-1.66776 444.826   5
   1 -18 -12 11.6732 389.535   4
  -1 -18  12-312.798 477.831   5
   1 -18 -11 1028.46 454.024   4
  -1 -18  11 62.5212 478.613   5
   1 -18 -10 5008.07 598.738   4
  -1 -18  10 3380.61 649.690   5
  -1 -18   9 33.2684 454.544   5
   1 -18  -9 461.942 388.483   4
   1 -18  -8 1108.82 401.879   4
  -1 -18   8 1282.95 512.474   5
  -1 -18   7-520.269 484.442   5
   1 -18  -7-142.114 352.474   4
   1 -18  -6-69.8452 342.778   4
  -1 -18   6 116.310 461.598   5
   1 -18  -5 787.469 377.148   4
  -1 -18   5 613.490 463.495   5
   1 -18  -5 140.719 272.830   8
  -1 -18   4 4455.67 759.325   5
   1 -18  -4 4967.34 549.574   4
   1 -18  -4 4149.92 463.906   8
   1 -18  -3 1204.41 393.986   4
  -1 -18   3 1244.23 503.619   5
   1 -18  -3 1460.94 342.054   8
  -1 -18   2 3464.18 629.577   5
   1 -18  -2 4090.12 439.990   8
   1 -18  -2 4183.11 518.369   4
   1 -18  -2 3875.21 596.064   5
  -1 -18   1-316.054 441.912   5
   1 -18  -1 427.245 430.549   5
   1 -18  -1 498.739 293.235   8
   1 -18  -1 348.445 343.502   4
  -1 -18   0-75.4788 408.603   5
   1 -18   0 6.81757 330.655   4
   1 -18   0-26.1788 245.823   8
  -1 -18   0 286.945 309.119   8
   1 -18   0-384.588 450.446   5
  -1 -18  -1 1.59960 409.208   5
   1 -18   1 483.532 284.480   8
  -1 -18  -1 314.605 300.759   4
  -1 -18  -1 64.5699 293.717   8
   1 -18   1-91.7584 412.125   5
   1 -18   1 44.4912 330.019   4
  -1 -18  -2 2705.16 538.980   5
  -1 -18  -2 2956.08 436.347   8
  -1 -18  -2 2933.58 417.335   4
   1 -18   2 2737.29 388.784   8
   1 -18   2 2436.87 599.424   5
  -1 -18  -3-497.076 420.746   5
  -1 -18  -3 582.422 332.598   8
  -1 -18  -3 294.317 329.083   4
   1 -18   3 378.926 463.185   5
   1 -18   4 3757.26 676.716   5
  -1 -18  -4 4369.76 522.227   8
  -1 -18  -4 4364.23 474.787   4
  -1 -18  -5 587.033 375.398  11
   1 -18   5-392.408 501.396   5
  -1 -18  -5 560.088 330.860   4
  -1 -18  -5 242.385 316.751   8
  -1 -18  -6 281.071 351.824  11
   1 -18   6 345.620 443.209   5
  -1 -18  -6 454.020 295.880   4
  -1 -18  -6 321.673 323.963   8
  -1 -18  -7 854.761 408.645  11
   1 -18   7 58.0840 459.227   5
  -1 -18  -7 91.2127 326.518   8
  -1 -18  -7 427.592 309.847   4
  -1 -18  -8 1246.68 433.533  11
  -1 -18  -8 1369.47 378.984   4
   1 -18   8 412.682 459.902   5
  -1 -18  -9 39.9727 375.715  11
  -1 -18  -9-133.911 320.179   4
   1 -18   9 247.654 460.258   5
  -1 -18 -10 2685.12 545.203  11
  -1 -18 -10 3606.04 490.098   4
   1 -18  10 3554.31 659.306   5
   1 -18  11 858.880 504.523   5
  -1 -18 -11 452.299 409.627  11
  -1 -18 -12-101.758 427.142  11
   1 -18  12 39.6060 439.121   5
  -1 -18 -13-297.832 476.042  11
   1 -18  13 184.148 439.814   5
  -1 -18 -14 62.2193 454.597  11
   1 -18  14 176.000 451.071   5
  -1 -19  12 42.1471 458.526   5
   1 -19 -12 754.439 453.300   4
  -1 -19  11 507.992 496.398   5
   1 -19 -11 860.124 443.057   4
  -1 -19  10-197.853 500.549   5
   1 -19 -10-23.4304 390.375   4
  -1 -19   9 627.559 534.155   5
   1 -19  -9 810.405 410.537   4
   1 -19  -8 2509.60 507.197   4
  -1 -19   8 1751.34 603.219   5
  -1 -19   7-222.640 517.718   5
   1 -19  -7 161.910 365.742   4
  -1 -19   6 1183.54 556.156   5
   1 -19  -6 1222.83 416.469   4
  -1 -19   5 1972.56 590.408   5
   1 -19  -5 1517.02 422.599   4
   1 -19  -5 1435.87 354.879   8
   1 -19  -4 106.530 366.952   4
  -1 -19   4 111.836 449.281   5
   1 -19  -4-25.9931 297.161   8
   1 -19  -3 2181.18 400.705   8
   1 -19  -3 2551.99 456.195   4
  -1 -19   3 2384.53 608.644   5
   1 -19  -2 1793.37 365.218   8
  -1 -19   2 1970.54 562.853   5
   1 -19  -2 1616.43 497.022   5
   1 -19  -2 1771.96 427.757   4
   1 -19  -1 855.989 428.869   4
   1 -19  -1 871.851 324.063   8
  -1 -19   1 1409.87 399.882   8
   1 -19  -1 831.790 471.124   5
  -1 -19   1 584.547 507.960   5
  -1 -19   0 5388.84 548.623   8
   1 -19   0 4920.87 497.524   8
   1 -19   0 5565.72 578.073   4
   1 -19   0 4677.82 690.917   5
  -1 -19   0 3698.42 681.137   5
  -1 -19  -1 806.018 459.001   5
   1 -19   1 653.499 304.346   8
  -1 -19  -1 1014.85 382.835   8
   1 -19   1 594.747 465.153   5
  -1 -19  -2 882.121 350.874   4
  -1 -19  -2 977.823 470.975   5
   1 -19   2 1089.20 330.384   8
   1 -19   2 1128.61 506.256   5
  -1 -19  -2 918.729 367.403   8
  -1 -19  -3 1538.65 392.930   8
  -1 -19  -3 1609.44 498.298   5
   1 -19   3 1628.73 552.430   5
  -1 -19  -3 1300.85 371.012   4
  -1 -19  -4 77.8633 318.668   8
  -1 -19  -4 264.795 310.936   4
   1 -19   4-83.0540 454.872   5
   1 -19   5 1429.61 560.815   5
  -1 -19  -5 1430.41 388.888   8
  -1 -19  -5 1718.67 397.444   4
  -1 -19  -6 1632.28 380.989   4
  -1 -19  -6 1452.95 393.886   8
   1 -19   6 1418.94 546.810   5
  -1 -19  -6 1470.33 463.018  11
  -1 -19  -7 299.275 395.424  11
  -1 -19  -7-23.6253 294.482   4
  -1 -19  -7-254.767 352.967   8
   1 -19   7 465.929 504.710   5
  -1 -19  -8-9.27127 373.620  11
  -1 -19  -8-102.900 318.290   4
   1 -19   8-298.107 454.203   5
  -1 -19  -9 49.1124 388.137  11
   1 -19   9-281.734 501.513   5
  -1 -19 -10-126.427 425.375  11
   1 -19  10 36.3378 493.033   5
   1 -19  11 310.500 494.200   5
  -1 -19 -11-429.096 441.639  11
  -1 -19 -12 911.200 501.435  11
   1 -19  12 684.140 516.611   5
   1 -20 -10 214.460 400.359   4
   1 -20  -9 901.926 421.849   4
  -1 -20   9 493.308 490.441   5
   1 -20  -8-94.7655 402.146   4
  -1 -20   8-119.447 471.121   5
   1 -20  -7 1378.27 465.306   4
  -1 -20   7 793.316 531.351   5
   1 -20  -6 274.435 397.660   4
  -1 -20   6-67.3011 509.269   5
   1 -20  -5 2342.01 483.608   4
   1 -20  -5 2680.05 442.476   8
  -1 -20   5 2014.20 624.834   5
  -1 -20   4-331.229 493.632   5
   1 -20  -4 150.435 298.216   8
   1 -20  -4 158.461 397.712   4
  -1 -20   3 35.6261 468.460   5
   1 -20  -3 556.940 398.674   4
   1 -20  -3 148.004 294.982   8
   1 -20  -2 137.479 395.335   4
   1 -20  -2 334.599 318.508   8
  -1 -20   2-289.484 481.344   5
  -1 -20   1 2602.70 467.275   8
   1 -20  -1 1970.76 462.582   4
   1 -20  -1 2238.01 403.966   8
  -1 -20   1 1556.32 576.989   5
   1 -20  -1 1803.27 544.861   5
   1 -20   0 106.599 450.355   5
   1 -20   0 58.6022 300.629   8
  -1 -20   0 422.741 372.382   8
   1 -20   0 219.789 407.130   4
  -1 -20   0-490.303 455.877   5
  -1 -20  -1 1880.39 572.306   5
   1 -20   1 1336.17 525.742   5
  -1 -20  -1 2145.40 434.987   8
  -1 -20  -2-258.577 339.472   8
   1 -20   2-248.624 493.449   5
  -1 -20  -2 20.2885 329.503   4
  -1 -20  -2-208.493 446.883   5
   1 -20   3 242.594 489.740   5
  -1 -20  -3 818.479 354.781   4
  -1 -20  -3 1027.93 382.355   8
   1 -20   4 188.658 477.952   5
  -1 -20  -4 268.308 359.287   8
  -1 -20  -4-153.638 320.090   4
  -1 -20  -5 3044.48 484.990   8
   1 -20   5 3919.12 699.964   5
  -1 -20  -5 3381.92 476.165   4
  -1 -20  -6-218.557 357.942   8
   1 -20   6-72.9558 522.339   5
  -1 -20  -7 2190.27 458.411   8
   1 -20   7 1953.32 588.061   5
  -1 -20  -8 57.3621 391.407  11
   1 -20   8 41.1996 480.811   5
  -1 -20  -9 220.665 427.683  11
   1 -20   9 202.714 530.425   5
  -1 -20 -10-111.383 429.873  11
   1 -21  -6 1680.39 480.055   4
  -1 -21   6 1110.12 554.388   5
  -1 -21   5-22.0814 498.362   5
   1 -21  -5-245.079 347.563   8
   1 -21  -5 177.348 409.142   4
  -1 -21   4 314.236 518.706   5
   1 -21  -4 216.428 314.777   8
   1 -21  -4 180.794 386.195   4
   1 -21  -3 200.539 374.412   4
  -1 -21   3 84.0705 473.356   5
  -1 -21   2-8.03818 498.285   5
  -1 -21   2 984.083 411.925   8
   1 -21  -2 613.656 403.959   4
   1 -21  -1 563.492 432.047   4
  -1 -21   1 43.4171 462.232   5
  -1 -21   1 190.857 349.200   8
   1 -21  -1-294.521 451.124   5
  -1 -21   0 1100.19 521.927   5
  -1 -21   0 2054.45 446.372   8
   1 -21   0 1247.86 530.822   5
  -1 -21  -1 367.281 463.631   5
  -1 -21  -1 644.245 378.937   8
   1 -21   1 519.865 491.098   5
   1 -21   2-18.8904 472.846   5
  -1 -21  -2 507.608 370.526   8
  -1 -21  -2 141.525 458.674   5
  -1 -21  -3 295.392 355.768   4
  -1 -21  -3 524.314 364.522   8
   1 -21   3 412.075 535.356   5
  -1 -21  -4 21.7145 351.313   8
   1 -21   4 130.775 495.516   5
   1 -21   5 750.741 539.923   5
  -1 -21  -5 193.552 371.514   8
  -1 -21  -6 2540.85 485.995   8
   1 -21   6 2287.96 667.997   5
  -1 -21  -9-196.095 435.029  11
  -1 -22   1 56.6740 468.251   5
  -1 -22   0 708.512 545.926   5
   1 -22   0 244.602 492.206   5
  -1 -22  -1 821.773 531.213   5
   1 -22   1 823.506 549.482   5
   1 -22   2 331.066 515.009   5
   2   0 -25-112.115 398.760   4
   2   0 -24 531.048 419.424   4
   2   0 -23-107.827 399.144   4
   2   0 -22-80.7166 401.108   4
   2   0 -21-196.457 389.667   4
   2   0 -20 8291.47 681.824   4
   2   0 -20 7789.25 595.804   6
   2   0 -19 1.88067 326.352   4
   2   0 -19 53.2120 299.763   6
   2   0 -18 104.980 326.213   4
   2   0 -18 274.705 280.440   6
   2   0 -17-138.173 328.428   4
   2   0 -17 275.786 255.140   6
   2   0 -16-579.189 289.604   7
   2   0 -16 169.609 230.001   6
   2   0 -16 31.4328 296.500   4
   2   0 -15 151.282 217.010   6
   2   0 -15-227.673 299.986   4
   2   0 -15-341.309 271.108   7
   2   0 -14 57746.1 1322.93   7
   2   0 -14 56976.1 1358.26   4
   2   0 -14 57061.2 1223.54   6
   2   0 -13 142.750 209.086   6
   2   0 -13-292.421 207.202   7
   2   0 -13-196.251 262.650   4
   2   0 -12 5715.89 406.725   7
   2   0 -12 5868.19 443.152   4
   2   0 -12 6431.03 401.174   6
   2   0 -11 293.086 182.991   6
   2   0 -11-382.672 261.446   4
  -2   0  11-29.6596 208.113   1
   2   0 -11 207.075 168.598   7
   2   0 -10 4197.57 308.095   7
  -2   0  10 3712.10 510.115   1
   2   0 -10 3171.94 299.776   4
   2   0 -10 3754.18 481.855   3
   2   0 -10 4139.51 296.203   6
  -2   0   9-304.100 132.387   9
  -2   0   9 218.262 217.290   1
   2   0  -9-271.869 209.033   4
   2   0  -9 627.687 168.497   6
   2   0  -9 12.2617 163.715   3
   2   0  -9 284.646 169.084   7
   2   0  -8 97573.1 2053.61   3
   2   0  -8 98778.4 1238.80   7
   2   0  -8 98360.8 1364.55   4
  -2   0   8 99823.1 2000.60   1
   2   0  -7 11.2741 139.535   3
   2   0  -7-80.4080 94.7908   7
   2   0  -7-86.2311 134.292   4
   2   0  -6 1741.11 157.452   7
   2   0  -6 1284.76 158.906   4
  -2   0   6 1346.28 178.749   2
   2   0  -6 1799.36 282.676   3
   2   0  -5 88.0695 153.613   3
   2   0  -5-50.1379 96.3912   4
  -2   0   5 87.6114 73.3928   2
   2   0  -5 130.383 87.9367   7
   2   0  -4 25136.1 496.141   7
  -2   0   4 24536.7 924.681   3
   2   0  -4 24452.6 953.908   3
  -2   0   3-53.2307 120.720   3
   2   0  -3-33.0424 63.3969   7
   2   0  -3 205.118 148.624   3
   2   0  -2 195394. 2774.36   3
   2   0  -2 192944. 1312.87   7
  -2   0   2 192472. 2642.04   3
   2   0  -1 100.499 173.461   3
   2   0  -1 55.8278 77.8718   1
  -2   0   1 64.2617 138.395   3
   2   0  -1 92.7422 62.8500   7
   2   0   0 266145. 1546.94   7
   2   0   0 247739. 1919.21   5
   2   0   0 254026. 3503.79   3
   2   0   0 261807. 2663.80   1
  -2   0   0 258809. 3312.26   3
   2   0   1-26.6101 174.970   3
  -2   0  -1 292.494 227.833   3
   2   0   1 109.415 153.108   1
   2   0   1 12.7495 61.7937   7
   2   0   1 157.766 114.352   5
  -2   0  -2 70968.8 1925.90   3
   2   0   2 72388.6 1830.41   1
   2   0   2 70640.3 1061.74   5
   2   0   2 71418.7 858.913   7
   2   0   3 92.6043 169.658   1
  -2   0  -3-36.5355 174.568   3
   2   0   3 105.749 78.8369   7
   2   0   3-20.6494 110.614   5
   2   0   4 14282.8 433.919   7
   2   0   4 13341.5 959.651   1
  -2   0  -4 14271.9 995.139   3
   2   0   4 13359.6 498.691   5
   2   0   5 49.3863 207.642   1
  -2   0  -5-36.9542 219.356   3
   2   0   5-19.0140 100.680   7
   2   0   5 41.4765 122.094   5
   2   0   6 303986. 2215.07   7
   2   0   6 295769. 5007.28   1
  -2   0  -6 302729. 5001.67   3
   2   0   6 296605. 2388.69   5
  -2   0  -7-119.068 312.880   3
  -2   0  -7 149.944 104.403  11
   2   0   7 73.7495 127.873   7
   2   0   7 2.11430 144.300   5
  -2   0  -7-40.5865 105.138   4
   2   0   7-3.14806 234.545   1
   2   0   8 2728.65 290.322   7
  -2   0  -8 2929.24 569.668   3
  -2   0  -8 3694.96 219.864  11
  -2   0  -8 3066.33 239.389   4
   2   0   8 3532.83 292.874   5
  -2   0  -9-24.8351 97.9901  11
  -2   0  -9 26.3776 127.556   4
   2   0   9-61.6216 158.665   7
   2   0   9-57.6739 149.027   5
  -2   0 -10 28220.7 641.729  11
   2   0  10 28979.4 823.013   5
   2   0  10 28980.6 884.114   7
   2   0  10 27571.8 701.785  10
  -2   0 -10 28629.0 765.226   4
  -2   0 -11 480.294 168.199  11
  -2   0 -11-70.3416 165.986   4
   2   0  11-163.149 217.615   7
   2   0  11-4.56666 141.524   5
  -2   0 -12 55340.9 1157.48   4
   2   0  12 53042.3 1368.99   7
   2   0  12 53794.6 1130.05   5
  -2   0 -13-46.8727 198.620   4
   2   0  13-467.575 298.765   7
  -2   0 -14-27.4585 219.418   4
   2   0  14-240.998 354.772   7
  -2   0 -15-253.600 250.537   4
   2   0  15-591.875 384.263   7
  -2   0 -16 310.737 235.086   4
   2   0  16-733.765 389.183   7
  -2   0 -17-173.134 269.484   4
   2   0  17-340.928 370.619   7
   2   0  18 34883.9 1380.74   7
  -2   0 -18 37486.1 1178.73   4
  -2   0 -19 23.5635 277.365   4
   2   0  19-551.945 413.229   7
  -2   0 -20 1257.30 363.591   4
   2   0  20 486.572 375.173   7
   2   0  21-115.907 373.935   7
  -2   0 -21-76.1868 321.870   4
  -2   0 -22 508.198 339.391   4
   2   0  22 727.501 426.731   7
   2   0  23 217.452 407.189   7
   2   0  24 139.939 397.320   7
   2   1 -25 1871.71 491.752   4
   2  -1 -25 2047.11 532.469   4
   2   1 -24 419.605 423.339   4
   2  -1 -24-37.2336 395.102   4
   2  -1 -23 417.630 405.351   4
   2   1 -23 108.375 399.086   4
   2  -1 -23-60.3447 306.706   6
   2  -1 -22 1438.56 443.782   4
   2  -1 -22 1067.95 377.446   6
   2   1 -22 1250.21 436.789   4
   2  -1 -21 56.2035 380.148   4
   2   1 -21-123.792 387.014   4
   2  -1 -21 47.0949 301.926   6
   2  -1 -20-68.6067 353.835   4
   2  -1 -20 185.114 294.421   6
   2   1 -20-71.8620 364.890   4
   2   1 -19 13918.2 809.948   4
   2  -1 -19 15249.2 849.901   4
   2  -1 -19 13950.0 758.519   6
   2  -1 -18 185.039 260.367   6
   2  -1 -18 43.4957 327.490   4
   2   1 -18-33.8551 240.624   6
   2   1 -18 212.329 306.623   4
  -2  -1  18-46.8864 283.721  12
   2  -1 -17 225.153 312.657   4
   2   1 -17 251.605 297.513   4
  -2  -1  17 61.5612 288.856  12
   2   1 -17 317.720 238.909   6
   2  -1 -17 405.353 261.360   6
  -2  -1  16 2189.76 371.303  12
   2  -1 -16 3270.88 432.936   4
   2   1 -16 2684.71 348.715   6
   2   1 -16 2434.75 355.515   7
   2  -1 -16 2978.22 381.018   6
   2   1 -16 2860.55 403.694   4
   2   1 -15 3278.17 419.416   4
   2  -1 -15 3148.77 431.937   4
  -2  -1  15 2696.05 384.110  12
   2   1 -15 2780.87 360.888   7
   2  -1 -15 2832.30 342.609   7
   2   1 -15 3532.68 370.637   6
   2  -1 -15 3578.11 387.635   6
  -2  -1  14 10339.2 635.605  12
   2   1 -14 11006.9 604.283   7
   2  -1 -14 11190.3 595.881   7
   2   1 -14 11505.1 637.651   4
   2  -1 -14 11081.7 638.829   4
   2  -1 -14 11455.3 582.998   6
   2   1 -14 10946.4 558.174   6
   2   1 -13 12227.5 606.389   7
   2  -1 -13 11363.4 578.350   7
  -2  -1  13 11903.5 630.300  12
   2   1 -13 12091.2 632.302   4
   2  -1 -13 12535.8 644.318   4
   2   1 -13 12444.0 550.686   6
   2  -1 -13 12434.5 570.182   6
   2   1 -12 68.0459 216.013   4
  -2  -1  12 62.4218 146.518   9
   2  -1 -12-6.66009 227.494   4
   2  -1 -12 421.708 210.101   6
  -2  -1  12-243.499 249.630  12
   2   1 -12 291.597 174.442   6
   2   1 -12 184.298 180.184   7
   2  -1 -12-44.1378 171.361   7
  -2  -1  11 1987.53 204.482   9
   2  -1 -11 2208.49 289.108   4
   2   1 -11 2627.82 282.842   7
   2  -1 -11 2593.63 278.095   7
  -2  -1  11 1962.18 276.853  12
   2   1 -11 2408.83 302.917   4
   2   1 -11 2662.65 260.901   6
   2  -1 -11 3086.74 297.443   6
   2  -1 -10 16248.0 562.562   7
   2   1 -10 15902.8 1033.10   1
   2   1 -10 15859.4 1004.41   3
   2   1 -10 16519.6 579.634   7
  -2  -1  10 16065.1 477.679   9
  -2  -1  10 14904.9 621.880  12
   2   1 -10 15665.5 631.734   4
   2  -1 -10 15564.0 618.362   4
  -2   1  10 16836.4 1059.75   1
   2   1 -10 16136.3 517.307   6
   2  -1 -10 15676.1 547.162   6
   2  -1  -9 17929.4 837.683   3
   2   1  -9 18302.8 1026.86   3
   2   1  -9 17655.9 1010.36   1
  -2  -1   9 18188.3 462.089   9
   2   1  -9 18533.7 581.779   7
   2  -1  -9 18344.7 565.289   7
   2   1  -9 17942.5 642.522   4
   2  -1  -9 17736.7 621.330   4
  -2   1   9 19402.4 1049.07   1
   2   1  -9 18078.1 520.032   6
   2  -1  -9 17196.1 543.456  10
   2  -1  -8 62480.6 1474.40   3
   2   1  -8 63876.5 1803.13   3
   2   1  -8 63433.6 1007.74   7
   2  -1  -8 61754.0 967.427   7
   2   1  -8 63897.4 1753.19   1
  -2  -1   8 64027.2 1569.27   2
   2  -1  -8 59056.3 1014.90  10
   2   1  -8 62016.4 1107.14   4
   2  -1  -8 61670.6 1076.75   4
  -2   1   8 67078.3 1729.08   1
  -2  -1   7 388.090 140.359  12
   2  -1  -7 554.463 186.574   3
   2  -1  -7 419.014 131.845  10
   2   1  -7 535.314 155.186   4
   2  -1  -7 312.808 134.851   4
  -2   1   7 419.844 172.522   1
   2   1  -7 466.072 188.737   1
  -2  -1   7 288.256 154.802   2
   2   1  -7 410.359 115.828   7
   2  -1  -7 348.961 97.5898   7
   2   1  -7 510.155 216.293   3
   2   1  -6 2283.04 352.760   3
   2   1  -6 2379.18 288.414   1
   2   1  -6 2484.26 189.837   7
  -2   1   6 2311.13 249.545   1
   2   1  -6 2262.90 201.392   4
   2  -1  -6 2235.59 204.272   4
  -2  -1   6 2363.37 250.524   2
   2  -1  -6 2255.30 284.319   3
   2  -1  -6 2399.12 174.016   7
   2   1  -5 42972.6 709.025   7
   2   1  -5 44645.9 1373.91   3
   2   1  -5 44847.3 997.954   1
   2  -1  -5 42926.7 658.143   7
  -2   1   5 43827.7 1118.52   3
  -2   1   5 42260.1 738.872   1
  -2  -1   5 43740.0 858.870   2
   2  -1  -5 42543.0 717.291   4
   2  -1  -5 44342.2 1183.96   3
   2   1  -5 42377.2 727.870   4
  -2   1   4 598.329 168.312   3
   2   1  -4 1001.39 234.522   3
   2  -1  -4 747.943 181.243   3
   2   1  -4 746.708 105.038   7
   2   1  -4 848.765 134.647   1
   2  -1  -4 755.427 97.9868   7
  -2  -1   4 755.575 230.175   3
   2  -1  -4 997.626 125.072   4
  -2  -1   3 42433.6 1309.80   3
   2  -1  -3 42825.3 740.549   5
   2  -1  -3 44884.2 615.831   7
  -2   1   3 43214.9 1151.67   3
   2   1  -3 43873.4 667.084   7
   2   1  -3 42861.9 702.570   2
   2  -1  -3 42850.1 1237.70   3
   2   1  -3 44747.0 1360.24   3
   2   1  -2 5833.16 258.151   2
   2  -1  -2 5791.04 290.990   5
   2  -1  -2 6209.37 228.823   7
   2   1  -2 5945.77 247.333   7
   2  -1  -2 5609.51 495.309   3
  -2  -1   2 5853.16 499.026   3
   2   1  -2 5891.30 510.970   3
  -2   1   2 6108.23 459.752   3
   2  -1  -1 21538.9 417.043   7
   2   1  -1 21570.6 450.961   7
   2  -1  -1 20768.5 970.846   3
  -2   1   1 21269.5 466.793  12
   2  -1  -1 20853.0 541.025   5
   2   1  -1 20949.3 973.886   3
  -2   1   1 20696.0 883.303   3
  -2  -1   1 18496.3 932.663   3
   2  -1   0 22052.2 433.493   7
   2   1   0 22096.7 459.852   7
   2  -1   0 22517.9 1038.66   3
  -2   1   0 21547.3 451.085  12
   2   1   0 21743.1 1032.03   3
  -2   1   0 22828.0 974.156   3
   2  -1   0 22236.5 653.094   1
  -2  -1   0 21764.3 1000.86   3
   2  -1   0 21487.6 569.232   5
   2   1   1 212178. 1475.28   7
   2  -1   1 208960. 3361.40   3
   2  -1   1 204307. 1792.22   5
   2  -1   1 213938. 1384.14   7
  -2   1  -1 211388. 3159.01   3
  -2  -1  -1 204012. 3171.73   3
   2  -1   1 205993. 2482.63   1
   2  -1   2 2471.87 226.780   5
   2  -1   2 2537.56 428.104   3
  -2  -1  -2 2174.46 361.574   3
  -2   1  -2 2379.31 393.354   3
   2  -1   2 2236.66 328.839   1
   2   1   2 2546.58 176.477   7
   2  -1   2 2469.78 169.562   7
   2  -1   3 86803.6 2106.40   1
   2  -1   3 86042.4 1236.65   5
   2   1   3 87052.0 1189.51   5
   2  -1   3 88636.1 992.152   7
  -2   1  -3 88479.1 2342.83   3
  -2  -1  -3 86218.4 2249.88   3
   2   1   3 86956.3 1014.47   7
  -2  -1  -4 820.721 301.222   3
   2  -1   4 589.344 143.920   5
   2  -1   4 627.007 117.185   7
   2   1   4 694.802 128.471   7
   2  -1   4 950.449 316.241   1
   2   1   4 690.969 161.753   5
   2   1   4 716.308 280.062   1
  -2   1  -4 766.711 285.184   3
   2  -1   5-50.2672 103.063   7
   2  -1   5 193.472 244.893   1
   2   1   5 62.7781 93.1304   7
   2  -1   5-58.8012 143.054   5
  -2  -1  -5 167.265 241.925   3
   2   1   5 151.451 132.837   5
   2   1   5 134.790 214.309   1
  -2   1  -5-137.484 231.068   3
  -2  -1  -6-82.6566 225.407   3
  -2   1  -6 311.299 267.104   3
   2  -1   6 173.040 244.262   1
   2   1   6 135.489 107.611   7
   2  -1   6 48.1646 145.854   5
   2  -1   6 120.994 112.592   7
   2   1   6 322.407 264.997   1
   2   1   6 46.0615 125.089   5
   2  -1   6 138.393 122.931  10
  -2   1  -6 124.185 86.6938   4
  -2   1  -7 152666. 1171.75  11
   2   1   7 159410. 1706.62   7
   2  -1   7 156728. 3809.07   1
   2   1   7 156062. 1743.44   5
  -2  -1  -7 155576. 1351.02  11
   2  -1   7 159799. 1722.97   7
   2  -1   7 157650. 1714.15  10
  -2   1  -7 161056. 3904.47   3
  -2  -1  -7 159459. 3727.55   3
   2  -1   7 161600. 1858.52   5
  -2   1  -7 154729. 1414.07   4
  -2  -1  -7 157027. 1441.42   4
   2   1   7 155951. 3858.74   1
  -2  -1  -8 3884.76 245.850  11
   2  -1   8 3748.22 314.581   5
   2   1   8 3810.64 309.298   5
  -2   1  -8 3869.62 213.018  11
  -2   1  -8 3612.11 258.970   4
   2  -1   8 3809.05 307.595   7
   2   1   8 3410.11 305.144   7
  -2  -1  -8 3465.64 632.321   3
  -2  -1  -8 3839.43 266.489   4
   2  -1   8 4155.70 282.566  10
  -2  -1  -9 2964.50 228.905  11
   2  -1   9 2691.47 299.663   7
   2   1   9 2890.40 307.354   7
  -2  -1  -9 3467.81 271.750   4
   2  -1   9 3410.69 306.049   5
   2   1   9 2961.32 296.267   5
  -2   1  -9 3062.03 201.702  11
  -2   1  -9 3421.00 276.421   4
   2  -1   9 3328.07 262.809  10
  -2   1 -10 2117.13 179.262  11
   2   1  10 2108.92 253.044   5
   2  -1  10 2477.42 225.959  10
   2   1  10 2134.06 304.119   7
  -2  -1 -10 2235.62 214.057  11
   2  -1  10 1752.37 286.521   7
  -2   1 -10 2227.32 250.003   4
  -2  -1 -10 2142.34 237.982   4
   2  -1  10 2418.73 283.970   5
  -2  -1 -11 14608.8 516.175  11
   2   1  11 16381.9 591.721   5
   2   1  11 15028.5 675.128   7
   2  -1  11 14239.8 691.850   7
   2  -1  11 15854.4 602.384   5
  -2   1 -11 14756.9 587.078   4
  -2  -1 -11 14669.0 579.540   4
  -2  -1 -12 489.615 175.210  11
   2   1  12-83.5101 239.509   7
  -2   1 -12 42.7897 190.696   4
  -2  -1 -12 96.2304 174.666   4
   2   1  12 162.359 157.888   5
   2  -1  12 24.2607 159.045   5
  -2  -1 -13 9084.92 467.832  11
   2   1  13 9633.24 620.816   7
  -2   1 -13 9532.77 531.542   4
  -2  -1 -13 9398.91 517.558   4
   2   1  14 7409.00 604.764   7
  -2   1 -14 8637.15 526.279   4
  -2  -1 -14 8078.57 503.963   4
   2   1  15 5804.78 551.337   7
  -2   1 -15 6726.04 494.760   4
  -2  -1 -15 6304.06 477.911   4
  -2  -1 -16-127.247 253.085   4
   2   1  16-449.721 340.621   7
  -2   1 -16-106.419 265.949   4
  -2  -1 -17 2960.49 390.588   4
  -2   1 -17 2871.83 396.320   4
   2   1  17 2432.80 459.338   7
  -2   1 -18 698.155 291.763   4
  -2  -1 -18 527.038 280.466   4
   2   1  18 651.574 379.763   7
  -2  -1 -19-56.2934 298.528   4
  -2   1 -19-105.984 291.612   4
   2   1  19-232.926 366.122   7
  -2   1 -20 884.521 327.783   4
   2   1  20 558.624 383.481   7
  -2  -1 -20 561.351 324.854   4
   2   1  21 8487.77 773.284   7
  -2   1 -21 9764.11 704.405   4
  -2  -1 -21 10378.5 718.692   4
   2  -1  22 11.4779 387.144   7
  -2   1 -22-123.524 333.836   4
   2   1  22 446.848 417.123   7
   2   1  23 3686.79 573.374   7
   2  -1  23 3074.97 577.310   7
  -2   1 -23 3424.01 506.228   4
   2  -1  24 275.466 419.673   7
   2   1  24 457.347 418.830   7
   2   2 -25 191.334 408.185   4
   2  -2 -25 694.066 456.894   4
   2  -2 -25 855.345 384.009   6
   2  -2 -24 775.377 467.345   4
   2   2 -24 329.151 396.653   4
   2  -2 -24 28.3787 354.022   6
   2   2 -23 1304.72 407.290   4
   2  -2 -23 2014.84 488.556   4
   2  -2 -23 1409.53 415.460   6
   2  -2 -22-78.8137 381.483   4
   2  -2 -22 605.559 335.460   6
   2   2 -22 106.593 366.482   4
   2   2 -21 1390.97 421.291   4
   2  -2 -21 1675.25 472.150   4
   2  -2 -21 1486.40 400.482   6
   2  -2 -20 3362.88 471.404   6
   2   2 -20 2520.02 453.759   4
   2  -2 -20 3609.85 522.931   4
   2   2 -19-354.928 362.455   4
   2  -2 -19 107.586 356.701   4
   2  -2 -19 94.2881 302.675   6
   2   2 -18 88.1735 315.403   4
   2  -2 -18 12.0034 336.441   4
   2  -2 -18 200.627 310.610   6
  -2  -2  17 10730.7 692.038  12
   2   2 -17 10589.7 689.630   7
   2   2 -17 11920.3 723.516   4
   2  -2 -17 11637.8 721.244   4
   2  -2 -17 11797.4 676.632   6
   2   2 -16 3917.64 427.880   7
  -2  -2  16 3678.45 441.671  12
   2   2 -16 4647.45 488.012   4
   2  -2 -16 4364.49 492.913   4
   2  -2 -16 4451.47 443.088   6
   2   2 -15 13401.4 701.668   7
   2   2 -15 12730.6 702.393   4
   2  -2 -15 13920.1 752.973   4
   2  -2 -15 13315.3 665.289   6
  -2  -2  15 12838.8 704.561  12
   2  -2 -14 29300.7 936.008   7
   2   2 -14 29461.2 982.167   7
   2   2 -14 29550.3 998.819   4
   2  -2 -14 30153.9 1016.73   4
   2   2 -14 30508.9 869.399   6
   2  -2 -14 30279.7 932.456   6
  -2  -2  14 29787.6 987.799  12
   2   2 -13 3246.65 355.805   7
   2   2 -13 3316.22 377.017   4
   2  -2 -13 2780.07 311.916   7
   2  -2 -13 3241.53 380.003   4
   2   2 -13 3506.80 313.301   6
   2  -2 -13 3405.19 346.217   6
  -2  -2  13 3027.29 365.774  12
  -2  -2  12 250.626 152.865   9
   2  -2 -12 101.879 219.267   4
   2   2 -12 218.648 158.153   6
   2  -2 -12 457.757 219.966   6
   2   2 -12 341.548 214.493   4
  -2  -2  12 29.8557 184.192  12
   2   2 -12 324.102 195.234   7
   2  -2 -12 43.1965 170.646   7
  -2  -2  11 22269.9 1243.22   2
  -2  -2  11 23767.8 636.739   9
   2   2 -11 23914.1 758.261   7
   2  -2 -11 23582.1 727.689   7
   2   2 -11 23943.6 792.967   4
   2  -2 -11 24043.0 795.775   4
   2   2 -11 23103.5 654.225   6
   2  -2 -11 24374.8 721.694   6
  -2  -2  11 23726.9 775.217  12
   2  -2 -10 7376.57 392.494   7
  -2   2  10 7207.12 703.752   1
  -2  -2  10 6910.92 651.845   2
   2   2 -10 7682.12 419.749   7
   2   2 -10 6643.73 693.993   1
  -2  -2  10 7149.54 337.194   9
   2   2 -10 7093.06 717.204   3
   2   2 -10 6465.74 417.319   4
   2  -2 -10 7374.72 445.797   4
   2   2 -10 7147.85 349.087   6
  -2  -2  10 5412.37 384.912  12
   2   2  -9 27048.9 721.091   7
  -2  -2   9 28525.4 583.118   9
  -2   2   9 28246.3 1271.28   1
   2   2  -9 27566.9 1258.75   1
   2  -2  -9 27324.4 675.893   7
  -2  -2   9 27136.3 1161.63   2
   2  -2  -9 26619.1 676.338  10
   2   2  -9 27614.3 781.812   4
   2   2  -9 26606.9 1341.99   3
   2  -2  -9 27266.8 766.595   4
   2   2  -9 28807.2 611.734   6
   2  -2  -8 80051.6 1182.88  10
   2   2  -8 82037.5 1982.60   1
  -2  -2   8 82073.8 1818.31   2
  -2   2   8 84690.6 2010.10   1
   2  -2  -8 82033.5 1073.72   7
   2  -2  -8 81903.3 1494.29   3
   2   2  -8 81225.0 1264.55   4
   2   2  -8 80426.1 2219.33   3
   2   2  -8 81581.8 1170.71   7
   2  -2  -8 81637.1 1236.42   4
   2   2  -7 5543.30 490.040   1
   2   2  -7 5692.77 304.554   7
  -2  -2   7 5982.58 344.970  12
   2  -2  -7 5910.39 334.111   4
  -2   2   7 5838.88 487.983   1
   2  -2  -7 5739.12 271.822   7
   2   2  -7 5587.71 574.962   3
   2   2  -7 5801.83 333.429   4
   2  -2  -7 5642.85 393.640   3
  -2  -2   7 6012.79 462.546   2
   2  -2  -7 5421.91 331.881  10
   2  -2  -6 104.837 106.651  10
   2   2  -6 97.8319 111.154   4
  -2  -2   6 86.0244 119.474   2
   2   2  -6 171.802 192.626   3
   2   2  -6 133.945 139.370   1
   2  -2  -6 380.741 142.832   4
   2  -2  -6 183.601 120.531   3
   2   2  -6 204.268 104.979   7
   2  -2  -6 133.617 77.4138   7
  -2  -2   6 229.523 122.446  12
  -2   2   6 122.580 122.410   1
   2   2  -5 29525.1 1198.97   3
  -2   2   5 28080.7 777.440   1
   2   2  -5 27903.7 592.562   7
   2  -2  -5 28671.4 514.145   7
   2   2  -5 29322.9 865.895   1
  -2   2   5 29123.1 810.682   3
  -2  -2   5 28637.6 813.518   2
   2  -2  -5 28596.0 886.804   3
   2   2  -5 28386.8 615.527   4
   2  -2  -5 27761.9 735.114  10
   2  -2  -5 27814.9 582.097   4
   2  -2  -5 28010.2 570.860   5
   2  -2  -4 48726.3 774.796   5
   2  -2  -4 50262.1 644.345   7
   2   2  -4 49478.9 758.232   7
   2  -2  -4 49399.0 1222.41   3
  -2   2   4 50823.3 1098.99   3
   2   2  -4 51972.7 1558.31   3
   2  -2  -4 49721.7 708.707   4
  -2  -2   4 51100.3 1518.59   3
   2   2  -4 48890.8 1013.44   2
   2  -2  -4 50327.7 982.787  10
   2  -2  -3 60626.3 1090.43  10
   2  -2  -3 60417.4 691.848   7
   2   2  -3 61124.7 817.098   7
  -2  -2   3 57747.9 1643.51   3
   2  -2  -3 60737.3 1444.96   3
   2   2  -3 60325.7 1691.16   3
   2   2  -3 60134.2 1040.30   2
  -2   2   3 62008.3 1284.59   3
   2  -2  -3 59657.4 886.591   5
   2  -2  -2 6742.50 316.210   5
   2   2  -2 6123.62 260.484   7
   2   2  -2 6286.06 340.310   2
   2  -2  -2 6041.43 497.459   3
  -2   2   2 6190.37 446.067   3
   2   2  -2 6969.44 574.464   3
  -2  -2   2 5988.28 542.544   3
  -2   2   2 6123.63 280.328  12
  -2   2   1 5971.00 339.053   1
   2   2  -1 5888.59 538.124   3
  -2  -2   1 5242.12 518.401   3
   2   2  -1 5765.02 246.349   7
   2  -2  -1 5868.19 529.052   3
  -2   2   1 5895.44 468.928   3
   2  -2  -1 5503.40 250.279   2
  -2   2   1 5743.89 254.527  12
   2  -2  -1 5719.37 294.853   5
   2   2   0 26439.2 527.218   7
   2  -2   0 26011.4 642.733   5
   2  -2   0 26404.4 465.987   7
   2  -2   0 25231.8 1152.18   3
   2  -2   0 26957.9 685.901   2
  -2   2   0 27466.8 1070.04   3
  -2  -2   0 25706.4 1130.33   3
  -2   2   0 26950.2 502.752  12
  -2   2   0 26714.3 876.494   1
   2  -2   1 10969.7 438.589   5
   2  -2   1 10245.7 791.454   3
   2   2   1 11508.8 356.704   7
   2  -2   1 11576.3 315.623   7
  -2   2  -1 10856.8 661.824   1
   2  -2   1 11151.5 553.478   1
  -2   2  -1 11751.8 752.866   3
  -2  -2  -1 10814.6 763.592   3
   2  -2   2 335.690 198.688   3
  -2   2  -2 360.257 198.452   1
  -2   2  -2 534.868 211.698   3
  -2  -2  -2 281.293 210.113   3
   2  -2   2 406.412 86.4894   7
   2  -2   2 336.652 127.916   5
   2   2   2 466.987 97.9125   7
   2  -2   2 499.801 187.027   1
   2  -2   3 72225.8 885.492   7
   2  -2   3 67362.1 2211.39   3
  -2   2  -3 69741.9 2110.85   3
  -2   2  -3 69678.4 1981.12   1
   2  -2   3 68911.4 1791.67   1
  -2  -2  -3 68311.4 2015.73   3
   2   2   3 70385.9 922.831   7
   2  -2   3 72098.9 1186.74  10
   2  -2   3 69591.4 1147.07   5
   2  -2   4 13477.2 416.299   7
   2   2   4 12788.1 420.799   7
   2  -2   4 12956.4 524.840   5
  -2   2  -4 13426.1 1007.08   3
  -2   2  -4 12456.1 932.217   1
  -2  -2  -4 12340.7 921.789   3
   2  -2   4 13030.3 877.593   1
   2  -2   4 13233.2 518.148  10
   2  -2   5 41571.0 901.893  10
   2  -2   5 41181.6 767.256   7
   2   2   5 40452.5 774.864   7
  -2   2  -5 40606.5 1833.91   3
  -2  -2  -5 39755.8 1681.84   3
  -2   2  -5 39483.7 1741.03   1
   2  -2   5 39766.8 1648.99   1
   2  -2   5 40071.5 929.159   5
   2  -2   6 60847.8 2190.59   1
  -2   2  -6 61088.6 2276.35   1
   2  -2   6 60563.8 1017.54   7
  -2   2  -6 61717.9 2342.12   3
   2   2   6 63443.4 1014.20   7
   2  -2   6 61613.7 1180.46   5
  -2  -2  -6 59146.3 2137.55   3
   2  -2   6 63099.4 1106.20  10
  -2   2  -7 6098.26 780.812   1
  -2  -2  -7 6425.45 314.267  11
   2  -2   7 6606.44 415.352   5
   2  -2   7 5734.83 344.631   7
   2   2   7 5833.34 350.984   7
   2   2   7 5446.08 741.341   1
  -2   2  -7 6571.94 835.195   3
   2  -2   7 6251.26 357.806  10
  -2  -2  -7 6395.95 744.153   3
  -2  -2  -7 5718.96 276.322   4
   2  -2   7 6136.53 773.334   1
   2  -2   8 22717.7 754.696   7
   2  -2   8 25499.4 688.411  10
   2   2   8 23782.4 1491.19   3
  -2   2  -8 24388.3 1594.72   1
  -2   2  -8 25168.5 614.168   4
  -2  -2  -8 24966.7 1521.17   3
  -2  -2  -8 25418.7 608.479  11
  -2  -2  -8 24874.4 610.765   4
   2   2   8 23939.3 728.410   7
   2  -2   8 25356.2 804.828   5
   2  -2   9 36284.8 816.321  10
   2  -2   9 35816.3 936.472   5
   2  -2   9 34796.3 963.926   7
   2   2   9 35978.8 915.711   7
  -2   2  -9 36031.1 791.516   4
  -2  -2  -9 35242.5 789.538   4
  -2  -2  -9 35920.2 759.515  11
   2  -2  10 11519.6 533.592   5
  -2  -2 -10 11017.9 454.014  11
   2   2  10 11262.3 564.581   7
   2  -2  10 11551.5 456.950  10
  -2   2 -10 11483.5 490.584   4
  -2  -2 -10 10746.1 477.661   4
  -2  -2 -11 3129.59 264.255  11
   2   2  11 3002.47 363.861   7
  -2   2 -11 3672.94 323.798   4
  -2  -2 -11 3167.36 297.637   4
   2  -2  11 3814.18 337.137   5
  -2  -2 -12 62455.0 1139.46  11
   2   2  12 60347.4 1404.09   7
   2  -2  12 63108.9 1237.51   5
  -2   2 -12 64026.0 1232.17   4
  -2  -2 -12 63049.7 1240.46   4
  -2  -2 -13 4565.71 365.267  11
   2   2  13 3878.17 426.129   7
   2  -2  13 4807.10 366.032   5
  -2   2 -13 4526.14 390.160   4
  -2  -2 -13 4207.06 374.432   4
   2   2  14 14936.1 803.727   7
  -2  -2 -14 15713.8 661.460  11
  -2   2 -14 17040.4 716.559   4
  -2  -2 -14 16434.7 707.325   4
  -2   2 -15 11292.8 620.509   4
  -2  -2 -15 10450.0 602.964   4
   2   2  15 10553.6 702.439   7
  -2   2 -16 14693.1 730.995   4
  -2  -2 -16 14563.8 710.721   4
  -2  -2 -17 1855.61 337.053   4
  -2   2 -17 2075.28 366.090   4
   2   2  17 1622.57 422.043   7
  -2   2 -18 1178.02 336.340   4
   2   2  18 1050.81 386.666   7
  -2  -2 -18 1378.98 337.336   4
  -2   2 -19 552.949 309.750   4
  -2  -2 -19 188.556 285.575   4
   2   2  19-88.4567 385.545   7
   2   2  20 1435.54 445.914   7
  -2   2 -20 1876.91 408.934   4
   2   2  21 2340.56 481.919   7
  -2   2 -21 3021.24 465.636   4
  -2   2 -22 385.825 347.583   4
   2   2  22 431.839 399.740   7
  -2   2 -23 387.084 373.495   4
   2   2  23 327.227 381.661   7
   2  -2  24-44.2256 398.511   7
  -2   2 -24-76.4158 353.654   4
   2   2  24-248.074 411.395   7
   2  -3 -25 616.968 403.690   6
   2  -3 -24 729.538 378.734   6
   2   3 -24 64.7711 394.673   4
   2  -3 -24 745.264 451.171   4
   2   3 -23 839.719 440.251   4
   2  -3 -23 1373.46 487.279   4
   2  -3 -23 1771.66 479.493   6
   2   3 -22 3346.40 539.166   4
   2  -3 -22 5010.99 622.236   4
   2  -3 -22 4264.77 545.684   6
   2   3 -21 852.869 403.979   4
   2  -3 -21 1143.25 453.383   4
   2  -3 -21 1069.51 353.420   6
   2   3 -20 1099.01 395.309   4
   2  -3 -20 807.198 416.610   4
   2  -3 -20 975.959 357.168   6
   2   3 -19 2848.86 474.945   4
   2  -3 -19 3254.91 496.849   4
   2  -3 -19 3494.66 460.172   6
   2   3 -18 201.095 336.945   4
   2  -3 -18 217.537 351.698   4
   2  -3 -18 330.652 289.592   6
   2   3 -17 488.394 322.126   4
   2  -3 -17 833.118 368.694   4
   2  -3 -17 806.589 310.745   6
   2   3 -17-106.857 377.396   7
   2   3 -16 7979.87 589.092   7
   2   3 -16 8152.64 601.289   4
   2  -3 -16 9225.66 658.966   4
   2  -3 -16 8672.13 593.575   6
  -2  -3  16 8232.46 580.130  12
  -2  -3  15 317.159 228.579  12
   2  -3 -15 912.841 345.270   4
   2   3 -15 438.007 271.722   4
   2   3 -15 447.263 252.699   7
   2  -3 -15 686.910 278.258   6
   2   3 -14 6471.94 500.010   7
  -2  -3  14 6657.89 490.019  12
   2   3 -14 6313.11 511.590   4
   2  -3 -14 6540.05 519.867   4
   2  -3 -14 6564.31 477.206   6
   2  -3 -13 1118.72 310.785   4
   2   3 -13 672.620 256.021   4
   2  -3 -13 1223.69 267.694   6
  -2  -3  13 812.802 229.268  12
   2   3 -13 1034.23 266.422   7
   2  -3 -13 433.104 176.577   7
  -2  -3  13 1054.06 222.120   9
  -2  -3  12 82.9734 174.273  12
  -2  -3  12 268.182 172.424   9
   2   3 -12-14.4288 216.444   4
  -2  -3  12-69.8929 265.855   2
   2  -3 -12 484.258 252.593   4
   2  -3 -12 401.513 219.662   6
   2   3 -12 146.508 189.644   7
   2  -3 -12-119.746 176.463   7
   2   3 -11 403.651 196.277   4
  -2  -3  11 580.207 298.418   2
   2   3 -11 474.501 153.511   6
  -2  -3  11 832.819 182.590   9
  -2  -3  11 418.308 197.894  12
  -2  -3  11 516.210 184.802   5
   2  -3 -11 631.477 244.890   4
   2   3 -11 708.414 220.426   7
   2  -3 -11 270.073 143.142   7
  -2  -3  10 30618.1 1341.63   2
   2   3 -10 31195.1 1446.67   1
   2  -3 -10 29972.7 763.767   7
  -2   3  10 30738.8 1473.54   1
   2   3 -10 31704.8 831.299   7
   2   3 -10 29642.1 853.825   4
   2  -3 -10 31131.8 866.971   4
   2   3 -10 31100.3 671.239   6
  -2  -3  10 30571.6 745.319   5
   2  -3  -9 2737.22 248.176  10
   2   3  -9 2520.26 251.067   7
   2  -3  -9 2849.97 240.975   7
   2   3  -9 2545.73 489.398   3
  -2  -3   9 2854.34 425.936   2
  -2   3   9 3085.54 464.293   1
   2   3  -9 2648.61 276.579   4
   2  -3  -9 3073.63 310.533   4
   2   3  -9 2956.49 215.065   6
   2   3  -9 2346.04 398.127   1
   2   3  -8 37296.8 818.129   7
   2  -3  -8 37989.5 722.223   7
   2   3  -8 37257.3 1605.09   3
   2   3  -8 37218.8 860.207   4
  -2  -3   8 37523.9 1300.31   2
   2  -3  -8 37987.4 850.800   4
   2   3  -8 37242.3 1364.66   1
   2   3  -8 37734.0 618.446   6
  -2   3   8 37631.3 1395.22   1
   2  -3  -8 36917.3 825.191  10
   2   3  -7 11351.7 434.169   7
  -2  -3   7 11193.4 456.679  12
   2  -3  -7 11663.3 371.432   7
   2   3  -7 10395.6 849.239   3
   2  -3  -7 11065.7 466.540  10
   2   3  -7 11542.1 711.839   1
   2  -3  -7 9188.52 456.586   3
   2   3  -7 11075.8 454.780   4
  -2  -3   7 11146.2 665.459   2
   2  -3  -7 11126.7 440.760   4
   2   3  -6 13097.1 440.986   7
   2   3  -6 13461.1 885.159   3
   2  -3  -6 12780.0 508.406  10
   2  -3  -6 13070.3 368.831   7
   2   3  -6 13744.5 711.651   1
   2  -3  -6 12063.7 532.698   3
  -2  -3   6 12877.7 663.328   2
  -2  -3   6 13285.5 465.025  12
   2   3  -6 13073.7 461.340   4
   2  -3  -6 11846.8 377.182   5
   2  -3  -6 12640.5 437.112   4
   2  -3  -5 36806.5 851.329  10
   2   3  -5 36439.0 699.330   7
   2  -3  -5 37160.0 563.567   7
  -2  -3   5 36443.8 1046.67   2
   2  -3  -5 36098.6 958.234   3
   2   3  -5 38284.2 1450.88   3
   2   3  -5 36531.8 697.088   4
   2   3  -5 37172.4 1068.41   2
   2  -3  -5 36711.8 683.605   4
  -2  -3   5 36576.7 726.867  12
   2  -3  -5 36126.9 659.032   5
  -2   3   5 38313.4 812.567   3
   2   3  -4 56934.8 1759.14   3
   2   3  -4 56614.2 843.963   7
  -2   3   4 57516.8 904.285   2
   2  -3  -4 58327.7 1307.81   3
   2  -3  -4 56004.7 869.249   5
   2  -3  -4 58379.7 1080.30  10
   2  -3  -4 57033.0 789.486   4
  -2   3   4 60799.0 1111.03   3
   2   3  -4 55613.4 1231.46   2
   2  -3  -3 69026.3 815.073   4
   2  -3  -3 68773.8 983.894   5
   2   3  -3 70225.8 908.217   7
   2  -3  -3 70422.4 1569.48   3
  -2  -3   3 70159.7 1904.66   3
   2  -3  -3 71225.7 1210.76  10
   2   3  -3 69963.8 1303.82   2
  -2   3   3 71233.9 1330.36   3
  -2   3   3 68698.5 954.167   2
   2   3  -3 69793.3 1925.24   3
  -2  -3   2 73090.8 1938.64   3
  -2   3   2 73837.5 1080.35   2
   2   3  -2 74346.4 917.208   7
  -2   3   2 76817.5 1520.80   3
   2  -3  -2 74069.9 1744.11   3
   2   3  -2 74391.2 1355.83   2
   2  -3  -2 73016.6 1051.25   5
   2   3  -2 74358.4 1971.12   3
  -2   3   2 74727.4 982.833  12
   2  -3  -2 74146.4 795.063   4
   2   3  -1 33930.6 615.626   7
   2  -3  -1 33899.7 1279.10   3
   2  -3  -1 33927.6 734.427   5
  -2   3   1 33886.5 856.614   1
   2  -3  -1 34169.8 741.252   2
  -2  -3   1 33746.2 1326.88   3
  -2   3   1 35480.3 1156.37   3
  -2   3   1 34617.4 624.236  12
   2  -3   0 2714.31 414.633   3
   2   3   0 3067.61 194.388   7
  -2   3   0 3102.16 382.792   3
   2  -3   0 3114.55 253.014   5
  -2   3   0 3406.53 188.807  12
  -2   3   0 2864.70 308.224   1
   2  -3   0 2799.34 258.023   2
  -2  -3   0 2745.92 418.423   3
   2  -3   1 19568.8 737.623   2
   2   3   1 20085.0 481.630   7
   2  -3   1 20483.9 604.733   5
  -2   3  -1 19902.0 1031.93   3
  -2   3  -1 20042.4 859.334   1
  -2  -3  -1 20701.8 1075.44   3
   2  -3   1 20472.6 412.633   7
   2  -3   2 12953.9 683.035   2
   2  -3   2 13389.1 519.413   5
   2   3   2 13510.9 409.781   7
   2  -3   2 13547.0 365.981   7
  -2   3  -2 12864.5 786.349   1
  -2   3  -2 14651.8 949.103   3
  -2  -3  -2 13604.6 902.606   3
  -2  -3  -3 38035.2 1539.26   3
   2  -3   3 40126.4 918.770  10
  -2   3  -3 37412.6 1437.81   1
   2  -3   3 38675.7 635.582   9
  -2   3  -3 39132.7 1659.33   3
  -2  -3  -3 39075.1 579.243   8
   2  -3   3 38711.3 666.442   7
   2   3   3 39538.0 705.159   7
   2  -3   3 38376.6 882.247   5
   2  -3   4 53584.9 832.498   9
  -2   3  -4 54276.7 2069.54   3
  -2   3  -4 52395.0 1840.74   1
   2  -3   4 57182.7 837.595   7
   2  -3   4 53367.7 1706.66   1
   2  -3   4 54171.9 1066.36  10
   2   3   4 54831.9 863.798   7
  -2  -3  -4 53410.5 1890.97   3
   2  -3   4 55199.3 1074.40   5
   2  -3   5 15097.7 477.422   7
  -2   3  -5 14782.0 1048.59   1
  -2   3  -5 15479.9 1156.31   3
   2  -3   5 15617.1 571.869  10
   2  -3   5 14873.6 984.681   1
   2   3   5 14921.9 488.515   7
  -2  -3  -5 14179.8 1034.83   3
   2  -3   5 14630.0 589.387   5
   2  -3   6 17125.5 543.395   7
   2   3   6 16811.7 544.367   7
   2   3   6 15834.2 1124.74   3
  -2   3  -6 16078.5 1167.11   1
  -2   3  -6 17216.8 1286.73   3
   2  -3   6 17252.8 600.307  10
   2  -3   6 17020.0 1139.98   1
   2  -3   6 17490.6 656.952   5
  -2  -3  -6 16312.7 1153.43   3
   2  -3   7-38.6410 140.948   7
  -2  -3  -7 244.173 100.037   4
  -2   3  -7 105.204 291.631   3
   2  -3   7 203.036 116.475  10
   2   3   7 427.920 330.369   3
  -2   3  -7 257.166 270.559   1
   2  -3   7-150.585 258.828   1
   2  -3   7 226.651 165.647   5
   2   3   7 126.057 122.472   7
  -2  -3  -7 133.156 263.034   3
  -2  -3  -7 308.777 144.889  11
  -2  -3  -8 13335.7 481.257  11
   2  -3   8 13442.2 592.979   5
   2  -3   8 12879.9 562.401   7
   2   3   8 14204.1 555.367   7
  -2   3  -8 12963.6 1160.38   1
   2  -3   8 13586.2 526.468  10
  -2  -3  -8 13209.6 441.552   4
  -2  -3  -9 12021.7 470.852  11
   2  -3   9 13053.9 582.719   5
  -2   3  -9 12547.1 476.595   4
   2  -3   9 12022.2 491.461  10
  -2  -3  -9 11019.0 439.702   4
   2   3   9 11673.9 535.287   7
   2   3  10 33752.4 929.913   7
  -2  -3 -10 32955.7 803.675  11
  -2   3 -10 34584.1 814.219   4
  -2  -3 -10 32938.5 800.798   4
   2  -3  10 33621.5 788.729  10
   2  -3  10 34175.2 930.082   5
  -2  -3 -11 238.994 157.279   4
  -2   3 -11 357.743 180.292   4
   2   3  11 283.601 199.752   7
   2  -3  11 303.186 193.173   5
  -2  -3 -11-53.3128 176.742  11
  -2  -3 -12 5449.66 390.943  11
   2   3  12 4920.23 439.521   7
   2  -3  12 4475.59 385.944   5
  -2   3 -12 5316.28 387.282   4
  -2  -3 -12 4643.24 370.175   4
  -2  -3 -13 2901.36 329.267  11
  -2  -3 -13 2352.53 307.733   4
   2  -3  13 2228.23 298.180   5
   2   3  13 2466.20 349.834   7
  -2   3 -13 3206.97 348.949   4
  -2  -3 -14 18006.7 709.795  11
   2   3  14 18090.0 838.510   7
  -2   3 -14 19356.4 759.793   4
  -2  -3 -14 17514.7 736.598   4
  -2  -3 -15 5736.25 455.785  11
   2   3  15 5399.07 547.676   7
  -2   3 -15 6700.22 515.303   4
  -2  -3 -15 5858.05 474.676   4
   2   3  16 17295.4 895.464   7
  -2   3 -16 18768.0 821.445   4
  -2  -3 -16 17819.5 788.952   4
   2   3  17 6765.52 629.525   7
  -2   3 -17 7154.42 560.891   4
  -2  -3 -17 6709.08 538.630   4
  -2  -3 -18 1008.81 319.373   4
   2   3  18 743.548 349.936   7
  -2   3 -18 1243.01 363.405   4
   2   3  19 6145.33 658.968   7
  -2   3 -19 8464.23 642.290   4
  -2   3 -20 3864.52 489.066   4
   2   3  20 3139.66 539.111   7
   2  -3  21 2172.46 520.822   9
  -2   3 -21 2457.67 458.327   4
   2   3  21 1684.38 451.115   7
  -2   3 -22 1296.65 417.321   4
   2   3  22 1053.01 400.056   7
   2  -3  22 1146.52 469.992   9
   2   3  23 516.933 412.442   7
   2  -3  23 537.432 490.814   9
  -2   3 -23 468.138 381.110   4
   2  -3  24 2848.36 606.564   9
  -2   3 -24 2131.60 466.617   4
   2   3  24 1552.40 488.132   7
  -2   3 -25 2624.21 486.143   4
   2  -4 -25 243.541 386.924   6
   2  -4 -24-191.803 369.969   6
   2  -4 -24 748.589 461.609   4
   2   4 -24-477.395 459.259   4
   2   4 -23 2063.66 486.924   4
   2  -4 -23 3613.12 595.804   4
   2  -4 -23 2729.57 476.592   6
   2   4 -22 537.648 377.788   4
   2  -4 -22 715.758 442.173   4
   2  -4 -22 323.080 367.432   6
   2  -4 -21 153.744 388.305   4
   2   4 -21 385.168 410.350   4
   2  -4 -21 227.714 349.730   6
   2  -4 -20 22.8013 324.315   6
   2   4 -20 111.792 345.091   4
   2  -4 -20 209.111 391.632   4
   2  -4 -19 766.951 416.024   4
   2  -4 -19 744.713 368.492   6
   2   4 -19 181.585 329.460   4
   2  -4 -18 1506.53 438.624   4
   2   4 -18 803.280 345.868   4
   2   4 -18 382.028 303.592   7
   2  -4 -18 1614.06 383.403   6
   2   4 -17 4984.53 523.125   4
   2  -4 -17 6390.62 599.772   4
   2   4 -17 4326.53 474.338   7
   2  -4 -17 5790.83 519.085   6
   2   4 -16 259.701 290.485   4
   2  -4 -16 545.476 347.111   4
   2   4 -16 47.6868 288.365   7
   2  -4 -16 355.631 283.070   6
   2   4 -15-39.9533 284.521   4
   2  -4 -15 251.369 318.173   4
   2   4 -15-343.274 300.382   7
   2  -4 -15 300.440 264.248   6
  -2  -4  14 312.714 205.018   9
   2   4 -14 60.4838 249.110   4
   2  -4 -14 396.272 309.038   4
   2  -4 -14 703.040 297.700   6
   2   4 -14 174.261 220.909   7
  -2  -4  14 98.5144 205.266  12
   2   4 -13 9227.91 573.387   7
  -2  -4  13 9588.46 481.320   9
   2   4 -13 8680.68 558.174   4
   2  -4 -13 9781.45 598.557   4
   2  -4 -13 9309.67 547.147   6
  -2  -4  13 9038.17 522.811  12
   2   4 -12 15114.3 670.799   7
   2  -4 -12 13998.5 590.609   7
   2   4 -12 15008.9 671.734   4
   2  -4 -12 15622.3 697.522   4
  -2  -4  12 14880.7 626.208  12
  -2  -4  11 5949.53 388.790   5
   2   4 -11 7165.61 454.142   7
   2  -4 -11 6121.87 369.739   7
  -2  -4  11 6289.09 422.473  12
   2   4 -11 6065.51 444.873   4
   2  -4 -11 6769.25 465.348   4
  -2  -4  11 6341.02 703.149   2
   2   4 -10 12548.5 938.695   1
   2   4 -10 13950.0 584.403   7
  -2  -4  10 13614.3 542.385   5
   2  -4 -10 12893.5 503.611   7
   2   4 -10 12521.2 576.294   4
   2  -4 -10 13625.2 589.206   4
  -2  -4  10 12751.7 935.998   2
   2  -4  -9 2078.62 240.200  10
  -2  -4   9 2100.95 394.599   2
   2   4  -9 1986.95 239.640   7
   2  -4  -9 2252.04 212.325   7
   2  -4  -9 1744.45 225.332   4
   2   4  -9 2098.57 394.858   1
   2   4  -9 2454.67 274.724   4
  -2  -4   9 2633.24 287.999   5
   2  -4  -8 9343.09 447.221  10
   2  -4  -8 9778.03 369.624   7
   2   4  -8 10047.6 742.691   1
   2   4  -8 9539.70 446.984   4
   2   4  -8 9417.83 431.450   7
  -2  -4   8 9450.38 694.208   2
   2  -4  -8 8706.74 427.677   4
   2  -4  -7 9811.10 466.773  10
   2   4  -7 10136.3 861.036   3
   2   4  -7 10501.1 431.538   7
   2  -4  -7 10740.1 350.619   7
  -2  -4   7 10095.4 679.703   2
   2   4  -7 10567.0 438.405   4
   2  -4  -7 10142.9 427.503   4
   2   4  -7 10685.8 723.416   1
   2   4  -6 77014.9 1779.77   2
   2  -4  -6 74365.0 1250.28  10
   2   4  -6 75717.5 2268.68   3
   2  -4  -6 72659.8 961.304   5
   2   4  -6 76864.7 1084.94   7
   2  -4  -6 75600.0 864.614   7
  -2  -4   6 76613.0 1751.01   2
   2   4  -6 75433.2 1079.83   4
   2  -4  -6 77341.0 1087.79   4
  -2  -4   6 76153.8 1086.48  12
  -2   4   5 20923.8 536.936   3
   2   4  -5 21685.0 881.557   2
   2   4  -5 22362.2 1183.41   3
   2   4  -5 21308.3 557.779   7
   2  -4  -5 20278.4 516.744   5
  -2  -4   5 21158.8 881.936   2
   2   4  -5 21392.5 536.298   4
   2  -4  -5 20465.8 672.751  10
   2  -4  -5 20986.6 538.606   4
   2   4  -4 3267.00 469.386   3
  -2   4   4 3395.56 264.977   3
   2   4  -4 3329.70 225.151   7
  -2   4   4 3336.36 281.910   2
   2  -4  -4 3275.47 228.618   5
   2   4  -4 3428.57 210.198   4
   2   4  -4 3735.44 367.602   2
   2  -4  -4 3443.59 220.606   4
   2  -4  -4 3390.10 292.712  10
   2  -4  -3 22623.5 587.082   5
   2   4  -3 23208.7 548.784   7
   2   4  -3 22927.4 1172.55   3
  -2   4   3 24084.6 778.773   3
   2   4  -3 23501.2 860.167   2
  -2   4   3 22828.9 687.824   2
   2  -4  -3 22536.4 716.350  10
   2  -4  -3 22691.1 499.841   4
  -2  -4   3 24116.2 1181.19   3
   2   4  -2 11623.9 380.112   7
   2  -4  -2 11770.9 441.764   5
   2   4  -2 11572.9 616.817   2
  -2  -4   2 11102.8 819.857   3
  -2   4   2 11091.0 608.935   3
   2  -4  -2 11618.5 342.718   4
  -2   4   2 11186.3 508.748   2
   2  -4  -1 1730.46 142.468   4
  -2   4   1 1367.79 250.054   3
   2   4  -1 1909.03 168.031   7
  -2  -4   1 1988.54 373.856   3
   2  -4  -1 1726.95 218.182   2
  -2   4   1 1713.67 230.583   2
   2  -4  -1 1683.08 198.856   5
   2   4   0 29301.6 597.766   7
  -2  -4   0 29805.7 1310.26   3
   2  -4   0 30090.0 735.380   5
  -2   4   0 30425.3 1211.10   3
   2  -4   0 29456.5 877.904   2
   2  -4   0 29478.2 509.818   4
  -2   4   0 30835.7 564.301  12
   2  -4   1 1320.60 125.020   4
   2  -4   1 1418.91 194.473   5
  -2  -4  -1 1340.90 337.628   3
  -2   4  -1 1623.67 360.438   3
   2   4   1 1274.41 144.412   7
  -2   4  -1 1602.77 289.497   1
   2  -4   1 1507.42 247.896   2
   2  -4   2 8079.94 560.954   2
   2  -4   2 8731.05 283.825   9
  -2  -4  -2 8523.06 286.917   8
   2  -4   2 9270.05 296.209   7
   2   4   2 8399.07 339.031   7
  -2   4  -2 8237.70 766.095   3
   2  -4   2 8266.01 278.715   4
   2  -4   2 8522.53 434.690   5
  -2   4  -2 8485.61 638.117   1
  -2  -4  -2 8662.50 758.965   3
   2  -4   3 14861.3 822.837   2
  -2   4  -3 15227.1 913.065   1
   2  -4   3 15473.2 416.341   9
   2  -4   3 15683.0 418.240   7
   2   4   3 15489.3 461.257   7
  -2  -4  -3 15153.0 392.943   8
  -2   4  -3 15613.3 1069.24   3
  -2  -4  -3 14698.0 983.038   3
   2  -4   3 15494.8 604.047  10
   2  -4   3 15657.5 583.087   5
  -2   4  -4 10659.7 946.352   3
  -2  -4  -4 10102.2 852.905   3
   2  -4   4 10152.8 742.009   2
  -2   4  -4 10113.8 809.485   1
   2  -4   4 10398.6 373.153   9
  -2  -4  -4 10081.4 338.201   8
   2   4   4 9989.80 387.944   7
   2  -4   4 9799.09 368.299   7
   2  -4   4 10482.3 494.460  10
   2  -4   4 10708.1 510.020   5
  -2   4  -5 3603.96 612.122   3
  -2   4  -5 3191.82 521.686   1
   2  -4   5 3394.77 246.445   7
   2  -4   5 3186.07 236.437   9
   2   4   5 3864.72 554.185   3
   2  -4   5 3289.74 322.425   5
  -2  -4  -5 3208.36 511.410   3
   2   4   5 3333.83 257.460   7
   2  -4   5 3454.11 299.059  10
  -2  -4  -6 362.763 162.448  11
  -2   4  -6 6.30180 263.327   3
   2  -4   6-9.05028 129.764  10
   2  -4   6-220.320 172.230   9
   2   4   6-158.831 253.975   3
  -2   4  -6 241.826 291.872   1
  -2  -4  -6 10.3137 241.025   3
   2  -4   6-12.6390 163.083   5
   2  -4   6 369.887 280.015   1
   2  -4   6-44.2130 130.365   7
   2   4   6 36.1390 110.823   7
  -2   4  -7 10639.4 1005.92   1
   2   4   7 10280.5 464.268   7
   2  -4   7 9050.94 469.436   7
   2   4   7 10659.0 951.607   3
   2  -4   7 10332.5 494.471  10
  -2  -4  -7 10594.8 964.601   3
   2  -4   7 10681.2 541.285   5
  -2  -4  -7 9951.18 349.328   4
  -2  -4  -7 11293.8 443.907  11
  -2  -4  -8 25602.0 695.730  11
   2  -4   8 25841.7 752.269  10
   2   4   8 25467.9 741.255   7
   2  -4   8 26569.6 831.275   5
  -2  -4  -8 25784.0 596.042   4
  -2  -4  -9 52565.8 1016.22  11
   2  -4   9 53583.2 1166.66   9
   2   4   9 54507.6 1124.19   7
   2  -4   9 52583.1 1186.44   5
   2  -4   9 53726.5 1051.32  10
  -2  -4  -9 51833.8 910.105   4
  -2  -4 -10 34679.6 862.884  11
   2  -4  10 35974.9 976.114   5
   2  -4  10 35283.5 1002.82   9
   2   4  10 35130.6 951.133   7
   2  -4  10 35201.9 840.018  10
  -2  -4 -10 35181.8 813.010   4
   2  -4  11 1348.99 257.692   9
   2  -4  11 1466.84 258.644   5
   2   4  11 987.096 233.010   7
  -2   4 -11 1901.98 271.018   4
  -2  -4 -11 987.596 193.152  11
  -2  -4 -11 1900.37 246.421   4
  -2  -4 -12 753.166 259.670  11
  -2  -4 -12 296.827 184.686   4
   2  -4  12 319.274 181.222   5
   2   4  12 109.375 198.978   7
  -2   4 -12 605.160 229.836   4
  -2  -4 -13 525.452 233.300  11
  -2  -4 -13 183.461 198.136   4
   2  -4  13 245.456 204.127   5
   2   4  13 416.827 240.238   7
  -2   4 -13 65.6204 220.448   4
  -2  -4 -14 41430.8 1095.51  11
   2   4  14 44005.8 1240.61   7
  -2   4 -14 43300.1 1121.83   4
  -2  -4 -14 42847.3 1105.21   4
  -2  -4 -15 14709.0 703.996  11
   2  -4  15 14896.8 814.085   9
   2   4  15 14877.7 790.247   7
  -2   4 -15 15332.8 733.714   4
  -2  -4 -15 15287.9 723.005   4
  -2  -4 -16 4006.91 416.197  11
   2  -4  16 3685.76 505.212   9
   2   4  16 3418.12 475.953   7
  -2   4 -16 4362.67 453.663   4
  -2  -4 -16 3827.11 424.085   4
  -2  -4 -17 2124.70 347.325  11
  -2   4 -17 3041.29 416.077   4
   2  -4  17 2140.28 413.230   9
   2   4  17 2548.41 442.156   7
   2  -4  18-25.6177 424.130   9
   2   4  18 92.4677 300.367   7
  -2   4 -18 312.941 307.862   4
  -2   4 -19 89.2658 304.297   4
   2   4  19-180.665 340.647   7
   2  -4  19-423.019 453.348   9
   2  -4  20 5948.97 670.283   9
   2   4  20 4635.20 601.071   7
  -2   4 -20 5557.55 574.809   4
   2  -4  21 7593.66 742.019   9
   2   4  21 5492.08 640.640   7
  -2   4 -21 7011.86 633.295   4
  -2   4 -22-204.635 348.525   4
   2  -4  22 159.423 415.139   9
   2   4  22-125.480 351.937   7
   2  -4  23 2162.78 536.647   9
  -2   4 -23 2895.15 504.690   4
   2   4  23 1481.93 455.585   7
   2  -4  24 1211.55 508.417   9
  -2   4 -24 1185.46 430.324   4
   2   4  24 781.529 420.419   7
  -2   4 -25 193.057 392.870   4
   2   5 -24 322.442 421.993   4
   2  -5 -24-41.5322 409.185   4
   2  -5 -24 330.319 380.769   6
   2  -5 -23 908.981 408.367   6
   2   5 -23 1173.96 454.435   4
   2  -5 -23 570.093 469.964   4
   2   5 -22 236.616 388.361   4
   2  -5 -22 758.074 454.831   4
   2  -5 -22 639.852 357.828   6
   2  -5 -21 1643.16 411.570   6
   2  -5 -21 1756.90 486.640   4
   2   5 -21 1271.39 413.774   4
   2   5 -20 146.632 355.376   4
   2  -5 -20 325.505 381.549   4
   2  -5 -20-137.639 323.302   6
   2   5 -19 795.074 361.725   4
   2  -5 -19 1754.35 450.179   4
   2  -5 -19 1213.22 363.461   6
   2   5 -18 175.593 325.789   4
   2  -5 -18 555.793 386.689   4
   2   5 -18-663.608 418.386   7
   2  -5 -18 139.177 306.973   6
   2   5 -17 3102.74 441.074   4
   2  -5 -17 3677.31 496.155   4
   2  -5 -17 3221.94 447.983   6
   2   5 -17 2067.42 393.999   7
   2   5 -16 970.955 338.189   4
   2  -5 -16 1378.03 338.535   6
   2  -5 -16 1395.57 375.191   4
   2   5 -16 616.447 283.531   7
   2   5 -15 11176.4 669.610   7
   2   5 -15 11379.3 679.359   4
   2  -5 -15 11197.4 690.037   4
   2  -5 -15 12406.2 677.033   6
   2   5 -14 7362.82 555.541   7
   2   5 -14 7408.76 551.709   4
   2  -5 -14 6619.98 522.201   4
   2   5 -13 1681.12 317.075   4
   2  -5 -13 1169.52 258.220   4
   2   5 -13 1833.03 336.872   7
  -2  -5  13 2231.17 303.181  12
  -2  -5  12 2850.16 316.473   5
  -2  -5  12 3591.32 344.565  12
   2   5 -12 3568.01 382.220   7
   2  -5 -12 2689.64 328.639   4
   2   5 -12 3484.27 383.797   4
  -2  -5  11 6699.96 445.484   5
   2   5 -11 8020.05 497.311   7
  -2  -5  11 7615.43 431.088  12
   2   5 -11 7723.53 484.504   4
   2  -5 -11 7435.38 471.361   4
  -2  -5  10 218.405 178.050   5
  -2  -5  10 158.710 261.979   2
   2   5 -10 164.583 184.782   4
   2  -5 -10-143.036 218.984   4
   2   5 -10-16.9992 212.143   1
   2   5 -10 507.649 224.371   7
  -2  -5  10 219.718 149.804  12
   2  -5  -9 2361.86 257.342  10
  -2  -5   9 1874.01 395.236   2
   2   5  -9 2341.65 429.324   1
  -2  -5   9 2335.79 301.643   5
   2  -5  -9 2093.80 258.929   4
   2   5  -9 2338.52 277.265   4
   2   5  -9 2205.38 244.944   7
   2   5  -8 13140.1 518.984   7
   2   5  -8 13717.3 906.431   1
   2  -5  -8 12979.8 547.182  10
  -2  -5   8 12040.3 568.344   5
   2   5  -8 12750.3 528.428   4
  -2  -5   8 12272.0 850.725   2
   2  -5  -8 13280.7 534.973   4
   2  -5  -7 45321.6 710.886   7
   2  -5  -7 44298.7 1006.31  10
  -2  -5   7 45768.7 1518.53   2
   2   5  -7 46875.3 913.702   4
   2   5  -7 46534.7 909.013   7
   2  -5  -7 45546.8 914.994   4
   2  -5  -6 1062.87 210.860  10
   2   5  -6 1083.04 266.585   2
  -2  -5   6 1192.64 267.908   2
   2  -5  -6 1073.36 146.115   5
   2   5  -6 1028.17 163.934   7
   2  -5  -6 1178.41 185.404   4
   2   5  -6 1074.30 176.727   4
   2   5  -5 16909.8 511.459   7
   2  -5  -5 15691.5 624.587  10
   2   5  -5 16588.3 840.988   2
   2  -5  -5 16125.3 487.276   5
   2   5  -5 15842.3 477.651   4
   2  -5  -5 16497.1 499.641   4
   2  -5  -4 20012.0 570.670   5
   2   5  -4 21885.5 1223.60   3
  -2   5   4 21948.4 789.168   2
   2   5  -4 21381.8 556.091   7
   2  -5  -4 20408.5 721.071  10
  -2   5   4 21881.7 646.560   3
   2   5  -4 21663.6 932.563   2
   2  -5  -4 21460.2 542.386   4
   2  -5  -3 8351.84 334.153   4
   2   5  -3 8203.92 346.803   7
  -2   5   3 8574.41 489.562   3
   2  -5  -3 8974.96 484.350  10
   2  -5  -3 7999.32 370.902   5
   2   5  -3 8206.55 569.166   2
  -2   5   3 8528.86 492.264   2
   2  -5  -2 45506.2 715.553   4
   2   5  -2 44273.7 772.534   7
  -2   5   2 45274.5 1284.77   3
   2  -5  -2 44385.0 880.939   5
   2   5  -2 45553.9 1327.98   2
  -2  -5   2 46061.7 1704.90   3
  -2   5   2 44972.0 1151.05   2
   2  -5  -1 143214. 1235.10   4
  -2   5   1 141092. 2114.20   2
   2   5  -1 141112. 1334.24   7
  -2   5   1 141417. 2502.47   3
   2  -5  -1 138418. 1609.07   5
  -2  -5   1 139957. 2955.72   3
   2  -5   0 54406.0 759.751   4
  -2  -5   0 54297.5 1850.01   3
   2   5   0 56238.5 835.561   7
  -2   5   0 53876.2 1402.38   2
  -2   5   0 57059.4 1735.97   3
   2  -5   0 54685.9 1317.17   2
   2  -5   0 55683.9 1049.24   5
   2   5   1 3442.83 226.326   7
   2  -5   1 3834.25 306.945   5
   2  -5   1 3400.71 202.911   4
  -2   5  -1 3458.06 475.118   3
  -2  -5  -1 3002.42 476.530   3
   2  -5   1 3474.12 370.822   2
   2  -5   2 135.628 143.317   5
  -2  -5  -2 28.8774 201.920   3
  -2   5  -2 237.763 213.265   1
  -2  -5  -2 230.167 102.950   8
   2  -5   2 312.069 195.776   2
   2  -5   2 56.2725 84.3466   4
   2  -5   2 128.992 67.5311   7
   2   5   2 97.9589 88.5688   7
   2  -5   3 5170.47 381.739  10
   2  -5   3 5082.51 372.803   5
  -2  -5  -3 5259.53 256.917   8
   2  -5   3 5309.47 245.722   7
   2   5   3 5051.21 278.080   7
  -2   5  -3 5527.42 677.858   3
  -2  -5  -3 5136.68 628.733   3
  -2   5  -3 4755.88 545.133   1
   2  -5   3 5061.74 512.996   2
   2  -5   4 51038.9 1129.10   5
   2  -5   4 49554.4 1110.67  10
   2  -5   4 48167.9 808.965   9
  -2  -5  -4 48297.3 778.747   8
   2  -5   4 48953.9 792.305   7
  -2   5  -4 50523.3 2149.95   3
   2   5   4 49843.7 1836.02   3
   2  -5   4 48480.2 1625.27   2
   2   5   4 50013.8 853.354   7
  -2   5  -4 48058.0 1765.92   1
  -2  -5  -4 49360.4 1876.40   3
  -2   5  -5 120716. 2945.26   1
   2  -5   5 126044. 1797.42   5
   2  -5   5 122970. 1722.45  10
   2  -5   5 121463. 2742.12   2
  -2  -5  -5 122604. 1301.47   8
   2  -5   5 124517. 1369.66   7
  -2   5  -5 122379. 3513.05   3
   2   5   5 124818. 1381.92   7
   2   5   5 126001. 2991.61   3
  -2  -5  -5 117999. 2992.76   3
   2  -5   5 121690. 1370.80   9
   2   5   6 5364.21 323.500   7
  -2  -5  -6 5609.52 344.448  11
   2  -5   6 5061.94 370.574  10
   2  -5   6 5027.97 320.081   7
   2  -5   6 5247.07 401.461   5
   2   5   6 5010.16 669.126   3
  -2   5  -6 4543.54 622.594   1
  -2  -5  -6 5087.48 688.725   3
  -2  -5  -6 5178.98 233.459   4
   2   5   7 4508.62 315.198   7
   2  -5   7 4636.31 390.730   5
   2  -5   7 4335.67 347.806  10
  -2  -5  -7 4287.90 236.306   4
  -2  -5  -7 4313.02 319.748  11
   2  -5   8 620.604 171.377  10
   2  -5   8 282.750 181.461   9
   2  -5   8 686.360 225.459   5
   2   5   8 533.215 162.792   7
  -2  -5  -8 441.969 124.707   4
  -2  -5  -8 665.194 188.932  11
  -2  -5  -9 13790.7 562.413  11
   2   5   9 14261.4 582.337   7
   2  -5   9 13566.9 595.926   9
   2  -5   9 14077.5 640.872   5
  -2  -5  -9 13279.7 465.260   4
   2  -5   9 14191.0 575.989  10
  -2  -5 -10 18118.6 660.168  11
   2  -5  10 17800.8 639.225  10
   2  -5  10 17834.6 719.426   9
   2   5  10 17766.0 693.949   7
   2  -5  10 18652.7 738.379   5
  -2  -5 -10 17082.0 570.723   4
  -2  -5 -11 11853.7 565.365  11
   2  -5  11 12073.2 640.561   9
   2   5  11 11991.4 616.203   7
   2  -5  11 13160.6 630.059   5
  -2  -5 -11 13052.4 536.515   4
  -2  -5 -12 960.094 266.943  11
   2  -5  12 450.577 243.889   5
  -2  -5 -12 653.097 226.055   4
   2   5  12 138.272 198.303   7
   2  -5  12 179.689 287.606   9
  -2   5 -12 935.239 258.548   4
  -2  -5 -13 30736.7 957.833  11
   2  -5  13 31255.9 1089.58   9
   2   5  13 30349.4 1000.33   7
   2  -5  13 27137.8 931.130   5
  -2   5 -13 30634.0 922.533   4
  -2  -5 -13 30186.2 902.589   4
  -2  -5 -14 2732.99 372.993  11
   2  -5  14 2501.58 409.166   9
   2   5  14 2408.95 366.490   7
   2  -5  14 2500.52 337.977   5
  -2   5 -14 3029.13 373.873   4
  -2  -5 -14 2833.35 354.321   4
  -2  -5 -15 10207.9 627.146  11
   2   5  15 10050.9 667.994   7
   2  -5  15 11080.1 734.966   9
  -2   5 -15 10755.3 614.834   4
  -2  -5 -16 2589.24 385.314  11
   2   5  16 2393.66 391.087   7
  -2   5 -16 2980.48 412.639   4
   2  -5  16 2431.79 447.337   9
  -2   5 -17 3070.14 433.360   4
   2   5  17 2253.93 433.995   7
   2  -5  17 2326.45 465.272   9
  -2  -5 -17 2653.87 387.774  11
  -2  -5 -18 1556.03 346.101  11
  -2   5 -18 2176.25 409.000   4
   2   5  18 2215.03 438.448   7
   2  -5  18 1958.25 462.906   9
   2  -5  19 13838.1 901.661   9
   2   5  19 12588.2 837.412   7
  -2   5 -19 13964.6 810.578   4
  -2   5 -20 2562.76 471.821   4
   2  -5  20 2530.28 542.469   9
   2   5  20 2387.43 471.940   7
   2   5  21 416.668 379.112   7
   2  -5  21-27.2646 426.993   9
  -2   5 -21 59.0715 337.769   4
  -2   5 -22-18.2285 351.713   4
   2  -5  22 217.989 447.848   9
   2   5  22 125.167 362.857   7
  -2   5 -23 650.502 387.327   4
   2  -5  23 924.736 488.252   9
   2   5  23 663.193 402.093   7
  -2   5 -24 1294.04 438.216   4
   2   5  24 763.679 439.070   7
  -2   5 -25 2986.35 545.586   4
   2   6 -24 1201.20 480.940   4
   2  -6 -24 492.284 446.968   4
   2  -6 -24 1078.67 428.817   6
   2   6 -23 349.359 388.392   4
   2  -6 -23 447.624 429.197   4
   2  -6 -23 840.836 418.323   6
   2   6 -22-410.862 406.717   4
   2  -6 -22-305.377 443.407   4
   2  -6 -22 91.8382 374.307   6
   2   6 -21 1964.35 471.681   4
   2  -6 -21 1943.84 474.999   4
   2  -6 -21 2036.68 460.129   6
   2   6 -20 1283.34 427.338   4
   2  -6 -20 803.556 403.591   4
   2  -6 -20 1220.87 428.091   6
   2   6 -19 230.562 362.713   4
   2  -6 -19 623.681 376.695   4
   2  -6 -19 800.157 399.458   6
   2   6 -18 6577.82 627.117   7
   2   6 -18 8616.16 661.735   4
   2  -6 -18 8364.60 666.373   4
   2  -6 -18 8618.58 643.399   6
   2   6 -17 1094.99 360.254   4
   2  -6 -17 285.117 388.545   4
   2   6 -17 964.996 314.152   7
   2   6 -16 760.077 339.032   4
   2  -6 -16 223.286 360.726   4
   2   6 -16 894.847 296.869   7
   2   6 -15 9223.54 640.477   7
   2   6 -15 9768.81 630.149   4
   2  -6 -15 9259.90 629.110   4
   2   6 -14 204.257 254.242   4
   2  -6 -14-42.0404 343.674   4
   2   6 -14 431.765 269.500   7
   2   6 -13 103.265 242.007   4
   2  -6 -13-182.375 320.794   4
   2   6 -13 137.945 266.349   7
   2   6 -12 62356.9 1365.61   7
  -2  -6  12 60467.0 1173.20  12
   2   6 -12 60412.9 1340.02   4
   2  -6 -12 61180.7 1341.26   4
  -2  -6  11 5188.46 411.246   5
   2   6 -11 5274.47 419.947   4
   2  -6 -11 5104.75 422.391   4
   2   6 -11 5793.64 450.506   7
  -2  -6  11 5567.16 374.232  12
  -2  -6  10 129.541 193.594   5
   2   6 -10 63.3162 192.794   4
   2  -6 -10 65.8996 222.740   4
   2   6 -10 585.411 234.131   7
  -2  -6   9 1159.16 259.584   5
   2   6  -9 1126.70 335.362   1
  -2  -6   9 945.159 324.855   2
   2  -6  -9 1104.53 239.060   4
   2   6  -9 1007.54 229.950   4
   2   6  -9 713.539 176.993   7
   2   6  -8 6364.20 382.511   7
  -2  -6   8 6890.71 455.458   5
  -2  -6   8 6745.72 673.708   2
   2   6  -8 6278.63 394.987   4
   2  -6  -8 7082.25 414.348   4
   2   6  -7 16053.5 963.037   2
   2   6  -7 16954.3 574.108   7
  -2  -6   7 16125.4 989.522   2
   2   6  -7 16112.7 567.787   4
   2  -6  -7 17331.9 592.419   4
  -2  -6   7 17058.2 669.893   5
   2   6  -6 120214. 2494.48   2
   2  -6  -6 122135. 1459.42   4
  -2  -6   6 121517. 2543.10   2
   2   6  -6 120920. 1442.17   7
   2  -6  -6 116217. 1286.43   5
   2   6  -5 2559.58 381.456   2
   2   6  -5 2796.84 235.972   7
   2  -6  -5 2188.08 228.411   5
   2  -6  -5 2464.44 241.662   4
  -2   6   4 260.335 160.590   2
   2   6  -4 345.968 204.818   2
   2  -6  -4 302.285 133.203   5
  -2   6   4 159.333 102.750   3
   2   6  -4 424.455 135.504   7
   2  -6  -4 299.202 135.726   4
   2  -6  -3 195.559 144.238   5
  -2   6   3 288.280 162.374   3
   2   6  -3 201.533 184.425   2
  -2   6   3 209.893 159.160   2
   2  -6  -3 197.482 112.699   4
   2   6  -3 69.6207 98.7511   7
   2   6  -2 3011.85 226.449   7
  -2  -6   2 3340.08 532.787   3
  -2   6   2 3440.59 392.726   3
   2   6  -2 3234.42 419.520   2
   2  -6  -2 3165.62 274.073   5
   2  -6  -2 3333.42 229.376   4
  -2   6   2 3310.36 369.458   2
  -2   6   1 460.487 201.475   3
  -2   6   1 389.649 179.774   2
   2  -6  -1 454.288 157.210   5
  -2  -6   1 290.082 270.381   3
   2   6  -1 575.588 237.669   2
   2   6  -1 471.987 131.181   7
   2  -6  -1 429.284 122.620   4
   2  -6   0 109437. 1151.50   4
  -2   6   0 109816. 2137.48   2
   2  -6   0 109380. 1548.14   5
  -2  -6   0 109083. 2740.75   3
   2   6   0 109204. 1213.11   7
  -2   6   0 109419. 2584.18   3
   2  -6   0 109881. 2027.29   2
   2  -6   1 892.779 217.761   5
   2  -6   1 624.217 123.443   4
  -2   6  -1 723.941 239.534   2
   2  -6   1 568.852 205.712   2
  -2  -6  -1 784.567 307.390   3
   2   6   1 821.326 136.978   7
   2  -6   2 101022. 1109.35   4
   2  -6   2 104564. 1605.82   5
  -2  -6  -2 103083. 2709.97   3
   2   6   2 104726. 1199.55   7
   2  -6   2 101647. 950.889   7
   2  -6   2 103194. 2160.90   2
   2  -6   3 6833.37 461.167   5
   2  -6   3 6628.02 304.289   4
  -2  -6  -3 6872.61 313.770   8
   2   6   3 6811.96 330.257   7
   2  -6   3 6884.49 276.616   7
  -2   6  -3 6820.04 655.338   1
   2  -6   3 6947.25 463.156  10
  -2  -6  -3 6137.06 694.946   3
   2   6   3 7002.51 715.101   3
   2  -6   3 7092.83 629.529   2
   2  -6   4 26456.7 850.915  10
  -2  -6  -4 26499.3 1428.69   3
   2  -6   4 26000.1 1232.42   2
  -2  -6  -4 25077.9 442.721   4
   2   6   4 24901.6 640.454   7
  -2  -6  -4 24213.1 596.277   8
   2  -6   4 24863.1 577.780   7
   2  -6   4 26522.7 869.949   5
  -2   6  -4 25122.8 1305.82   1
   2   6   4 26130.9 1394.19   3
   2  -6   5 8236.40 514.084   5
  -2  -6  -5 7780.46 269.069   4
   2  -6   5 7471.31 363.833   7
   2   6   5 8201.31 373.171   7
   2  -6   5 7926.32 483.432  10
  -2  -6  -5 7520.32 350.192   8
   2   6   5 8073.67 812.377   3
  -2   6  -5 7063.21 754.305   1
  -2  -6  -5 7806.86 816.485   3
   2  -6   6 10868.6 555.244  10
  -2   6  -6 10202.8 938.489   1
   2  -6   6 11418.8 595.731   5
  -2  -6  -6 11185.2 346.186   4
   2   6   6 11138.1 460.004   7
   2  -6   7 9971.45 476.954   9
  -2  -6  -7 10123.1 474.927  11
   2   6   7 10784.9 460.659   7
   2  -6   7 10292.1 534.496  10
  -2  -6  -7 9778.38 356.428   4
   2  -6   7 10520.4 570.708   5
  -2  -6  -8 54042.0 1092.63  11
   2   6   8 54378.7 1070.37   7
   2  -6   8 53987.0 1267.85   5
   2  -6   8 54985.8 1120.67   9
  -2  -6  -8 53084.4 859.288   4
   2  -6   8 56043.8 1196.09  10
   2  -6   9 1389.27 237.118  10
   2  -6   9 1130.50 255.731   9
   2  -6   9 1512.51 289.449   5
  -2  -6  -9 1278.07 246.294  11
   2   6   9 1495.67 234.264   7
  -2  -6  -9 989.533 164.890   4
  -2  -6 -10 5162.89 402.891  11
   2  -6  10 6039.54 458.794   5
   2  -6  10 5758.64 402.973  10
   2  -6  10 5754.77 438.387   9
   2   6  10 5548.81 409.359   7
  -2  -6 -10 4870.77 323.126   4
  -2  -6 -11 4819.25 388.180  11
   2  -6  11 5604.96 450.981   5
   2   6  11 5355.28 419.718   7
   2  -6  11 5738.13 460.682   9
  -2  -6 -11 4436.93 336.782   4
  -2  -6 -12 1356.74 313.364  11
   2  -6  12 765.993 256.462   5
   2  -6  12 614.773 285.062   9
   2   6  12 536.749 220.504   7
  -2  -6 -12 509.676 193.353   4
   2  -6  13 16322.4 756.606   5
   2  -6  13 17281.1 832.682   9
   2   6  13 16533.8 770.505   7
  -2  -6 -13 17542.2 755.033  11
  -2   6 -13 18257.7 728.681   4
  -2  -6 -14 14808.1 740.714  11
   2  -6  14 13425.0 690.649   5
   2  -6  14 15038.0 810.452   9
   2   6  14 14615.1 746.925   7
  -2   6 -14 15913.5 714.037   4
  -2  -6 -15 3787.51 427.095  11
   2  -6  15 3839.97 513.017   9
   2   6  15 3365.65 427.051   7
   2  -6  15 4061.20 409.842   5
  -2   6 -15 3939.04 431.508   4
  -2  -6 -16 3508.37 438.663  11
   2  -6  16 3734.25 533.045   9
   2   6  16 2886.95 433.353   7
  -2   6 -16 4015.51 467.078   4
  -2  -6 -17 901.970 305.970  11
   2  -6  17 770.036 421.969   9
  -2   6 -17 1314.66 349.001   4
   2   6  17 447.727 293.236   7
  -2  -6 -18-76.3352 291.864  11
  -2   6 -18 549.889 330.947   4
   2  -6  18 107.585 424.331   9
   2   6  18-241.135 325.201   7
  -2  -6 -19 1352.82 364.781  11
  -2   6 -19 1750.66 417.805   4
   2  -6  19 1227.52 452.156   9
   2   6  19 810.172 387.555   7
  -2   6 -20 3712.28 506.980   4
   2   6  20 2517.28 496.491   7
   2  -6  20 3595.17 576.858   9
  -2   6 -21 548.140 374.413   4
   2  -6  21 548.233 438.247   9
   2   6  21 119.128 352.075   7
  -2   6 -22-215.835 374.186   4
   2   6  22-27.9272 388.045   7
   2  -6  22 344.448 447.739   9
  -2   6 -23 240.193 389.281   4
   2   6  23 138.972 379.753   7
   2  -6  23 108.830 468.443   9
  -2   6 -24 1451.23 452.820   4
   2   6  24 426.582 380.034   7
   2   7 -23 506.635 437.452   4
   2  -7 -23 203.657 419.609   4
   2   7 -22 168.040 378.370   4
   2  -7 -22-311.672 413.269   4
   2   7 -21 1177.37 422.309   4
   2  -7 -21 1558.72 469.651   4
   2   7 -20-177.969 373.333   4
   2  -7 -20-212.319 409.516   4
   2  -7 -19-276.391 404.334   4
   2   7 -19-272.726 346.711   4
   2   7 -18 3038.32 495.999   4
   2  -7 -18 2379.92 469.888   4
   2   7 -18 2138.57 428.964   7
   2   7 -17 4470.22 511.403   7
   2  -7 -17 4088.77 510.422   4
   2   7 -17 4619.98 538.424   4
   2   7 -16 2635.29 414.327   4
   2  -7 -16 2030.68 399.815   4
   2   7 -16 2248.31 400.401   7
   2   7 -15 1156.95 332.739   4
   2  -7 -15 1175.62 346.074   4
   2   7 -15 799.953 307.957   7
   2   7 -14 423.213 292.334   4
   2  -7 -14-116.897 326.989   4
   2   7 -14 51.7095 245.384   7
   2   7 -13 4698.83 463.958   7
   2   7 -13 4894.77 462.615   4
   2  -7 -13 3878.27 435.410   4
  -2  -7  12 11598.4 635.608   5
   2   7 -12 13985.6 689.430   7
   2   7 -12 12750.3 650.265   4
   2  -7 -12 13225.9 678.349   4
   2   7 -11 1858.52 308.952   4
  -2  -7  11 1979.05 314.451   5
   2   7 -11 2874.56 370.221   7
   2  -7 -11 1955.96 320.671   4
  -2  -7  10 30385.5 948.086   5
   2   7 -10 30135.4 897.393   7
   2   7 -10 30721.9 889.795   4
   2  -7 -10 29778.1 903.611   4
  -2  -7   9 3183.97 357.763   5
   2   7  -9 2993.86 303.813   7
   2   7  -9 3321.14 333.415   4
   2  -7  -9 3498.33 353.311   4
  -2  -7   8 378.915 231.981   5
   2   7  -8 490.839 220.451   4
   2   7  -8 289.612 164.723   7
   2  -7  -8 546.016 231.332   4
   2   7  -7 15755.9 568.304   7
  -2  -7   7 14968.6 671.204   5
  -2  -7   7 15019.7 1010.57   2
   2   7  -7 16034.8 1005.41   2
   2  -7  -7 15991.7 597.138   4
   2   7  -6 5880.38 612.214   2
   2   7  -6 6076.32 354.791   7
  -2  -7   6 5455.24 631.562   2
   2  -7  -6 5729.93 360.875   4
  -2  -7   6 6337.56 461.099   5
   2  -7  -6 4907.64 315.548   5
   2   7  -5 3397.96 268.757   7
  -2   7   5 3105.95 410.574   2
   2  -7  -5 3001.94 266.082   4
   2  -7  -5 2330.97 249.230   5
   2   7  -5 3228.70 465.245   2
   2   7  -4 50879.9 924.783   7
   2  -7  -4 50166.2 982.647   5
  -2   7   4 50666.2 1488.98   2
   2   7  -4 52959.4 1667.67   2
   2  -7  -4 52093.1 928.388   4
   2   7  -3 4191.20 275.016   7
   2  -7  -3 4351.20 316.694   5
   2  -7  -3 4307.52 287.366   4
  -2   7   3 4267.99 423.918   3
   2   7  -3 4449.17 510.387   2
  -2   7   3 4165.42 450.849   2
   2  -7  -2 311.438 146.049   4
   2   7  -2 216.872 201.800   2
   2  -7  -2-8.58794 95.3173   8
  -2   7   2 42.2992 173.656   2
   2  -7  -2 257.151 158.201   5
  -2   7   2 15.2238 173.282   3
   2   7  -2 160.392 114.521   7
   2  -7  -1 103746. 1215.94   4
   2  -7  -1 102223. 1554.88   5
   2  -7  -1 104147. 968.075   8
   2   7  -1 105069. 1223.86   7
   2   7  -1 104009. 2360.91   2
  -2   7   1 103554. 2165.37   2
  -2   7   0 13805.5 824.285   2
   2  -7   0 14032.2 455.266   4
   2  -7   0 14218.0 350.000   8
   2   7   0 13224.8 460.173   7
   2  -7   0 14157.0 613.278   5
   2  -7   0 14810.5 827.514   2
   2  -7   1 3443.71 352.362   5
   2  -7   1 3851.68 249.852   4
   2   7   1 4060.29 254.913   7
  -2  -7  -1 3756.65 192.758   4
  -2   7  -1 3727.00 470.146   2
   2  -7   1 4002.42 459.479   2
  -2  -7  -2 40553.3 577.707   4
   2  -7   2 40928.4 1086.98   5
   2   7   2 37774.2 777.111   7
   2  -7   2 40486.6 1443.15   2
   2  -7   2 40254.0 753.706   4
  -2  -7  -3 37597.1 570.121   4
   2  -7   3 36614.0 1066.76  10
  -2  -7  -3 36542.1 745.141   8
   2  -7   3 36515.7 626.061   7
   2   7   3 36973.0 762.384   7
  -2   7  -3 37764.3 1555.92   1
   2  -7   3 37937.3 1068.04   5
   2  -7   3 36917.4 737.028   4
   2  -7   3 37467.0 1451.73   2
   2   7   4 3831.35 279.704   7
  -2  -7  -4 4469.60 216.653   4
   2  -7   4 4706.73 429.990   5
   2  -7   4 4261.24 400.885  10
  -2  -7  -4 4231.93 280.394   8
   2  -7   4 4178.11 246.872   7
  -2   7  -4 4404.38 597.454   1
   2  -7   5 25226.4 895.702   5
  -2  -7  -5 24202.1 498.460   4
  -2  -7  -5 24308.7 646.364   8
   2  -7   5 23714.2 627.657   7
  -2   7  -5 24186.5 1393.49   1
   2  -7   5 23810.8 862.285  10
   2   7   5 25251.0 655.601   7
  -2  -7  -6 8191.20 445.896  11
  -2  -7  -6 7401.67 300.133   4
   2  -7   6 7451.67 505.486  10
   2  -7   6 7803.05 529.679   5
  -2  -7  -6 7428.30 379.346   8
   2   7   6 6703.43 377.979   7
   2  -7   7 9357.15 579.133   5
   2  -7   7 8837.05 542.604  10
  -2  -7  -7 8783.43 347.970   4
   2  -7   7 8904.19 471.631   9
   2   7   7 9289.35 440.584   7
  -2  -7  -7 9477.88 489.718  11
   2  -7   8 18861.2 808.779   5
   2  -7   8 19206.2 765.941  10
   2  -7   8 19504.4 698.365   9
  -2  -7  -8 18974.9 540.551   4
  -2  -7  -8 18499.3 690.358  11
   2   7   8 18858.4 654.849   7
  -2  -7  -9 9912.85 524.628  11
   2  -7   9 8892.34 578.180   5
   2  -7   9 9517.87 546.872  10
   2  -7   9 9935.61 548.134   9
   2   7   9 9148.59 497.140   7
  -2  -7  -9 9394.24 415.509   4
   2  -7  10 14107.2 642.413  10
   2  -7  10 13694.7 696.454   5
  -2  -7 -10 13704.8 625.827  11
   2  -7  10 14344.7 677.542   9
   2   7  10 14737.3 617.498   7
  -2  -7 -10 13163.3 524.243   4
  -2  -7 -11 1592.79 269.308  11
   2  -7  11 2120.66 343.172   5
   2  -7  11 2281.30 369.605   9
   2   7  11 1667.22 283.500   7
  -2  -7 -12 1365.98 350.928  11
   2  -7  12 870.856 278.717   5
   2  -7  12 811.445 308.640   9
   2   7  12 530.913 230.021   7
   2  -7  13 3674.76 416.415   5
   2  -7  13 3695.54 465.159   9
   2   7  13 3571.39 399.138   7
  -2  -7 -13 4518.27 456.243  11
  -2  -7 -14 2700.17 398.034  11
   2  -7  14 2167.08 353.073   5
   2  -7  14 2316.92 424.048   9
   2   7  14 2002.40 352.186   7
  -2   7 -14 2583.00 379.111   4
  -2  -7 -15 293.190 283.310  11
  -2   7 -15 306.867 269.799   4
   2  -7  15-98.4042 363.196   9
   2  -7  15 285.586 261.948   5
   2   7  15-45.3024 252.809   7
  -2  -7 -16 8732.65 672.914  11
   2  -7  16 10706.8 777.420   9
   2   7  16 8470.95 642.895   7
  -2   7 -16 11292.5 691.265   4
  -2  -7 -17-71.3629 285.802  11
  -2   7 -17 37.9378 300.280   4
   2  -7  17-87.2989 386.193   9
   2   7  17-28.6342 281.006   7
  -2  -7 -18 723.291 332.676  11
  -2   7 -18 860.396 361.615   4
   2   7  18 137.205 304.470   7
   2  -7  18 612.258 414.062   9
  -2  -7 -19 9897.13 736.280  11
   2   7  19 9899.27 760.283   7
  -2   7 -19 12379.2 783.845   4
   2  -7  19 12496.1 893.098   9
  -2  -7 -20 67.1497 321.810  11
  -2   7 -20 461.260 388.314   4
   2  -7  20 56.7088 434.676   9
   2   7  20-254.705 336.980   7
  -2   7 -21 384.593 377.056   4
   2  -7  21 428.742 439.391   9
   2   7  21 34.9520 336.767   7
  -2   7 -22 2198.49 486.144   4
   2  -7  22 2105.35 560.781   9
   2   7  22 1006.55 423.043   7
  -2  -7 -22 1940.18 470.344   6
   2  -7  23-163.786 493.029   9
  -2   7 -23 96.5026 384.176   4
  -2  -7 -23-62.0075 422.430   6
  -2   7 -24-139.809 393.253   4
   2   8 -23 1363.03 499.928   4
   2  -8 -23 392.162 463.382   4
   2   8 -22-82.7998 390.541   4
   2  -8 -22-329.471 431.465   4
   2   8 -21 2486.03 505.997   4
   2  -8 -21 2115.40 526.015   4
   2   8 -20-201.025 405.346   4
   2  -8 -20-436.587 433.108   4
   2   8 -19 1885.99 431.759   4
   2  -8 -19 1703.39 472.430   4
   2   8 -18-73.6896 320.187   4
   2  -8 -18 103.902 355.951   4
   2   8 -18-820.220 439.521   7
   2   8 -17 2466.86 457.927   4
   2  -8 -17 2643.51 462.208   4
   2   8 -17 2081.31 403.887   7
   2   8 -16 548.260 359.811   4
   2  -8 -16 54.8025 321.764   4
   2   8 -16-299.075 316.610   7
   2   8 -15 9562.23 673.240   7
   2   8 -15 10013.9 679.916   4
   2  -8 -15 9538.11 661.838   4
   2   8 -14 148.395 291.250   4
   2  -8 -14 151.413 302.632   4
   2   8 -14-13.1580 252.842   7
  -2  -8  13 2492.20 390.326   5
   2   8 -13 2626.53 377.345   4
   2  -8 -13 2628.22 416.574   4
   2   8 -13 2565.70 393.422   7
   2   8 -12 6445.42 506.540   7
  -2  -8  12 5309.47 485.442   5
   2   8 -12 6817.31 508.385   4
   2  -8 -12 7303.23 547.398   4
   2   8 -11 147.973 231.743   4
  -2  -8  11-123.878 271.425   5
   2  -8 -11 140.295 257.514   4
   2   8 -11 478.662 256.767   7
  -2  -8  10 3079.48 377.293   5
   2   8 -10 3590.92 373.490   7
   2  -8 -10 2589.31 329.565  10
   2   8 -10 3127.56 350.358   4
   2  -8 -10 3108.39 366.180   4
  -2  -8   9 35132.5 1080.04   5
   2   8  -9 35095.9 936.576   7
   2  -8  -9 35302.1 1040.77  10
   2   8  -9 36155.6 934.477   4
   2  -8  -9 35326.2 967.617   4
   2  -8  -8-8.32225 177.486  10
  -2  -8   8 503.916 273.551   5
   2   8  -8-124.670 176.820   7
   2  -8  -8 345.958 237.083   4
   2  -8  -7 827.593 236.200  10
  -2  -8   7 956.155 294.602   5
   2   8  -7 1032.62 199.461   7
   2  -8  -7 382.498 191.839   4
   2  -8  -6 18558.8 794.175  10
   2   8  -6 19237.0 624.103   7
   2  -8  -6 19944.3 654.122   4
  -2  -8   6 18679.1 790.470   5
  -2  -8   5 1417.65 316.295   5
  -2   8   5 1351.64 314.247   2
   2  -8  -5 693.561 177.370   5
   2  -8  -5 1203.87 260.131  10
   2   8  -5 1235.88 200.746   7
   2  -8  -5 1047.58 208.768   4
   2  -8  -4-20.5540 152.798   4
   2  -8  -4 93.2698 194.950  10
  -2   8   4 255.420 240.218   2
   2   8  -4 166.653 218.207   2
   2  -8  -4-42.5306 149.401   5
  -2  -8   4 350.932 245.183   5
   2   8  -4 237.799 141.506   7
   2  -8  -3 2669.45 250.768   4
   2  -8  -3 2390.63 278.229   5
   2  -8  -3 2906.36 349.436  10
   2   8  -3 2647.03 237.990   7
   2   8  -3 3035.46 456.758   2
  -2   8   3 2557.18 388.074   2
   2  -8  -2 2242.62 229.130   4
   2  -8  -2 2311.96 290.268   5
   2  -8  -2 2531.94 349.704  10
   2   8  -2 2338.88 414.209   2
   2  -8  -2 2191.06 175.984   8
  -2   8   2 2263.17 381.151   2
   2   8  -2 1957.66 206.666   7
   2  -8  -1 1208.30 264.425   5
   2  -8  -1 672.650 116.612   8
  -2   8   1 677.547 250.936   2
   2   8  -1 623.067 148.664   7
   2   8  -1 887.616 317.037   2
   2  -8  -1 758.309 171.669   4
  -2   8   0 41942.1 1524.96   2
   2  -8   0 41849.9 656.627   8
   2   8   0 41527.8 801.719   7
   2  -8   0 41801.1 820.028   4
   2  -8   0 43007.1 1090.47   5
  -2   8  -1 19224.1 1075.90   2
  -2  -8  -1 19054.2 451.739   4
   2  -8   1 20765.2 782.051   5
   2  -8   1 19021.1 558.649   4
   2   8   1 20184.2 553.854   7
   2  -8   1 20448.1 1062.25   2
   2  -8   2 317.806 228.044  10
  -2  -8  -2-42.0002 88.4400   4
   2  -8   2-30.9773 137.019   4
   2  -8   2 7.57794 225.681   5
  -2   8  -2 83.3142 217.939   2
   2   8   2 51.3703 97.8061   7
  -2  -8  -3 11037.4 344.378   4
   2  -8   3 11212.1 632.013   5
   2  -8   3 10362.8 428.770   4
   2  -8   3 11136.5 645.635  10
  -2  -8  -3 10581.3 441.331   8
   2   8   3 11161.2 423.997   7
  -2  -8  -4 9181.92 325.085   4
  -2  -8  -4 9243.16 477.581  11
   2  -8   4 9285.74 584.099  10
  -2  -8  -4 8602.01 406.120   8
   2   8   4 8856.73 392.014   7
  -2  -8  -4 8195.26 351.812   6
   2  -8   4 8816.81 586.140   5
  -2  -8  -5 21885.5 504.925   4
  -2  -8  -5 22124.5 706.216  11
   2   8   5 20585.8 627.905   7
   2  -8   5 22663.6 871.976   5
   2  -8   5 21162.8 878.273  10
  -2  -8  -5 20863.5 636.917   8
   2  -8   6 1974.23 322.316  10
  -2  -8  -6 1725.08 222.590   8
   2  -8   6 2498.14 363.938   5
  -2  -8  -6 2214.36 304.292  11
   2   8   6 1773.38 228.281   7
  -2  -8  -6 2098.09 191.716   4
  -2  -8  -7 22106.3 762.111  11
   2  -8   7 22443.0 876.222  10
   2   8   7 20321.3 653.270   7
   2  -8   7 22133.6 886.629   5
  -2  -8  -7 21911.9 564.081   4
  -2  -8  -8 20472.1 743.337  11
  -2  -8  -8 19622.4 563.892   4
   2  -8   8 20655.2 862.772   5
   2  -8   8 19498.2 810.508  10
   2   8   8 20251.1 667.253   7
  -2  -8  -9 4737.40 407.791  11
   2  -8   9 4727.35 457.397   5
   2   8   9 5229.08 380.989   7
   2  -8   9 5138.64 441.158  10
  -2  -8 -10 946.564 252.315  11
   2  -8  10 1506.40 335.876   9
   2  -8  10 1194.41 313.010   5
   2   8  10 1324.20 255.797   7
   2  -8  10 1252.54 270.712  10
  -2  -8 -11 28230.2 946.796  11
   2  -8  11 29017.9 1027.55   5
   2  -8  11 28518.7 981.216   9
   2   8  11 27772.7 882.823   7
  -2  -8 -12 2846.13 412.021  11
   2  -8  12 2811.83 430.976   9
   2  -8  12 2513.88 377.836   5
   2   8  12 2163.09 312.475   7
  -2  -8 -13 16753.2 824.119  11
   2  -8  13 17523.3 867.786   9
   2   8  13 14723.7 736.433   7
   2  -8  13 16203.1 796.772   5
  -2  -8 -14 16679.9 828.518  11
   2   8  14 16911.8 788.807   7
   2  -8  14 15534.1 797.419   5
  -2  -8 -15 2756.59 433.080  11
   2  -8  15 2649.71 503.536   9
   2  -8  15 2562.17 397.599   5
   2   8  15 2194.84 363.130   7
  -2   8 -15 3167.40 448.394   4
  -2  -8 -16 241.612 301.181  11
  -2   8 -16 448.308 336.340   4
   2  -8  16 39.5113 387.773   9
   2  -8  16 54.5571 256.294   5
   2   8  16-129.550 255.230   7
  -2  -8 -17 10922.1 760.555  11
   2  -8  17 11931.7 872.989   9
   2   8  17 10600.2 717.955   7
  -2   8 -17 13264.6 764.307   4
  -2  -8 -18-19.0713 315.984  11
   2  -8  18 246.143 446.260   9
   2   8  18-16.6438 309.463   7
  -2   8 -18 16.0299 319.494   4
  -2  -8 -19 1446.07 425.138  11
  -2   8 -19 2414.12 448.071   4
   2  -8  19 2180.93 545.660   9
   2   8  19 1637.55 400.045   7
  -2  -8 -19 1353.35 427.054   6
  -2  -8 -20 12.3572 332.988  11
  -2   8 -20 927.939 390.146   4
   2  -8  20 881.800 488.924   9
  -2  -8 -20 502.585 382.761   6
  -2  -8 -21 558.174 376.352  11
  -2   8 -21 1224.29 428.662   4
   2  -8  21 1016.54 498.893   9
  -2  -8 -21 742.410 388.487   6
  -2   8 -22-88.9180 371.316   4
   2  -8  22 228.470 497.269   9
  -2  -8 -22-424.636 398.293   6
  -2   8 -23 2306.41 507.695   4
  -2  -8 -23 1484.82 454.288   6
   2   9 -23-246.981 416.527   4
   2   9 -22 2000.39 493.525   4
   2  -9 -22 1922.09 537.810   4
   2   9 -21 72.2995 401.047   4
   2  -9 -21 613.151 433.680   4
   2   9 -20 1973.92 480.401   4
   2  -9 -20 2351.38 526.502   4
   2   9 -19 2075.09 467.608   4
   2  -9 -19 1420.76 459.773   4
   2   9 -18 2081.11 447.439   4
   2  -9 -18 1534.16 436.920   4
   2   9 -18 858.727 342.976   7
   2   9 -17 1090.02 380.192   4
   2  -9 -17 916.542 416.625   4
   2   9 -17-95.7518 348.103   7
   2  -9 -16 4470.92 541.314   4
   2   9 -16 4236.23 506.639   4
   2   9 -16 2992.36 466.803   7
   2   9 -15 562.053 314.355   4
   2  -9 -15 303.343 359.566   4
   2   9 -15 114.758 306.538   7
   2   9 -14 10333.6 680.911   7
   2   9 -14 10068.1 649.094   4
   2  -9 -14 10906.8 693.804   4
  -2  -9  13 6772.76 573.041   5
   2   9 -13 6934.14 553.092   7
   2   9 -13 6846.48 551.582   4
   2  -9 -13 7175.59 592.378   4
  -2  -9  12 235.492 293.052   5
   2   9 -12 273.048 260.542   4
   2  -9 -12 333.679 314.407   4
   2   9 -12 228.261 243.384   7
   2   9 -11 1013.31 305.692   4
  -2  -9  11-18.1117 269.000   5
   2  -9 -11 476.103 315.357   4
   2   9 -11 809.574 282.205   7
  -2  -9  10 21564.4 907.205   5
   2   9 -10 20870.6 792.034   7
   2   9 -10 22168.5 791.472   4
   2  -9 -10 22288.7 838.994   4
  -2  -9   9-108.317 253.278   5
   2   9  -9-181.044 207.575   7
   2  -9  -9-14.8991 234.621   4
   2  -9  -8 1297.01 296.534  10
  -2  -9   8 1014.16 308.418   5
   2   9  -8 993.877 217.742   7
   2  -9  -8 1040.62 251.042   4
  -2  -9   7 605.453 302.927   5
   2  -9  -7 402.072 230.370  10
   2   9  -7 231.707 165.803   7
   2  -9  -7 313.452 206.868   4
  -2  -9   6 632.392 288.444   5
  -2   9   6 15.1944 216.451   2
   2  -9  -6 64.1000 213.209  10
   2   9  -6 84.1279 154.401   7
   2  -9  -6-96.4285 202.743   4
   2  -9  -5 1932.50 256.314   5
  -2   9   5 1793.68 377.913   2
   2   9  -5 2121.32 238.895   7
  -2  -9   5 2177.10 367.729   5
   2  -9  -5 2002.31 260.744   4
   2  -9  -5 2069.82 342.815  10
   2  -9  -4 37706.8 975.675   5
   2  -9  -4 38116.7 1214.73  10
  -2  -9   4 40794.6 1160.63   5
   2   9  -4 40978.6 869.694   7
   2  -9  -4 41061.7 910.033   4
  -2   9   4 39592.6 1535.99   2
  -2  -9   3 1010.34 309.959   5
  -2   9   3 687.585 273.812   2
   2  -9  -3 1004.29 239.272   5
   2  -9  -3 985.524 216.546   4
   2   9  -3 863.959 181.076   7
   2  -9  -3 609.471 275.779  10
   2  -9  -2 607.397 234.164   5
   2  -9  -2 314.710 108.074   8
  -2   9   2 629.846 265.450   2
   2  -9  -2 546.805 188.603   4
   2   9  -2 383.955 134.680   7
   2  -9  -2 422.226 262.158  10
   2  -9  -1 7106.80 383.001   4
   2  -9  -1 7653.53 318.760   8
   2   9  -1 7373.57 364.660   7
   2  -9  -1 7327.12 565.002  10
   2  -9  -1 7801.82 493.123   5
  -2   9   1 7292.98 696.342   2
   2  -9   0 12540.1 489.120   4
   2   9   0 12867.9 466.452   7
   2  -9   0 13171.8 400.958   8
   2  -9   0 13183.6 664.340   5
  -2   9   0 13123.5 915.122   2
   2  -9   1 8093.14 555.061   5
   2  -9   1 7461.69 587.762  10
  -2   9  -1 7436.72 716.922   2
   2   9   1 7459.23 364.464   7
   2  -9   1 7449.59 387.791   4
  -2  -9  -1 7295.84 312.900   4
  -2  -9  -2 47262.0 754.648   4
   2  -9   2 49337.1 1377.43  10
   2  -9   2 49286.2 1296.55   5
   2   9   2 46665.3 886.183   7
   2  -9   2 47804.0 926.400   4
  -2  -9  -3 17619.4 469.129   4
   2  -9   3 17940.2 591.589   4
   2  -9   3 17822.6 862.822  10
   2  -9   3 19242.4 836.034   5
  -2  -9  -3 17408.0 585.152   8
   2   9   3 16828.8 553.931   7
  -2  -9  -3 18597.0 654.247  11
  -2  -9  -4 7368.31 321.899   4
   2  -9   4 7620.21 578.889   5
   2  -9   4 7623.37 563.089  10
   2   9   4 7275.03 366.379   7
  -2  -9  -4 7596.07 406.373   8
  -2  -9  -4 7880.88 465.253  11
   2  -9   5 116.649 213.751  10
  -2  -9  -5 18.2688 166.589   8
   2  -9   5-9.49971 239.935   5
   2   9   5 3.24449 128.002   7
  -2  -9  -5 32.6359 109.000   4
  -2  -9  -5 281.546 226.197  11
  -2  -9  -6 5963.56 426.848  11
   2  -9   6 5942.04 517.949  10
   2  -9   6 5371.65 497.590   5
  -2  -9  -6 5560.09 371.920   8
   2   9   6 5500.83 364.733   7
  -2  -9  -6 5563.58 301.356   4
  -2  -9  -7 2311.34 270.486   8
   2   9   7 2528.93 268.486   7
   2  -9   7 3081.34 401.747   5
   2  -9   7 2823.52 368.015  10
  -2  -9  -7 2668.33 334.392  11
  -2  -9  -7 2507.76 266.674   6
  -2  -9  -8 25919.1 888.109  11
   2  -9   8 26700.1 997.328  10
   2  -9   8 26298.6 1014.22   5
   2   9   8 27315.8 772.232   7
  -2  -9  -8 25606.1 794.072   6
  -2  -9  -9-170.217 275.282  11
   2  -9   9 403.800 301.072   5
   2   9   9 272.052 174.785   7
  -2  -9  -9 5.35463 198.645   6
  -2  -9 -10 5734.18 460.813  11
   2  -9  10 5677.57 522.057   5
  -2  -9 -10 5745.40 446.567   6
   2   9  10 5491.66 417.918   7
  -2  -9 -11-311.602 272.211  11
   2  -9  11 119.155 272.961   5
   2   9  11 275.224 184.691   7
  -2  -9 -11-16.6882 255.051   6
  -2  -9 -12 486.672 322.457  11
   2  -9  12-140.758 299.482   5
   2   9  12 189.228 186.884   7
  -2  -9 -12-418.645 312.325   6
  -2  -9 -13 1162.51 360.527  11
   2  -9  13 684.231 324.870   5
   2  -9  13 1198.92 403.711   9
   2   9  13 554.473 237.542   7
  -2  -9 -13 69.5977 302.360   6
   2  -9  14 3434.67 514.659   9
   2   9  14 3102.30 410.295   7
   2  -9  14 2709.66 419.258   5
  -2  -9 -14 3064.07 422.557   6
  -2  -9 -14 3484.32 497.337  11
  -2  -9 -15 245.928 320.782  11
   2  -9  15 308.966 374.885   9
   2  -9  15-114.136 273.372   5
   2   9  15 253.636 242.198   7
  -2   9 -15 722.900 363.650   4
  -2  -9 -15-265.293 308.999   6
  -2  -9 -16 6635.65 637.493  11
   2  -9  16 6240.38 577.601   5
   2  -9  16 8230.39 727.207   9
  -2   9 -16 7900.64 606.489   4
  -2  -9 -16 6721.67 616.873   6
  -2  -9 -17-146.324 354.692  11
   2  -9  17 498.158 433.376   9
  -2  -9 -17-324.560 334.165   6
  -2   9 -17 763.648 375.499   4
  -2  -9 -18 1768.22 441.858  11
   2  -9  18 2152.21 547.069   9
  -2  -9 -18 1111.73 393.428   6
  -2   9 -18 1519.55 421.167   4
  -2  -9 -19-159.590 362.818  11
  -2   9 -19 218.600 354.058   4
   2  -9  19 507.410 447.437   9
  -2  -9 -19-107.347 370.471   6
  -2  -9 -20-260.878 390.850  11
  -2   9 -20 189.422 338.739   4
  -2  -9 -20-557.182 398.040   6
   2  -9  20 239.458 449.938   9
  -2  -9 -21-410.863 411.663  11
  -2   9 -21 407.025 387.319   4
   2  -9  21 280.626 460.512   9
  -2  -9 -21-83.1151 384.319   6
  -2   9 -22 3831.73 570.739   4
   2  -9  22 4133.10 678.505   9
  -2  -9 -22 3077.00 554.408   6
  -2   9 -23 370.804 421.432   4
   2  10 -22 356.087 434.554   4
   2 -10 -22 113.285 433.100   4
   2  10 -21 2190.91 508.268   4
   2 -10 -21 1946.33 515.567   4
   2  10 -20 684.001 409.219   4
   2 -10 -20 1090.06 455.248   4
   2  10 -19 684.376 405.234   4
   2 -10 -19 624.352 427.396   4
   2  10 -18 2583.14 480.550   4
   2 -10 -18 2468.19 504.438   4
   2  10 -18 1425.22 409.234   7
   2  10 -17 929.049 385.592   4
   2 -10 -17 790.899 400.781   4
   2  10 -17 344.912 355.583   7
   2  10 -16 761.628 361.754   4
   2 -10 -16 620.651 396.390   4
   2  10 -15 12992.8 814.077   7
   2  10 -15 14967.3 804.079   4
   2 -10 -15 15456.0 862.813   4
   2  10 -14 8007.89 631.294   7
   2  10 -14 8726.06 633.497   4
  -2 -10  14 7273.91 622.625   5
  -2 -10  13 9377.49 693.320   5
   2  10 -13 10392.4 675.988   7
   2 -10 -13 11077.7 717.269   4
   2  10 -13 11081.7 670.536   4
  -2 -10  12 1166.24 368.502   5
   2  10 -12 1603.04 340.144   4
   2 -10 -12 1554.70 400.517   4
   2  10 -12 1461.65 337.932   7
  -2 -10  11 1456.89 373.401   5
   2  10 -11 1748.05 339.789   4
   2  10 -11 1388.03 307.402   7
   2 -10 -11 1793.61 380.880   4
   2  10 -10 1570.27 295.788   7
  -2 -10  10 830.491 308.799   5
   2 -10 -10 676.886 296.834   4
  -2 -10   9 16009.9 830.927   5
   2  10  -9 15679.3 683.281   7
   2 -10  -9 17066.1 730.310   4
  -2 -10   8 11518.3 724.103   5
   2 -10  -8 12200.0 607.250   4
   2  10  -8 11332.6 565.565   7
  -2 -10   7 263.983 303.816   5
   2  10  -7 134.664 171.031   7
   2 -10  -7 167.021 235.146   4
   2  10  -6 2326.22 269.605   7
  -2 -10   6 2492.61 410.627   5
   2 -10  -6 2460.54 376.923  10
   2 -10  -6 2521.16 316.958   4
  -2 -10   5 2081.16 382.941   5
   2 -10  -5 1856.71 266.347   5
   2 -10  -5 1354.42 326.662  10
   2 -10  -5 1796.47 286.758   4
   2  10  -5 1717.93 238.939   7
  -2 -10   4 7465.23 578.928   5
   2 -10  -4 7304.10 444.133   4
   2 -10  -4 6348.78 558.295  10
   2  10  -4 6996.18 400.934   7
   2 -10  -4 7394.28 464.310   5
   2 -10  -3 39073.7 914.479   4
   2 -10  -3 38054.0 1029.51   5
   2 -10  -3 37497.5 1254.58  10
  -2 -10   3 37534.7 1182.03   5
   2  10  -3 36295.5 836.299   7
   2 -10  -2 8160.30 446.519   4
   2 -10  -2 7169.15 609.213  10
   2 -10  -2 8433.54 547.658   5
  -2 -10   2 8061.49 612.048   5
   2  10  -2 7394.31 382.775   7
   2 -10  -1 14463.4 556.564   4
   2 -10  -1 14037.0 837.074  10
   2  10  -1 13805.0 513.163   7
   2 -10  -1 15724.0 729.004   5
  -2 -10   1 14714.6 762.453   5
   2 -10   0 20144.3 650.108   4
   2 -10   0 20342.9 855.870   5
   2 -10   0 19598.7 974.833  10
  -2 -10   0 20333.0 872.837   5
   2  10   0 20506.8 597.122   7
  -2 -10  -1 1851.47 194.620   4
   2 -10   1 1953.81 397.137  10
   2 -10   1 1959.59 261.177   4
   2 -10   1 2569.36 384.310   5
   2  10   1 1834.73 212.360   7
  -2 -10  -2 4732.80 399.506  11
   2 -10   2 5060.82 486.126   5
   2 -10   2 4337.07 509.483  10
  -2 -10  -2 4214.76 266.727   4
   2 -10   2 4491.70 341.582   4
   2  10   2 4334.08 297.028   7
  -2 -10  -3 91.3063 117.278   4
  -2 -10  -3 380.048 187.970   8
   2 -10   3 324.466 295.016   5
   2 -10   3 143.544 181.256   4
  -2 -10  -3 380.715 235.828  11
   2 -10   3 59.6978 249.354  10
   2  10   3 57.7613 117.484   7
  -2 -10  -4 3440.19 367.881  11
  -2 -10  -4 3464.56 246.189   4
  -2 -10  -4 3176.34 304.500   8
   2 -10   4 3245.93 447.231   5
   2  10   4 3093.02 272.810   7
   2 -10   4 2618.84 425.715  10
  -2 -10  -5 19858.9 730.541  11
   2 -10   5 17070.6 888.832  10
   2  10   5 17557.3 594.137   7
  -2 -10  -5 18524.5 647.082   8
   2 -10   5 19216.4 888.991   5
  -2 -10  -6 16248.8 702.187  11
   2 -10   6 17032.1 858.542   5
  -2 -10  -6 15974.1 619.718   8
   2  10   6 16590.7 594.323   7
  -2 -10  -7 11945.6 632.534  11
   2 -10   7 11839.8 728.103   5
  -2 -10  -7 11432.6 552.405   8
   2  10   7 11311.9 516.562   7
  -2 -10  -8-58.0400 275.974  11
   2 -10   8 191.703 293.440   5
   2  10   8 145.427 155.773   7
  -2 -10  -9-175.505 333.788  11
   2 -10   9 198.585 287.195   5
   2  10   9-15.1183 167.016   7
  -2 -10  -9-203.035 215.577   6
  -2 -10 -10-129.508 331.031  11
   2 -10  10 445.760 311.550   5
   2  10  10 439.247 204.443   7
  -2 -10 -10 92.9298 208.682   6
  -2 -10 -11 12352.0 715.933  11
   2 -10  11 11447.6 740.990   5
  -2 -10 -11 11799.9 634.280   6
   2 -10  12 7577.37 629.957   5
  -2 -10 -12 6612.48 526.924   6
  -2 -10 -13 6710.70 622.004  11
   2 -10  13 6964.03 611.977   5
  -2 -10 -13 5858.55 520.203   6
  -2 -10 -14 855.899 362.349  11
   2 -10  14 835.176 344.681   5
  -2 -10 -14 760.485 304.275   6
   2 -10  15 384.744 314.170   5
  -2 -10 -15 275.108 332.968  11
  -2 -10 -15 70.8855 324.232   6
  -2 -10 -16 743.015 367.790  11
   2 -10  16 435.571 313.818   5
  -2  10 -16 1060.95 377.356   4
  -2 -10 -16 107.757 303.505   6
  -2 -10 -17 3275.50 516.785  11
  -2  10 -17 4309.82 520.745   4
  -2 -10 -17 3490.82 483.531   6
  -2 -10 -18 1217.31 411.779  11
  -2  10 -18 1447.02 431.970   4
  -2 -10 -18 467.944 376.697   6
  -2 -10 -19-263.976 383.764  11
  -2  10 -19 277.466 358.825   4
  -2 -10 -19-227.371 372.728   6
  -2 -10 -20 421.656 375.093  11
  -2  10 -20 1566.95 443.126   4
  -2 -10 -20 935.383 407.304   6
  -2 -10 -21-722.095 457.346  11
  -2  10 -21 410.459 400.215   4
  -2 -10 -21-269.987 417.635   6
  -2  10 -22-144.412 396.081   4
  -2 -10 -22-337.948 394.461   6
   2  11 -21 742.522 423.454   4
   2 -11 -21 270.780 426.757   4
   2  11 -20 2068.95 494.410   4
   2 -11 -20 1732.69 495.141   4
   2  11 -19 3116.06 529.043   4
   2 -11 -19 2617.90 539.477   4
   2  11 -18 1189.26 434.438   4
   2 -11 -18 1411.88 478.687   4
   2  11 -17 401.544 350.179   4
   2 -11 -17 503.816 413.365   4
   2  11 -17-61.5967 357.980   7
   2  11 -16 566.201 344.687   4
   2 -11 -16 1025.58 424.854   4
   2  11 -16 505.019 323.464   7
   2  11 -15 274.490 312.482   4
   2 -11 -15 295.972 372.620   4
   2  11 -15-82.4107 321.675   7
  -2 -11  14 1312.11 383.222   5
   2  11 -14 1588.47 384.816   4
   2 -11 -14 2412.44 464.666   4
   2  11 -14 1192.86 339.648   7
  -2 -11  13 8040.51 685.894   5
   2  11 -13 9377.36 666.948   7
   2  11 -13 9519.26 645.551   4
  -2 -11  12 1155.85 395.603   5
   2  11 -12 1420.46 358.392   4
   2  11 -12 940.061 297.630   7
   2 -11 -12 594.188 326.543   4
  -2 -11  11 13.7852 322.188   5
   2  11 -11 427.431 279.178   7
   2 -11 -11-573.860 365.604   4
  -2 -11  10 2082.85 427.951   5
   2  11 -10 2528.37 354.927   7
   2 -11 -10 2080.00 359.590   4
  -2 -11   9 214.025 317.838   5
   2  11  -9 1001.14 273.095   7
   2 -11  -9 351.305 290.289   4
  -2 -11   8 619.685 332.958   5
   2 -11  -8 615.295 255.096   4
   2  11  -8 743.302 223.841   7
  -2 -11   7 24809.4 1066.40   5
   2  11  -7 24258.6 800.023   7
   2 -11  -7 25136.3 852.803   4
  -2 -11   6 4319.90 518.234   5
   2  11  -6 3758.77 337.333   7
   2 -11  -6 3934.89 391.224   4
   2 -11  -5 11967.5 592.656   4
  -2 -11   5 11031.0 741.919   5
   2  11  -5 10945.7 512.382   7
  -2 -11   4 7034.02 619.269   5
   2 -11  -4 8150.05 493.627   4
   2 -11  -4 6857.94 493.660   5
   2  11  -4 7220.91 417.202   7
  -2 -11   3 889.376 369.210   5
   2 -11  -3 576.859 156.640   8
   2 -11  -3 1023.60 268.557   5
   2 -11  -3 986.094 257.595   4
   2  11  -3 1001.54 204.917   7
   2 -11  -2 2279.54 282.134   4
  -2 -11   2 2284.04 434.133   5
   2  11  -2 2741.06 268.284   7
   2 -11  -2 2937.10 381.708   5
   2 -11  -1 6924.46 558.482   5
   2  11  -1 6847.72 377.672   7
   2 -11  -1 6975.00 431.669   4
  -2 -11   1 7354.17 607.083   5
  -2 -11   0 5083.29 518.060   5
   2 -11   0 4113.57 353.421   4
   2  11   0 3973.28 294.282   7
   2 -11   0 4615.39 494.922   5
  -2 -11  -1 17381.5 700.407  11
   2 -11   1 17993.9 646.543   4
   2 -11   1 19143.7 887.109   5
   2  11   1 17391.9 581.879   7
  -2 -11  -1 19548.7 881.582   5
  -2 -11  -1 18318.1 553.187   4
   2 -11   2 34819.8 890.162   4
  -2 -11  -2 33130.9 883.367   8
  -2 -11  -2 34926.2 741.763   4
  -2 -11  -2 34184.6 937.573  11
  -2 -11  -2 34421.0 1151.61   5
   2  11   2 34267.5 790.501   7
   2 -11   2 36252.4 1238.90   5
  -2 -11  -3 2013.55 395.345   5
  -2 -11  -3 1656.65 302.405  11
   2 -11   3 1290.54 375.618   5
  -2 -11  -3 1034.32 180.384   4
  -2 -11  -3 1325.70 264.344   8
   2 -11   3 1331.33 265.781   4
   2  11   3 1095.00 187.945   7
   2  11   4 2044.11 244.314   7
  -2 -11  -4 2208.02 339.214  11
  -2 -11  -4 2769.96 416.652   5
  -2 -11  -4 2189.54 297.169   8
   2 -11   4 2455.27 426.674   5
  -2 -11  -5 4261.51 414.703  11
  -2 -11  -5 3656.76 351.968   8
  -2 -11  -5 4187.26 469.007   5
   2  11   5 3922.33 317.530   7
   2 -11   5 4112.49 503.802   5
  -2 -11  -6 624.859 223.395   8
   2 -11   6 737.503 379.064   5
   2  11   6 582.099 180.913   7
  -2 -11  -6 612.001 274.537  11
  -2 -11  -7 19782.2 815.407  11
   2 -11   7 19432.2 959.291   5
  -2 -11  -7 18754.1 720.947   8
  -2 -11  -8 4031.06 437.478  11
   2 -11   8 4271.24 521.389   5
  -2 -11  -9-455.321 374.393  11
   2 -11   9 328.773 308.959   5
  -2 -11 -10-837.720 387.688  11
   2 -11  10 396.493 329.170   5
  -2 -11 -11 5278.84 577.063  11
   2 -11  11 4083.46 536.383   5
  -2 -11 -12 719.787 397.609  11
   2 -11  12 160.728 334.863   5
  -2 -11 -12-185.009 276.996   6
   2 -11  13 6273.48 616.697   5
  -2 -11 -13 5858.05 523.487   6
   2 -11  14-375.775 351.452   5
  -2 -11 -14 57.8255 343.135  11
  -2 -11 -14-256.136 290.465   6
  -2 -11 -15 4657.46 592.660  11
  -2 -11 -15 5193.81 528.246   6
   2 -11  15 5404.87 576.350   5
  -2 -11 -16 340.268 359.758  11
  -2 -11 -16 127.403 303.442   6
   2 -11  16 263.516 329.444   5
  -2 -11 -17 608.676 398.483  11
   2 -11  17 634.522 348.626   5
  -2 -11 -17 364.837 342.600   6
  -2  11 -17 1553.89 437.584   4
  -2 -11 -18 64.1419 365.436  11
  -2 -11 -18-72.7450 345.716   6
  -2  11 -18 765.381 397.204   4
  -2 -11 -19-272.717 404.824  11
  -2  11 -19 994.118 423.163   4
  -2 -11 -19-79.6677 345.007   6
  -2 -11 -20 164.860 390.189  11
  -2  11 -20 550.243 390.623   4
  -2 -11 -20 362.064 393.983   6
  -2 -11 -21 363.870 416.910  11
  -2  11 -21 513.690 393.497   4
  -2 -11 -21 763.729 410.877   6
   2  12 -21 2.85105 420.328   4
   2  12 -20 395.916 406.673   4
   2 -12 -20 762.545 469.424   4
   2  12 -19 208.481 382.100   4
   2 -12 -19 762.054 447.819   4
   2  12 -18 1895.22 478.916   4
   2 -12 -18 1828.96 501.931   4
   2  12 -18 669.638 357.728   7
   2  12 -17 503.355 395.272   4
   2 -12 -17 955.217 448.810   4
   2  12 -17-455.926 374.485   7
   2  12 -16 275.971 357.743   4
   2 -12 -16 353.461 396.758   4
   2  12 -16-419.863 362.715   7
   2  12 -15 121.076 327.379   4
   2  12 -15-79.5427 311.401   7
   2 -12 -15 571.608 379.889   4
  -2 -12  14 587.765 379.297   5
   2  12 -14 972.829 364.365   4
   2  12 -14 210.284 280.767   7
   2 -12 -14-384.852 384.121   4
  -2 -12  13 2886.52 507.380   5
   2  12 -13 4256.46 499.419   4
   2  12 -13 3287.59 446.003   7
   2 -12 -13 3225.08 457.572   4
  -2 -12  12 3173.15 519.421   5
   2  12 -12 3254.34 435.649   7
   2 -12 -12 3041.57 443.693   4
  -2 -12  11 2063.35 457.996   5
   2  12 -11 1944.48 371.140   7
   2 -12 -11 1534.82 358.322   4
  -2 -12  10 1650.82 459.068   5
   2  12 -10 1174.74 296.891   7
   2 -12 -10 744.564 320.529   4
   2 -12  -9 1403.69 335.707   4
  -2 -12   9 942.536 382.985   5
   2  12  -9 1911.07 321.513   7
  -2 -12   8 7699.13 668.726   5
   2  12  -8 6955.44 491.351   7
   2 -12  -8 7934.97 545.669   4
   2 -12  -7 457.497 281.705   4
  -2 -12   7 124.422 353.653   5
   2  12  -7 163.200 193.183   7
   2 -12  -6 4106.40 421.882   4
  -2 -12   6 4384.38 547.721   5
   2  12  -6 3771.22 353.098   7
  -2 -12   5 7494.93 677.369   5
   2 -12  -5 8761.26 538.054   4
   2  12  -5 7940.65 463.956   7
  -2 -12   4 4179.54 543.173   5
   2 -12  -4 4012.68 398.838   4
   2  12  -4 3699.43 332.429   7
   2 -12  -4 4226.39 420.022   5
   2 -12  -3 1285.15 279.458   4
  -2 -12   3 1353.48 401.016   5
   2 -12  -3 1498.75 323.935   5
   2  12  -3 1324.04 223.198   7
  -2 -12   2 8581.79 678.947   5
   2 -12  -2 8063.01 491.525   4
   2 -12  -2 7736.69 591.820   5
   2  12  -2 8323.19 437.509   7
   2  12  -1 1948.60 235.647   7
  -2 -12   1 2052.62 425.526   5
   2 -12  -1 1651.81 287.534   4
   2 -12  -1 1803.27 378.298   5
  -2 -12   0 12071.3 762.516   5
   2 -12   0 12455.7 768.196   5
   2 -12   0 12362.5 581.263   4
   2  12   0 11282.6 486.940   7
  -2 -12   0 12847.5 591.058  11
  -2 -12  -1 7491.97 619.977   5
  -2 -12  -1 7450.12 512.597  11
  -2 -12  -1 6937.18 388.364   4
   2  12   1 6730.55 382.660   7
   2 -12   1 7315.56 473.004   4
   2 -12   1 7923.00 643.655   5
  -2 -12  -2 3812.82 491.527   5
  -2 -12  -2 3792.42 396.065  11
   2 -12   2 3971.90 528.477   5
   2 -12   2 3574.90 363.211   4
  -2 -12  -2 3654.27 365.363   8
  -2 -12  -3 2893.71 436.705   5
  -2 -12  -3 2510.49 326.294   8
  -2 -12  -3 2516.19 354.506  11
   2 -12   3 2858.08 454.292   5
   2 -12   3 2159.67 311.514   4
  -2 -12  -4 11784.7 578.378   8
   2 -12   4 13074.1 829.907   5
  -2 -12  -4 11858.9 646.423  11
  -2 -12  -4 13201.1 746.310   5
  -2 -12  -5 2793.21 364.355  11
  -2 -12  -5 3112.31 419.699   5
   2 -12   5 2313.70 458.339   5
  -2 -12  -5 2142.07 313.488   8
  -2 -12  -6 14966.6 794.463   5
  -2 -12  -6 13734.5 699.636  11
   2 -12   6 14723.7 880.174   5
  -2 -12  -6 13667.0 633.867   8
  -2 -12  -7 615.776 288.356  11
  -2 -12  -7 1476.60 365.164   5
  -2 -12  -7 785.569 240.908   8
   2 -12   7 1503.39 416.905   5
  -2 -12  -8 4260.17 468.157  11
   2 -12   8 5710.05 616.040   5
  -2 -12  -9 6362.58 548.424  11
   2 -12   9 6737.26 633.690   5
  -2 -12 -10 486.711 299.464  11
   2 -12  10 331.789 334.311   5
  -2 -12 -11 928.811 420.231  11
   2 -12  11 150.311 340.936   5
  -2 -12 -12 14465.9 873.942  11
   2 -12  12 13805.6 869.670   5
   2 -12  13 797.922 392.701   5
  -2 -12 -13 1178.37 421.521  11
  -2 -12 -14 7374.84 674.957  11
   2 -12  14 7027.12 668.732   5
  -2 -12 -15 5529.33 636.826  11
   2 -12  15 5368.15 607.145   5
  -2 -12 -16-313.162 397.324  11
   2 -12  16-164.975 329.962   5
  -2 -12 -16 216.037 332.930   6
  -2 -12 -17-57.4855 373.322  11
   2 -12  17-113.457 339.258   5
  -2 -12 -17 87.2227 337.578   6
  -2  12 -17 759.215 406.182   4
  -2 -12 -18 1254.15 436.679  11
  -2  12 -18 2198.22 489.622   4
  -2 -12 -18 1467.84 428.677   6
  -2 -12 -19-173.230 402.639  11
  -2 -12 -19 89.7203 334.113   6
  -2  12 -19 924.083 430.601   4
  -2 -12 -20 883.017 431.158  11
  -2  12 -20 1963.46 492.767   4
  -2 -12 -20 1213.09 423.567   6
  -2 -12 -21 876.991 420.862   6
   2  13 -20 327.010 425.869   4
   2  13 -19 968.034 472.568   4
   2 -13 -19 319.900 426.414   4
   2  13 -18 127.552 379.055   4
   2 -13 -18 35.1820 412.015   4
   2  13 -18-591.753 411.837   7
   2 -13 -17-402.064 433.009   4
   2  13 -17-813.296 426.037   7
   2  13 -17-287.183 365.136   4
   2  13 -16 1067.61 376.395   7
   2 -13 -16 1578.54 443.254   4
   2  13 -15 865.338 394.925   4
  -2 -13  15 469.899 373.034   5
   2  13 -15-81.8185 346.709   7
   2 -13 -15-113.067 406.301   4
   2  13 -14 2520.38 473.734   4
  -2 -13  14 1467.09 439.325   5
   2  13 -14 1729.31 396.106   7
   2 -13 -14 1469.01 417.446   4
  -2 -13  13 3505.36 581.557   5
   2  13 -13 3993.54 495.618   7
   2  13 -13 4904.52 526.806   4
   2 -13 -13 4350.20 519.086   4
  -2 -13  12-113.497 360.720   5
   2  13 -12 261.766 271.522   7
   2 -13 -12-506.525 385.693   4
  -2 -13  11 602.472 420.708   5
   2 -13 -11 545.750 337.969   4
   2  13 -11 1211.57 343.833   7
  -2 -13  10 3655.31 557.386   5
   2  13 -10 4045.06 438.586   7
   2 -13 -10 3012.27 425.942   4
  -2 -13   9 788.592 423.710   5
   2  13  -9 950.261 296.206   7
   2 -13  -9 363.305 335.112   4
  -2 -13   8 10775.1 839.734   5
   2  13  -8 12001.6 638.062   7
   2 -13  -8 12300.2 695.181   4
   2 -13  -7 7406.19 562.948   4
  -2 -13   7 7268.99 671.609   5
   2  13  -7 6426.74 471.192   7
   2 -13  -6 3843.38 442.730   4
  -2 -13   6 2807.39 529.662   5
   2  13  -6 3165.37 344.532   7
   2 -13  -5 2101.72 366.670   4
  -2 -13   5 1460.51 461.215   5
   2  13  -5 1718.33 262.018   7
  -2 -13   4 2893.91 524.858   5
   2  13  -4 2470.85 286.956   7
   2 -13  -4 2632.40 384.522   5
   2 -13  -4 2629.26 368.101   4
  -2 -13   3 1848.09 458.139   5
   2 -13  -3 1851.85 333.359   4
   2  13  -3 1718.34 244.364   7
   2 -13  -3 2003.53 375.617   5
  -2 -13   2 17860.7 941.995   5
   2 -13  -2 17392.8 727.290   4
   2 -13  -2 17377.5 863.436   5
  -2 -13   1 18680.6 953.931   5
  -2 -13   1 16865.6 716.728  11
   2 -13  -1 17432.0 720.584   4
   2 -13  -1 18986.8 915.066   5
  -2 -13   0 5316.14 587.047   5
   2 -13   0 5133.06 441.800   4
   2 -13   0 5780.32 610.607   5
  -2 -13   0 6112.59 459.313  11
  -2 -13  -1 13472.7 832.125   5
  -2 -13  -1 12809.8 639.387  11
   2 -13   1 13958.9 844.631   5
   2 -13   1 12597.9 621.252   4
  -2 -13  -2 237.690 254.331  11
  -2 -13  -2 256.232 350.063   5
  -2 -13  -2 417.325 250.779   8
   2 -13   2 54.3539 336.641   5
   2 -13   2-206.712 259.920   4
  -2 -13  -3 729.827 293.002  11
  -2 -13  -3 847.640 360.068   5
  -2 -13  -3 472.498 264.999   8
   2 -13   3 713.857 391.723   5
   2 -13   3 358.143 255.526   4
  -2 -13  -4 15646.0 848.616   5
  -2 -13  -4 14744.0 733.333  11
   2 -13   4 14665.5 915.964   5
  -2 -13  -4 15028.7 672.062   8
  -2 -13  -5 1295.27 303.027   8
   2 -13   5 1347.28 440.959   5
  -2 -13  -5 855.274 299.028  11
  -2 -13  -5 1808.62 383.124   5
  -2 -13  -6 153.127 275.269  11
  -2 -13  -6 413.213 246.300   8
  -2 -13  -6 770.303 321.367   5
   2 -13   6 281.034 376.745   5
  -2 -13  -7 10461.4 667.926  11
   2 -13   7 11942.2 844.101   5
  -2 -13  -7 10599.4 617.057   8
  -2 -13  -8 290.599 256.799   8
  -2 -13  -8-104.788 349.569  11
  -2 -13  -9 2202.38 400.503  11
   2 -13   9 3716.26 563.133   5
  -2 -13 -10 6455.00 640.327  11
   2 -13  10 5431.51 613.416   5
  -2 -13 -11 828.035 429.619  11
   2 -13  11 291.620 374.783   5
  -2 -13 -12 1351.03 453.917  11
   2 -13  12 689.798 393.500   5
  -2 -13 -13 1345.10 462.085  11
   2 -13  13 1332.95 435.565   5
  -2 -13 -14 671.307 412.346  11
   2 -13  14 1092.42 440.190   5
  -2 -13 -15 216.528 372.723  11
   2 -13  15 163.377 357.351   5
  -2 -13 -16 708.942 428.723  11
   2 -13  16 320.365 346.792   5
  -2 -13 -17 458.700 402.579  11
   2 -13  17 791.413 395.883   5
  -2 -13 -18 634.223 440.341  11
  -2  13 -18 2082.65 495.350   4
  -2 -13 -19 1901.66 520.169  11
  -2  13 -19 3546.59 567.990   4
   2  14 -19 442.123 415.453   4
   2  14 -18 272.129 378.710   4
   2 -14 -18-644.665 494.725   4
   2  14 -17 3572.76 547.199   4
   2  14 -17 2872.43 493.991   7
   2 -14 -17 3310.86 574.144   4
   2  14 -16 90.5147 349.398   4
   2  14 -16-373.951 392.680   7
   2 -14 -16-266.484 413.091   4
  -2 -14  15 730.950 428.387   5
   2  14 -15 1462.19 426.920   4
   2  14 -15 377.470 334.284   7
   2 -14 -15 517.024 421.705   4
  -2 -14  14 11.8211 376.529   5
   2  14 -14-376.621 362.539   7
   2 -14 -14-132.000 401.931   4
   2  14 -14 561.670 377.605   4
  -2 -14  13 3463.61 584.919   5
   2  14 -13 3271.20 463.747   7
   2 -14 -13 3868.73 538.264   4
  -2 -14  12 2225.96 532.355   5
   2 -14 -12 2419.85 462.069   4
   2  14 -12 2418.67 405.810   7
  -2 -14  11 8680.08 800.693   5
   2  14 -11 9524.21 655.950   7
   2 -14 -11 9839.52 693.133   4
   2 -14 -10 1201.49 404.971   4
  -2 -14  10 1246.71 494.906   5
   2  14 -10 1476.17 336.683   7
   2 -14  -9 7430.69 610.651   4
  -2 -14   9 7535.59 749.665   5
   2  14  -9 7245.02 555.999   7
   2 -14  -8 1251.01 388.397   4
  -2 -14   8 2063.50 522.732   5
   2  14  -8 2102.91 342.127   7
   2 -14  -7 15387.5 767.417   4
  -2 -14   7 14684.0 951.744   5
   2  14  -7 12814.9 652.170   7
   2 -14  -6 802.827 340.112   4
  -2 -14   6-34.6939 414.147   5
   2 -14  -5 3703.44 438.357   4
  -2 -14   5 2355.52 503.900   5
   2 -14  -4 1376.95 339.786   4
  -2 -14   4 1750.55 471.636   5
   2 -14  -3 3623.53 473.104   5
   2 -14  -3 2912.95 395.223   4
  -2 -14   3 3132.70 548.887   5
  -2 -14   2 2603.77 340.095  11
  -2 -14   2 1802.04 465.146   5
   2 -14  -2 1654.53 321.461   4
   2 -14  -2 1466.66 376.533   5
  -2 -14   1 2299.09 335.176  11
  -2 -14   1 1546.45 450.847   5
   2 -14  -1 1757.45 331.718   4
   2 -14  -1 1754.57 415.965   5
  -2 -14   0 284.311 243.009  11
  -2 -14   0 130.412 349.171   5
   2 -14   0 98.0407 268.662   4
   2 -14   0 66.6505 327.762   5
  -2 -14  -1 569.436 270.645  11
  -2 -14  -1-198.796 359.506   5
   2 -14   1 141.402 258.006   4
   2 -14   1-16.5633 344.121   5
  -2 -14  -2 872.205 303.010  11
  -2 -14  -2 1005.89 383.645   5
  -2 -14  -2 885.143 293.300   8
   2 -14   2 690.417 289.020   4
   2 -14   2 724.281 381.623   5
  -2 -14  -3 10033.2 742.642   5
  -2 -14  -3 10084.8 630.022  11
   2 -14   3 11401.1 840.048   5
  -2 -14  -3 10041.7 588.226   8
  -2 -14  -4 521.726 278.627  11
  -2 -14  -4 818.192 363.730   5
  -2 -14  -4 507.083 280.100   8
   2 -14   4 715.318 431.395   5
  -2 -14  -5 174.289 294.204  11
  -2 -14  -5 569.958 348.447   5
  -2 -14  -5 268.511 255.293   8
   2 -14   5 322.885 392.319   5
  -2 -14  -6-534.344 375.225  11
  -2 -14  -6-83.7141 296.353   5
  -2 -14  -6 62.3488 261.835   8
   2 -14   6 555.665 420.977   5
  -2 -14  -7-406.991 393.794  11
  -2 -14  -7 94.2809 270.355   8
   2 -14   7 477.341 414.241   5
  -2 -14  -8-273.688 412.912  11
  -2 -14  -8 370.341 284.663   8
  -2 -14  -9 12187.6 823.722  11
   2 -14   9 12223.1 888.078   5
  -2 -14 -10 987.546 439.816  11
   2 -14  10 203.476 370.277   5
  -2 -14 -11 471.781 408.822  11
   2 -14  11-79.2164 371.409   5
  -2 -14 -12 312.000 408.360  11
   2 -14  12 535.901 411.213   5
  -2 -14 -13 638.425 424.267  11
   2 -14  13 919.124 407.612   5
  -2 -14 -14 204.915 390.065  11
   2 -14  14 244.335 379.257   5
  -2 -14 -15 3391.94 595.325  11
   2 -14  15 4287.68 609.620   5
  -2 -14 -16-366.519 420.234  11
   2 -14  16 298.178 390.864   5
  -2 -14 -17-120.276 406.125  11
   2 -14  17 425.685 397.101   5
  -2 -14 -18 63.1272 424.047  11
   2 -14  18 205.125 364.240   5
  -2  14 -18 693.031 437.545   4
   2  15 -18 136.863 386.851   4
   2  15 -17 230.808 389.968   4
   2  15 -17 13.6637 380.067   7
   2 -15 -17-152.273 424.848   4
   2 -15 -16 3087.50 542.986   4
   2  15 -16 2448.89 462.783   7
   2  15 -15 2007.39 471.860   4
  -2 -15  15 1012.86 455.984   5
   2  15 -15 673.508 358.783   7
   2 -15 -15 1087.47 433.594   4
  -2 -15  14 179.910 403.637   5
   2 -15 -14 181.996 381.852   4
   2  15 -14 395.448 313.306   7
  -2 -15  13 349.586 425.318   5
   2  15 -13 122.796 307.696   7
   2 -15 -13 99.0382 385.074   4
  -2 -15  12-166.827 401.018   5
   2  15 -12-69.5921 265.403   7
   2 -15 -12 169.987 363.234   4
   2 -15 -11 5.89272 353.128   4
  -2 -15  11 414.068 446.938   5
   2  15 -11-53.9670 241.241   7
   2 -15 -10 3394.36 500.083   4
  -2 -15  10 3001.27 611.917   5
   2 -15  -9 3077.06 486.340   4
  -2 -15   9 2676.07 574.298   5
   2 -15  -8 4041.26 498.413   4
  -2 -15   8 3772.12 640.005   5
   2 -15  -7 206.074 320.815   4
  -2 -15   7 498.441 467.740   5
   2 -15  -6 470.585 325.554   4
  -2 -15   6 1376.05 504.486   5
   2 -15  -5 1089.01 352.549   4
  -2 -15   5 897.957 493.027   5
   2 -15  -4 2017.56 384.615   4
  -2 -15   4 999.896 443.901   5
   2 -15  -3 102.567 308.774   4
  -2 -15   3-575.051 465.737   5
   2 -15  -3 346.349 321.656   5
  -2 -15   2 15430.3 1034.80   5
   2 -15  -2 17297.5 787.232   4
   2 -15  -2 16595.5 917.287   5
  -2 -15   1 3261.81 567.102   5
   2 -15  -1 3021.22 414.494   4
   2 -15  -1 3378.58 506.896   5
  -2 -15   1 3486.33 397.183  11
  -2 -15   0 1666.71 361.368  11
  -2 -15   0 1144.64 403.025   5
   2 -15   0 1646.92 349.607   4
   2 -15   0 2166.95 469.497   5
  -2 -15  -1 2736.32 397.322  11
  -2 -15  -1 2566.91 499.236   5
  -2 -15  -1 2764.53 394.226   8
   2 -15   1 3040.00 539.803   5
   2 -15   1 2704.64 395.632   4
  -2 -15  -2 8653.72 742.436   5
  -2 -15  -2 7943.38 582.743  11
   2 -15   2 8871.67 801.649   5
   2 -15   2 8290.01 569.744   4
  -2 -15  -2 8071.39 566.700   8
  -2 -15  -3-289.700 301.028  11
  -2 -15  -3 275.841 368.549   5
  -2 -15  -3 236.152 288.543   8
   2 -15   3-183.296 396.804   5
  -2 -15  -4 16510.5 945.670   5
  -2 -15  -4 13879.8 791.034  11
   2 -15   4 16286.5 1022.16   5
  -2 -15  -4 15425.2 741.495   8
  -2 -15  -5 1227.50 350.033  11
  -2 -15  -5 1949.69 449.058   5
  -2 -15  -5 2026.24 369.574   8
   2 -15   5 2188.94 517.987   5
  -2 -15  -6-516.066 389.414  11
   2 -15   6 392.846 403.004   5
  -2 -15  -6-180.697 282.470   8
  -2 -15  -7 334.728 364.917  11
  -2 -15  -7 1190.55 332.048   8
   2 -15   7 1054.08 469.295   5
  -2 -15  -8 326.240 322.343  11
  -2 -15  -8-228.525 323.467   8
   2 -15   8 893.496 443.454   5
  -2 -15  -9 1448.56 446.524  11
   2 -15   9 126.879 416.904   5
  -2 -15 -10 8317.37 730.324  11
   2 -15  10 7291.80 737.734   5
  -2 -15 -11 1121.91 442.409  11
   2 -15  11 1378.01 497.310   5
  -2 -15 -12 2283.40 506.843  11
   2 -15  12 2222.83 539.586   5
  -2 -15 -13 51.0209 395.302  11
   2 -15  13 273.350 417.933   5
  -2 -15 -14 1275.13 470.482  11
   2 -15  14 1468.31 506.809   5
  -2 -15 -15 273.882 418.681  11
   2 -15  15 940.096 465.141   5
  -2 -15 -16 1593.15 507.299  11
   2 -15  16 1600.71 490.906   5
  -2 -15 -17-134.401 436.562  11
   2 -15  17 254.730 395.761   5
   2 -15  18 1088.97 462.327   5
   2  16 -17 267.517 405.448   4
  -2 -16  16 218.198 414.336   5
   2  16 -16 367.618 385.701   4
   2 -16 -16-144.329 458.414   4
   2  16 -15 505.590 381.924   4
  -2 -16  15 127.550 418.609   5
   2 -16 -15 359.974 443.378   4
   2 -16 -14 984.024 430.413   4
  -2 -16  14 346.880 410.571   5
   2  16 -14 1120.87 432.095   4
   2 -16 -13-32.8660 384.603   4
  -2 -16  13-417.871 469.675   5
  -2 -16  12 236.072 430.842   5
   2 -16 -12 728.767 425.617   4
   2 -16 -11 1039.93 417.557   4
  -2 -16  11 779.401 451.093   5
   2 -16 -10 471.221 388.291   4
  -2 -16  10 363.490 460.813   5
   2 -16  -9 534.724 391.086   4
  -2 -16   9 376.956 462.070   5
   2 -16  -8 869.859 388.200   4
  -2 -16   8 614.340 462.363   5
   2 -16  -7 2764.40 477.830   4
  -2 -16   7 2697.81 594.877   5
  -2 -16   6 2169.16 572.541   5
   2 -16  -6 1113.81 381.771   4
   2 -16  -5 1069.26 365.662   4
  -2 -16   5 2053.88 568.360   5
  -2 -16   4 1328.67 541.660   5
   2 -16  -4 54.9350 315.876   4
  -2 -16   3 3108.53 582.018   5
   2 -16  -3 2209.03 402.252   4
  -2 -16   2 227.710 424.937   5
   2 -16  -2 884.606 345.831   4
   2 -16  -2 1477.85 426.396   5
  -2 -16   1 1496.02 464.367   5
   2 -16  -1 2070.86 404.248   4
   2 -16  -1 2156.64 464.725   5
  -2 -16   0 2452.12 383.036  11
  -2 -16   0 854.896 458.716   5
   2 -16   0 2077.23 400.904   4
   2 -16   0 2322.37 509.141   5
  -2 -16  -1-410.598 444.844   5
  -2 -16  -1-337.952 292.473  11
  -2 -16  -1 145.707 293.907   8
   2 -16   1 264.423 376.407   5
   2 -16   1 17.3081 299.502   4
  -2 -16  -2-69.9799 299.418  11
  -2 -16  -2-791.814 450.538   5
  -2 -16  -2 388.326 302.447   8
   2 -16   2 198.775 296.640   4
   2 -16   2 119.883 419.638   5
  -2 -16  -3 574.326 320.211  11
  -2 -16  -3 216.517 390.408   5
  -2 -16  -3 748.374 313.513   8
   2 -16   3 1019.04 469.444   5
  -2 -16  -4 790.563 325.517  11
  -2 -16  -4 1538.29 438.275   5
  -2 -16  -4 1768.01 375.720   8
   2 -16   4 1847.28 532.524   5
  -2 -16  -5 639.408 400.521   5
  -2 -16  -5 476.687 298.631   8
   2 -16   5 855.972 475.442   5
  -2 -16  -5-64.5517 369.663  11
  -2 -16  -6 5658.08 574.160  11
  -2 -16  -6 6276.89 565.288   8
  -2 -16  -7 444.353 360.502  11
  -2 -16  -7-54.0297 320.650   8
   2 -16   7-30.9311 448.629   5
   2 -16   8 1415.60 511.733   5
  -2 -16  -8 2059.02 477.935  11
  -2 -16  -9 5848.46 661.433  11
   2 -16   9 4940.70 679.542   5
  -2 -16 -10 1207.25 457.862  11
   2 -16  10 389.530 456.874   5
  -2 -16 -11 642.748 429.696  11
   2 -16  11 265.074 435.223   5
  -2 -16 -12 2300.13 526.876  11
   2 -16  12 1845.86 524.780   5
  -2 -16 -13 306.274 424.287  11
   2 -16  13 602.370 443.195   5
  -2 -16 -14 551.374 447.075  11
   2 -16  14 99.7595 408.950   5
  -2 -16 -15 1931.03 533.245  11
   2 -16  15 2613.47 578.801   5
   2 -16  16-10.8191 422.332   5
   2 -16  17 741.708 437.739   5
  -2 -17  16 450.377 442.561   5
   2  17 -16 648.878 417.621   4
  -2 -17  15 1484.93 504.368   5
   2  17 -15 3349.01 539.592   4
   2 -17 -14-96.2776 423.303   4
  -2 -17  14-134.398 437.382   5
   2 -17 -13 1517.47 500.117   4
  -2 -17  13 1006.61 492.867   5
   2 -17 -12 787.598 432.249   4
  -2 -17  12 94.2223 443.065   5
   2 -17 -11 2254.67 519.214   4
  -2 -17  11 1246.43 491.059   5
  -2 -17  10 242.482 475.244   5
   2 -17 -10 454.056 420.751   4
   2 -17  -9 3549.19 537.771   4
  -2 -17   9 2754.56 625.257   5
   2 -17  -8 819.932 402.455   4
  -2 -17   8 633.918 512.805   5
   2 -17  -7 3536.61 510.321   4
  -2 -17   7 3365.97 652.103   5
   2 -17  -6 25.4166 337.185   4
  -2 -17   6 478.005 508.688   5
  -2 -17   5 6264.77 781.468   5
   2 -17  -5 6035.59 586.278   4
   2 -17  -4 125.520 367.296   4
  -2 -17   4 194.889 469.129   5
  -2 -17   3 1336.72 532.322   5
   2 -17  -3 782.477 354.032   4
  -2 -17   2 2735.36 620.298   5
   2 -17  -2 2149.72 445.841   4
   2 -17  -2 2315.28 471.720   5
  -2 -17   1 4890.17 729.657   5
   2 -17  -1 3827.70 475.085   4
   2 -17  -1 3899.23 592.407   5
  -2 -17   0 692.966 453.370   5
  -2 -17   0 495.240 335.507   8
   2 -17   0 401.325 411.160   5
   2 -17   0 423.813 369.264   4
  -2 -17  -1 7730.67 855.979   5
   2 -17   1 10499.1 889.930   5
   2 -17   1 9983.71 698.000   4
  -2 -17  -1 10259.6 664.854   8
  -2 -17  -2-110.212 314.967  11
  -2 -17  -2-165.770 431.771   5
  -2 -17  -2 476.663 323.547   8
   2 -17   2-8.29373 428.565   5
  -2 -17  -3-669.483 391.727  11
  -2 -17  -3-716.975 456.597   5
  -2 -17  -3-44.3070 297.221   8
   2 -17   3-67.6715 440.439   5
  -2 -17  -4 1209.18 385.169  11
  -2 -17  -4 576.183 428.595   5
  -2 -17  -4 1565.42 389.034   8
  -2 -17  -5 1382.64 362.032  11
  -2 -17  -5 1480.22 500.375   5
  -2 -17  -5 2220.60 397.152   8
  -2 -17  -6-266.291 322.871   8
   2 -17   6 406.081 480.172   5
  -2 -17  -6 580.031 357.426  11
  -2 -17  -7 3505.18 549.354  11
  -2 -17  -7 3055.54 445.816   8
   2 -17   7 3153.26 621.022   5
  -2 -17  -8 961.864 453.441  11
  -2 -17  -8-420.602 383.690   8
   2 -17   8 590.088 483.237   5
   2 -17   9 368.380 451.623   5
  -2 -17  -9 732.471 422.193  11
  -2 -17 -10 803.259 440.547  11
   2 -17  10 250.144 443.404   5
   2 -17  11 881.577 503.487   5
  -2 -17 -11 1325.89 503.801  11
  -2 -17 -12 176.924 421.083  11
   2 -17  12 50.7236 438.102   5
  -2 -17 -13 1732.93 526.835  11
   2 -17  13 2243.02 563.502   5
  -2 -17 -14-418.008 441.722  11
   2 -17  14 288.271 451.808   5
   2 -17  15 814.037 511.553   5
  -2 -18  14 1935.13 585.538   5
   2 -18 -13 643.800 474.429   4
  -2 -18  13 7.65378 462.571   5
   2 -18 -12 1833.16 524.917   4
  -2 -18  12 1064.46 539.656   5
  -2 -18  11 617.728 500.173   5
   2 -18 -11 683.791 448.428   4
   2 -18 -10-97.6982 397.902   4
  -2 -18  10 340.435 488.438   5
   2 -18  -9 1777.41 479.622   4
  -2 -18   9 1137.60 572.652   5
   2 -18  -8 1940.58 463.871   4
  -2 -18   8 2370.09 608.699   5
   2 -18  -7 803.821 415.216   4
  -2 -18   7 1059.32 580.408   5
   2 -18  -6 4360.28 562.511   4
  -2 -18   6 3997.07 714.028   5
   2 -18  -5 252.593 369.882   4
  -2 -18   5 645.555 514.562   5
  -2 -18   4 883.902 525.433   5
   2 -18  -4 700.970 388.194   4
  -2 -18   3 1565.10 557.855   5
   2 -18  -3 2422.16 465.551   4
  -2 -18   2 1031.14 506.773   5
   2 -18  -2 696.399 363.849   4
  -2 -18   1 328.268 484.784   5
   2 -18  -1 340.390 403.762   4
   2 -18  -1 14.7355 368.898   5
  -2 -18   0 6478.60 798.587   5
   2 -18   0 6685.12 613.841   4
  -2 -18   0 7357.17 611.261   8
   2 -18   0 6439.93 727.172   5
  -2 -18  -1 326.627 330.963   8
   2 -18   1 17.6302 407.951   5
   2 -18   1 119.610 389.572   4
  -2 -18  -2 870.490 483.988   5
  -2 -18  -2 266.655 321.396   8
   2 -18   2-11.9056 435.447   5
  -2 -18  -3 95.1976 435.341   5
  -2 -18  -3-34.8806 305.854   8
   2 -18   3 229.005 461.211   5
  -2 -18  -3-814.736 425.967  11
  -2 -18  -4-1062.80 431.542  11
  -2 -18  -4 524.110 460.132   5
  -2 -18  -4 72.0133 309.734   8
   2 -18   4 253.539 462.427   5
  -2 -18  -5 666.240 350.012   8
   2 -18   5 638.994 473.498   5
  -2 -18  -5 1285.76 422.626  11
  -2 -18  -6 6987.86 680.450  11
  -2 -18  -6 4956.63 553.131   8
   2 -18   6 5250.62 773.209   5
  -2 -18  -7 1207.43 467.009  11
  -2 -18  -7-128.904 342.975   8
   2 -18   7 110.794 454.790   5
  -2 -18  -8 1666.01 481.914  11
  -2 -18  -8 484.728 342.009   8
   2 -18   8 1573.52 574.004   5
  -2 -18  -9 436.726 432.659  11
   2 -18   9 217.708 463.091   5
  -2 -18 -10-1.90664 397.376  11
   2 -18  10 578.510 489.684   5
  -2 -18 -11 564.821 467.786  11
   2 -18  11 489.499 507.833   5
  -2 -18 -12 2580.67 590.047  11
   2 -18  12 2930.73 644.469   5
  -2 -19  11 400.323 492.983   5
   2 -19 -10 30.3679 404.373   4
  -2 -19  10 490.264 531.739   5
  -2 -19   9 658.698 563.650   5
   2 -19  -9 98.8901 413.858   4
   2 -19  -8-301.239 419.209   4
  -2 -19   8 357.029 535.779   5
  -2 -19   7 582.866 556.930   5
   2 -19  -7 442.479 402.944   4
   2 -19  -6 178.327 380.870   4
  -2 -19   6 356.507 545.918   5
   2 -19  -5 418.712 393.638   4
  -2 -19   5 486.073 535.767   5
  -2 -19   4 1454.81 564.891   5
   2 -19  -4 1925.30 456.728   4
  -2 -19   3 263.034 498.783   5
   2 -19  -3 369.631 399.645   4
  -2 -19   2 374.584 513.616   5
   2 -19  -2 301.391 382.994   4
  -2 -19   1 245.099 464.542   5
  -2 -19   1 402.196 354.999   8
   2 -19  -1 496.455 430.404   5
   2 -19  -1-21.5306 354.639   4
   2 -19   0 331.394 375.074   4
  -2 -19   0 1030.58 536.533   5
  -2 -19   0 400.696 348.629   8
   2 -19   0 93.5822 424.325   5
  -2 -19  -1 879.138 508.489   5
  -2 -19  -1 1520.62 418.603   8
   2 -19   1 1363.63 502.791   5
   2 -19   1 1432.07 422.910   4
  -2 -19  -2 2103.37 582.825   5
  -2 -19  -2 2543.36 458.540   8
   2 -19   2 2683.69 613.335   5
  -2 -19  -3 1131.46 523.032   5
  -2 -19  -3 862.783 384.378   8
   2 -19   3 467.646 473.506   5
  -2 -19  -4 1723.30 449.872  11
  -2 -19  -4 1265.24 521.145   5
  -2 -19  -4 470.065 347.319   8
   2 -19   4 94.9786 471.149   5
  -2 -19  -5 962.681 460.563  11
  -2 -19  -5-220.805 336.522   8
   2 -19   5-231.301 491.240   5
  -2 -19  -6 1240.55 444.265  11
  -2 -19  -6 435.986 343.447   8
   2 -19   6 880.008 482.312   5
  -2 -19  -7 2809.26 550.870  11
  -2 -19  -7 1627.18 416.206   8
   2 -19   7 2362.89 631.505   5
  -2 -19  -8 1622.46 492.018  11
   2 -19   8 1189.67 560.309   5
  -2 -19  -9 1243.04 493.594  11
   2 -19   9 569.370 532.305   5
  -2 -19 -10 851.888 460.987  11
   2 -19  10 1009.13 501.065   5
  -2 -19 -11 152.509 442.789  11
   2 -20  -7-148.022 415.683   4
  -2 -20   7-40.6831 503.499   5
   2 -20  -6 175.891 397.695   4
  -2 -20   6 572.402 561.499   5
  -2 -20   5 253.788 547.522   5
   2 -20  -5-85.5282 379.840   4
   2 -20  -4-159.488 376.537   4
  -2 -20   4-442.481 534.852   5
  -2 -20   3 1889.95 621.436   5
   2 -20  -3 3260.78 552.485   4
  -2 -20   2 1370.19 595.867   5
   2 -20  -2 132.671 414.195   4
  -2 -20   1 198.503 466.587   5
  -2 -20   1-227.828 338.711   8
   2 -20  -1 456.892 421.689   4
  -2 -20   0-35.2768 506.677   5
  -2 -20   0 345.486 367.162   8
   2 -20   0-233.418 412.816   5
   2 -20   0 436.083 399.490   4
  -2 -20  -1 1253.46 584.136   5
  -2 -20  -1 1204.37 399.769   8
   2 -20   1 1119.78 517.566   5
  -2 -20  -2 10.9545 449.402   5
  -2 -20  -2 577.574 379.313   8
   2 -20   2-1.96677 465.331   5
  -2 -20  -3 1611.33 546.106   5
  -2 -20  -3 1713.53 437.129   8
   2 -20   3 2397.40 634.986   5
  -2 -20  -4 302.648 353.561   8
   2 -20   4 655.317 515.007   5
  -2 -20  -5-20.9722 350.449   8
   2 -20   5 547.275 522.215   5
  -2 -20  -6 630.206 409.040  11
  -2 -20  -6-90.7616 360.330   8
   2 -20   6 497.495 532.905   5
  -2 -20  -7 1704.70 510.456  11
  -2 -20  -7 1112.25 412.779   8
   2 -20   7 1330.77 601.968   5
  -2 -20  -8 56.7198 426.734  11
  -2 -20  -9 1331.94 508.895  11
  -2 -21   3 386.559 534.204   5
  -2 -21   2 675.104 574.661   5
  -2 -21   1 976.101 582.807   5
   2 -21  -1 711.136 441.209   4
   2 -21   0 545.879 466.415   5
  -2 -21   0 302.942 497.655   5
  -2 -21  -1 563.284 563.521   5
   2 -21   1 277.664 488.875   5
  -2 -21  -2 1044.79 582.825   5
   2 -21   2 1928.86 633.157   5
   2 -21   3-140.382 505.239   5
   2 -21   4 698.350 569.488   5
   3   0 -24 3023.64 567.718   4
   3   0 -23 201.201 410.314   4
   3   0 -22-132.347 381.871   4
   3   0 -21 106.222 362.443   4
  -3   0  21 169.209 342.633  12
   3   0 -20 1082.71 414.111   4
  -3   0  20 1618.52 412.966  12
  -3   0  19-87.1889 335.188  12
   3   0 -19-323.360 334.971   4
   3   0 -19-735.845 366.827   7
  -3   0  18 2738.38 474.082  12
   3   0 -18 2821.05 454.380   4
   3   0 -18 2180.78 367.085   7
   3   0 -17 56.6354 299.334   4
  -3   0  17-298.350 347.289  12
   3   0 -17-404.249 305.889   7
   3   0 -16 686.238 310.358   4
   3   0 -16 492.326 257.943   7
  -3   0  16 795.531 355.264  12
   3   0 -15-39.1266 274.979   4
  -3   0  15-222.904 319.719  12
   3   0 -15 45.9845 207.126   7
   3   0 -14 1928.80 336.965   4
   3   0 -14 2205.94 325.244   7
  -3   0  14 1722.28 365.312  12
   3   0 -13-295.049 261.422   4
   3   0 -13 123.332 193.821   7
  -3   0  13-4.20618 273.195  12
   3   0 -12 2032.97 300.344   4
   3   0 -12 2636.20 315.719   7
  -3   0  12 1873.93 333.465  12
   3   0 -11-3.16212 203.543   4
   3   0 -11-172.909 162.750   7
  -3   0  11-201.889 264.948  12
  -3   0  10 227.730 230.443  12
   3   0 -10 573.761 206.543   4
   3   0 -10 172.463 142.673   7
   3   0  -9-29.3797 162.909   4
  -3   0   9 40.1066 202.623  12
   3   0  -9-44.8050 145.314   7
   3   0  -8 8997.65 404.306   7
  -3   0   8 8774.63 509.132  12
   3   0  -8 8564.54 421.236   4
   3   0  -7 95.4712 140.465   4
   3   0  -7 126.024 125.318   7
   3   0  -7 45.7107 185.438   3
  -3   0   6 11799.6 780.127   3
   3   0  -6 12632.8 438.266   7
   3   0  -6 12078.2 857.949   3
   3   0  -6 11901.7 427.953   4
   3   0  -5-48.5911 183.767   3
  -3   0   5 237.052 208.086   3
   3   0  -5 236.055 120.800   4
   3   0  -5 38.2651 112.067   7
  -3   0   4 166549. 2965.59   3
   3   0  -4 167941. 1547.32   7
   3   0  -4 169827. 3226.41   3
   3   0  -4 169083. 1270.18   4
   3   0  -3 161.033 271.709   3
  -3   0   3 156.164 215.645   3
   3   0  -3 116.282 108.349   7
   3   0  -2 249.100 224.627   3
  -3   0   2 203.312 187.180   3
  -3   0   2 235.867 138.980  12
   3   0  -2 142.508 92.0356   7
   3   0  -1 45.6357 110.043   1
   3   0  -1 12.6672 215.619   3
  -3   0   1-49.4546 188.348   3
   3   0  -1 110.672 97.1640   7
   3   0   0 609.471 270.284   3
   3   0   0 848.298 222.017   1
  -3   0   0 749.777 264.140   3
   3   0   0 766.630 139.391   7
   3   0   1 74.9400 237.915   3
  -3   0  -1 48.2642 227.492   3
   3   0   1 83.1020 169.496   1
   3   0   1-3.58314 98.4347   7
   3   0   1 201.579 180.156   5
   3   0   2 113915. 1643.66   5
   3   0   2 115161. 1329.52   7
   3   0   2 110074. 2578.43   1
  -3   0  -2 111947. 2897.70   3
  -3   0  -3 228.827 318.682   3
   3   0   3-16.5172 115.437   7
   3   0   3 227.755 206.315   5
   3   0   3-21.8683 209.662   1
   3   0   4 3474.70 341.378   5
   3   0   4 3351.65 264.612   7
   3   0   4 3102.79 524.924   1
   3   0   5 105.116 134.778   7
   3   0   5-0.61948 243.895   1
   3   0   5 249.856 216.190   5
   3   0   6 31092.0 942.049   5
   3   0   6 30985.1 797.259   7
   3   0   6 29347.6 1682.03   1
   3   0   7 104.289 167.245   7
   3   0   7 118.863 215.476   5
   3   0   8 34091.6 1033.55   5
   3   0   8 32283.3 914.891   7
  -3   0  -9 229.061 142.790  11
   3   0   9-195.567 208.104   7
   3   0   9 8.82379 214.056   5
   3   0  10-81.7376 222.962   7
   3   0  10 136.078 231.469   5
   3   0  11-193.781 254.644   7
   3   0  11 209.702 226.404   5
   3   0  12 15399.8 780.109   7
   3   0  12 17726.1 765.430   5
   3   0  13-168.729 310.192   7
   3   0  13 248.705 235.433   5
   3   0  14 9012.72 684.909   7
   3   0  15-118.386 291.276   7
   3   0  16 9250.74 733.620   7
   3   0  17 82.9432 337.153   7
   3   0  18 715.562 416.863   7
   3   0  19-324.273 397.368   7
   3   0  20-326.302 396.573   7
   3   0  21-111.768 426.656   7
   3   0  22 3139.71 597.399   7
   3   0  23 33.1832 409.997   7
   3   1 -24 699.521 448.740   4
   3  -1 -24 1077.01 485.593   4
   3   1 -23 1418.25 460.353   4
   3  -1 -23 1399.66 465.400   4
   3   1 -22 600.949 397.956   4
   3  -1 -22 602.854 408.992   4
  -3   1  22 669.361 382.945  12
  -3   1  21-212.223 359.958  12
   3   1 -21 120.884 359.349   4
   3  -1 -21 130.902 360.244   4
  -3   1  20 680.263 371.227  12
   3   1 -20 1123.77 389.556   4
   3  -1 -20 1463.68 435.295   4
  -3  -1  20 1462.23 426.076  12
   3   1 -19-22.5455 324.411   4
   3  -1 -19 316.747 346.553   4
  -3  -1  19 277.917 350.576  12
  -3   1  19 93.2418 336.421  12
   3   1 -19-683.268 391.217   7
   3   1 -18 2139.91 419.393   4
   3  -1 -18 2052.63 427.184   4
  -3   1  18 1802.54 438.371  12
   3   1 -18 1234.10 332.911   7
   3  -1 -18 1494.30 325.870   7
  -3  -1  18 2107.97 447.068  12
   3   1 -17 256.192 297.902   4
   3  -1 -17 338.066 333.152   4
   3   1 -17-45.3255 276.857   7
   3  -1 -17-250.180 288.410   7
  -3   1  17-455.592 385.534  12
  -3  -1  17 273.224 336.448  12
   3   1 -16 196.501 283.668   4
   3  -1 -16 265.205 296.897   4
  -3   1  16-254.588 377.144  12
   3   1 -16-90.9638 269.559   7
   3  -1 -16-113.484 268.342   7
  -3  -1  16 181.060 325.699  12
   3   1 -15 1688.42 328.565   4
   3  -1 -15 2217.63 396.207   4
   3   1 -15 1627.38 321.764   7
   3  -1 -15 1875.62 321.206   7
  -3  -1  15 2194.73 407.892  12
  -3   1  15 1394.52 361.158  12
   3   1 -14-196.923 264.181   4
   3  -1 -14 46.9204 252.765   4
   3   1 -14 256.662 221.345   7
   3  -1 -14 50.9169 202.454   7
  -3   1  14-206.085 341.504  12
  -3  -1  14-69.4834 282.595  12
   3   1 -13-100.401 260.515   4
   3  -1 -13 139.885 238.006   4
   3   1 -13 386.939 248.163   7
   3  -1 -13 113.535 208.503   7
  -3  -1  13 72.5343 273.944  12
  -3   1  13-507.039 320.369  12
   3   1 -12 14440.0 623.430   7
   3  -1 -12 14769.4 609.179   7
   3   1 -12 14100.1 663.918   4
   3  -1 -12 14383.1 669.258   4
  -3  -1  12 14548.9 744.118  12
  -3   1  12 13493.0 730.536  12
   3   1 -11 1318.21 260.515   4
   3  -1 -11 2027.14 269.648   7
   3  -1 -11 1598.74 279.523   4
  -3  -1  11 1623.27 329.017  12
  -3   1  11 874.422 267.355  12
   3   1 -11 1111.13 212.793   7
   3   1 -10-40.5767 194.741   4
   3  -1 -10 321.031 220.870   4
  -3  -1  10 107.604 228.679  12
  -3   1  10-34.1424 240.867  12
   3   1 -10 126.726 149.379   7
   3  -1 -10-101.820 166.803   7
   3   1  -9 46465.0 963.045   7
   3  -1  -9 45099.2 922.958   7
   3   1  -9 43965.7 988.893   4
   3  -1  -9 45880.5 990.986   4
  -3  -1   9 47195.1 1135.77  12
  -3   1   9 46063.4 1158.79  12
  -3  -1   8 286.970 233.503  12
   3   1  -8 66.5450 224.254   3
   3   1  -8-38.2069 150.386   4
   3  -1  -8 151.058 158.071   4
  -3   1   8-37.8282 198.919  12
   3   1  -8 182.492 150.499   7
   3  -1  -8-3.69168 116.528   7
   3   1  -7 8936.93 401.455   7
   3  -1  -7 9449.47 384.570   7
   3   1  -7 8236.54 390.464   4
   3  -1  -7 9047.11 404.604   4
   3   1  -7 8950.96 779.206   3
  -3  -1   7 9182.07 490.172  12
  -3   1   6 7392.81 599.403   3
   3   1  -6 8104.90 374.062   7
   3  -1  -6 7815.92 348.533   7
   3  -1  -6 7481.31 654.579   3
   3   1  -6 7190.68 339.254   4
   3   1  -6 7994.59 721.453   3
   3  -1  -6 6982.78 326.174   4
  -3  -1   6 6963.67 656.383   3
   3  -1  -5 699.791 261.907   3
   3   1  -5 580.171 260.098   3
  -3   1   5 711.093 234.161   3
   3   1  -5 721.587 133.305   4
  -3  -1   5 538.282 261.939   3
   3  -1  -5 629.474 124.294   4
   3   1  -5 709.958 148.417   7
   3  -1  -5 856.375 139.299   7
   3  -1  -4 316.035 246.885   3
   3   1  -4 288.638 253.597   3
  -3   1   4 209.811 189.951   3
  -3  -1   4 284.655 213.804   3
   3  -1  -4 99.7561 84.1484   4
   3  -1  -4 362.982 113.791   7
   3   1  -4 244.364 127.561   7
  -3   1   4 360.131 188.584  12
  -3  -1   3 86678.5 2257.35   3
  -3   1   3 88236.7 1249.20  12
   3  -1  -3 88014.1 1064.41   7
   3   1  -3 88627.4 1127.97   7
   3  -1  -3 89863.1 2373.81   3
   3   1  -3 88481.1 2430.38   3
   3  -1  -3 87498.4 847.321   4
  -3   1   3 87769.8 2132.58   3
   3  -1  -2 7705.21 417.008   5
   3  -1  -2 7168.81 307.818   7
   3   1  -2 7032.99 329.022   7
   3  -1  -2 7529.79 717.193   3
   3   1  -2 7886.12 750.316   3
  -3   1   2 7262.77 630.969   3
  -3   1   2 7345.12 361.614  12
  -3  -1   2 7314.07 698.715   3
   3  -1  -1 2592.62 263.946   5
   3  -1  -1 2142.66 412.814   3
   3   1  -1 2363.84 446.619   3
  -3   1   1 2058.49 396.184   3
   3  -1  -1 2221.81 182.923   7
   3   1  -1 2230.76 198.599   7
  -3  -1   1 2300.42 442.081   3
  -3   1   1 2442.21 214.863  12
   3  -1   0 5136.59 361.099   5
   3  -1   0 4702.07 262.109   7
   3   1   0 5101.12 279.433   7
   3  -1   0 4602.91 620.247   3
   3  -1   0 4797.32 364.682   1
   3   1   0 5223.30 637.780   3
  -3   1   0 4373.21 551.458   3
  -3  -1   0 4521.42 580.658   3
   3  -1   1 2201.36 492.060   3
  -3   1  -1 2161.63 423.786   3
  -3  -1  -1 1746.99 393.447   3
   3  -1   1 1816.08 180.765   7
   3   1   1 2068.54 197.809   7
   3  -1   1 2146.75 271.353   5
   3   1   1 1679.88 316.676   1
   3  -1   1 1706.62 276.185   1
  -3   1  -2 896.238 350.270   3
  -3  -1  -2 517.998 237.573   3
   3   1   2 775.130 265.754   1
   3  -1   2 698.223 134.475   7
   3   1   2 658.460 145.963   7
   3  -1   2 755.820 212.836   5
   3  -1   2 594.030 190.846   1
   3   1   3 33817.4 1584.71   1
   3  -1   3 36786.9 1480.34   1
   3  -1   3 36638.7 754.493   7
   3   1   3 37192.2 784.598   7
   3  -1   3 38211.8 987.604   5
  -3   1  -3 36306.2 1703.56   3
   3  -1   4 2044.17 216.735   7
   3   1   4 1701.37 213.735   7
   3  -1   4 2034.22 286.772   5
   3   1   4 1834.96 413.997   1
   3  -1   4 1602.45 378.408   1
   3  -1   5 61.6910 260.291   1
   3  -1   5 196.498 138.309   7
   3   1   5 132.532 238.592   1
   3   1   5 309.785 168.517   7
   3  -1   5 167.748 212.825   5
   3  -1   6 32.2578 148.839   7
   3   1   6 202.011 154.383   7
   3  -1   6 261.717 217.003   5
   3   1   6 219.517 205.386   5
   3  -1   6 322.378 271.969   1
   3   1   7 13904.1 652.210   5
   3  -1   7 13831.5 568.853   7
   3   1   7 13859.1 577.050   7
   3  -1   7 14787.0 652.430  10
   3  -1   7 14442.4 677.405   5
   3   1   8 3791.03 375.745   5
   3  -1   8 3554.96 378.762   5
   3  -1   8 3038.29 319.672   7
   3   1   8 3676.81 329.406   7
   3  -1   8 3042.64 330.950  10
  -3  -1  -9 5716.09 328.850  11
   3   1   9 6437.29 466.180   5
   3  -1   9 4740.15 411.261   7
   3   1   9 5083.61 415.364   7
   3  -1   9 5681.93 415.197  10
   3  -1   9 5870.49 470.972   5
  -3  -1 -10 1452.54 211.727  11
   3  -1  10 1394.23 248.564  10
   3  -1  10 906.123 251.384   7
   3   1  10 1321.71 278.621   7
   3  -1  10 1483.54 308.320   5
   3   1  10 1820.00 300.117   5
  -3  -1 -11 24171.8 688.719  11
   3  -1  11 25765.4 922.186   5
   3   1  11 26805.0 908.986   5
   3  -1  11 23429.6 885.237   7
   3   1  11 23672.5 909.105   7
   3  -1  12 8728.66 562.283   5
   3   1  12 8014.30 548.200   5
   3  -1  12 7543.49 570.263   7
   3   1  12 7972.34 591.697   7
   3  -1  13 16937.4 746.861   5
   3  -1  13 14524.2 809.852   7
   3   1  13 14913.0 788.918   7
   3  -1  14 2258.50 395.800   7
   3   1  14 2118.40 389.554   7
   3  -1  15 146.922 318.555   7
   3   1  15-30.7103 346.871   7
   3  -1  16 34.0609 305.691   7
   3   1  16 137.695 308.449   7
   3  -1  17 19738.2 1060.25   7
   3   1  17 20865.8 1068.81   7
   3   1  18 28.1371 343.551   7
   3  -1  18 161.323 352.166   7
   3  -1  19 3976.77 580.950   7
   3   1  19 3658.59 570.726   7
   3  -1  20 429.847 393.962   7
   3   1  20 787.976 440.486   7
   3  -1  21 918.275 443.123   7
   3   1  21 1065.28 468.066   7
   3  -1  22-85.1310 418.301   7
   3   1  22 402.232 428.307   7
   3  -1  23 2881.14 597.064   7
   3   1  23 3312.02 594.832   7
   3   2 -24 1106.35 465.031   4
   3  -2 -24 1303.96 509.841   4
   3   2 -23 280.541 385.097   4
   3  -2 -23 961.713 444.611   4
  -3   2  23 408.001 419.871  12
   3   2 -22 46.9123 377.545   4
   3  -2 -22 225.942 393.006   4
  -3   2  22 9.01564 353.406  12
   3   2 -21 1946.60 447.038   4
   3  -2 -21 2630.99 497.644   4
  -3   2  21 978.005 414.821  12
  -3   2  20-119.610 366.875  12
   3   2 -20-241.366 352.208   4
   3  -2 -20 433.848 388.887   4
   3   2 -20-382.441 375.251   7
  -3   2  19 3104.96 516.421  12
   3   2 -19 4082.09 514.975   4
   3  -2 -19 4571.08 550.088   4
   3   2 -19 3031.09 448.984   7
  -3  -2  19 3989.31 546.886  12
   3   2 -18 4814.38 521.686   7
  -3   2  18 4297.78 548.183  12
   3   2 -18 5211.68 527.830   4
   3  -2 -18 5945.11 591.473   4
  -3  -2  18 5497.79 613.509  12
  -3   2  17 437.406 350.911  12
   3   2 -17 1405.94 368.637   4
   3  -2 -17 1990.16 413.913   4
   3   2 -17 893.641 307.123   7
  -3  -2  17 1543.80 421.581  12
  -3   2  16 440.258 376.113  12
   3   2 -16 831.158 299.418   4
   3  -2 -16 1060.64 345.503   4
  -3  -2  16 1430.91 372.941  12
   3   2 -16 1053.11 314.880   7
   3  -2 -16 688.802 240.672   7
  -3   2  15 7444.53 646.977  12
   3   2 -15 8353.37 588.638   7
   3  -2 -15 7337.88 533.239   7
  -3  -2  15 8479.03 633.780  12
   3   2 -15 8470.98 584.415   4
   3  -2 -15 9081.82 626.613   4
  -3   2  14 3235.17 449.005  12
   3   2 -14 3807.99 415.428   7
   3  -2 -14 3541.32 373.387   7
   3   2 -14 3999.86 427.903   4
   3  -2 -14 4110.33 457.875   4
  -3  -2  14 3485.54 462.603  12
  -3  -2  13 16899.2 812.685  12
   3   2 -13 17082.7 716.984   7
   3  -2 -13 16868.0 690.554   7
   3   2 -13 16679.1 735.879   4
   3  -2 -13 17734.7 765.167   4
  -3   2  13 15342.1 804.556  12
   3   2 -12 13865.8 636.926   7
   3  -2 -12 13416.0 580.943   7
   3   2 -12 13058.2 634.965   4
   3  -2 -12 14347.3 666.886   4
  -3  -2  12 13826.8 700.652  12
  -3   2  12 12259.0 699.695  12
  -3   2  11 1843.41 318.154  12
   3   2 -11 1869.76 273.417   4
   3  -2 -11 2462.33 274.914   7
   3   2 -11 1794.71 252.600   7
   3  -2 -11 2701.99 338.335   4
  -3  -2  11 2230.88 345.517  12
   3   2 -10 950.800 215.778   4
   3   2 -10 1208.80 218.907   7
   3  -2 -10 795.305 163.633   7
   3  -2 -10 1623.78 287.407   4
  -3  -2  10 1402.36 308.561  12
  -3   2  10 796.800 246.274  12
  -3   2   9 5599.65 449.809  12
   3   2  -9 6184.69 382.647   7
   3  -2  -9 5706.34 334.432   7
   3   2  -9 5526.91 368.927   4
   3  -2  -9 6279.15 396.538   4
  -3  -2   9 6205.53 438.415  12
   3  -2  -8 10693.2 420.488   7
   3   2  -8 10453.3 465.116   7
   3   2  -8 9577.24 455.358   4
   3  -2  -8 10404.7 453.713   4
  -3  -2   8 11030.8 547.544  12
  -3   2   8 9477.43 535.405  12
   3   2  -7 16608.4 558.538   7
   3  -2  -7 16536.9 501.551   7
   3   2  -7 15595.5 532.968   4
   3  -2  -7 16334.4 530.639   4
  -3  -2   7 17132.0 631.984  12
  -3   2   7 16194.6 663.011  12
   3   2  -6-101.982 135.073   4
   3   2  -6-58.5235 236.174   3
  -3   2   6 69.5932 145.411   3
   3  -2  -6-83.5959 133.753   4
   3   2  -6 118.222 139.794   7
   3  -2  -6 185.397 110.106   7
  -3   2   5 23061.7 992.591   3
  -3  -2   5 21131.3 1208.46   3
   3   2  -5 22824.4 621.207   7
   3  -2  -5 22872.1 551.506   7
   3  -2  -5 21954.9 1120.06   3
   3   2  -5 23383.5 1272.18   3
   3  -2  -5 23216.1 549.319   4
  -3   2   5 22906.8 713.993  12
   3  -2  -4 1953.99 241.875   5
  -3   2   4 2216.07 334.799   3
   3  -2  -4 2083.30 387.732   3
   3   2  -4 1995.92 417.515   3
   3  -2  -4 2097.99 176.820   7
   3   2  -4 1969.25 203.861   7
  -3  -2   4 1801.88 382.480   3
   3  -2  -4 1988.93 172.585   4
  -3   2   4 2143.68 249.439  12
   3  -2  -3 1439.37 347.800   3
   3  -2  -3 1854.54 243.980   5
  -3   2   3 1950.89 222.984  12
   3   2  -3 1801.25 416.969   3
  -3   2   3 1672.79 324.467   3
   3  -2  -3 1617.36 154.841   7
   3   2  -3 1743.08 196.287   7
  -3  -2   3 1583.23 373.493   3
   3  -2  -3 1658.69 145.424   4
   3  -2  -2-120.427 289.089   3
   3   2  -2 52.0647 225.889   3
  -3   2   2 87.8227 183.696   3
  -3  -2   2 66.6332 225.526   3
  -3   2   2 195.491 138.876  12
   3  -2  -2 174.747 164.088   5
   3  -2  -2-12.3722 88.1270   7
   3   2  -2 198.600 113.184   7
   3  -2  -2 17.8597 72.4395   4
   3  -2  -1 52571.8 1069.33   5
  -3  -2   1 48490.8 1848.92   3
   3  -2  -1 51456.5 786.286   7
   3   2  -1 51963.3 875.773   7
   3  -2  -1 50888.2 1921.29   3
  -3   2   1 52478.5 1692.25   3
  -3   2   1 50987.1 879.399  12
   3  -2   0 10014.8 473.274   2
   3  -2   0 11188.7 515.001   5
   3  -2   0 10013.8 363.462   7
   3   2   0 10509.0 408.306   7
   3  -2   0 10245.8 911.455   3
  -3   2   0 10632.0 831.626   3
  -3  -2   0 10634.8 885.290   3
  -3   2   0 10290.3 383.891  12
   3  -2   1 51901.4 1115.03   5
   3  -2   1 50281.7 817.986   7
   3   2   1 49414.9 882.857   7
   3  -2   1 50561.4 1287.86   1
   3  -2   1 49267.2 2033.57   3
  -3   2  -1 51827.2 1838.45   3
  -3  -2  -1 49622.0 1904.09   3
   3   2   2 44354.1 859.068   7
   3  -2   2 43631.2 792.243   7
   3  -2   2 41738.0 1952.76   3
   3  -2   2 42821.7 1368.17   1
   3  -2   2 46544.7 1085.25   5
  -3   2  -2 44175.0 1822.79   3
   3  -2   3 19407.6 755.976  10
   3  -2   3 18564.1 715.446   5
   3  -2   3 17349.0 525.997   7
   3   2   3 18212.6 566.683   7
  -3   2  -3 18987.6 1258.39   3
   3  -2   3 17623.4 1001.05   1
   3  -2   4 18102.6 717.100   5
   3   2   4 16809.3 563.713   7
   3  -2   4 17299.1 1064.27   1
   3  -2   4 18122.5 741.634  10
   3  -2   4 17008.1 538.311   7
   3  -2   5 44926.2 1141.47   5
   3   2   5 40006.5 1895.68   1
   3  -2   5 43282.9 876.647   7
   3   2   5 43464.8 920.538   7
   3  -2   5 40318.1 1795.07   1
   3  -2   5 43908.8 1133.71  10
   3  -2   6 54218.9 1260.57  10
   3  -2   6 55723.7 1302.80   5
   3  -2   6 53145.7 1029.97   7
   3   2   6 54538.8 1063.12   7
   3  -2   7 8315.57 550.746   5
   3  -2   7 7505.12 435.926   7
   3   2   7 8664.69 457.405   7
   3  -2   7 8341.95 504.283  10
   3  -2   8 32383.5 969.235  10
   3  -2   8 31673.3 881.847   7
   3   2   8 31935.3 896.913   7
   3  -2   8 32452.8 1055.77   5
  -3  -2  -9 2741.42 272.158  11
   3  -2   9 2881.60 325.255  10
   3  -2   9 3003.29 380.182   5
   3  -2   9 2622.99 315.979   7
   3   2   9 2705.96 317.745   7
  -3  -2 -10 2071.05 252.561  11
   3  -2  10 1815.86 273.130  10
   3  -2  10 1604.36 278.780   7
   3   2  10 1652.56 296.788   7
   3  -2  10 1899.60 336.413   5
  -3  -2 -11 8257.33 435.216  11
   3  -2  11 7325.52 537.335   7
   3   2  11 7960.49 540.745   7
   3  -2  11 9169.00 567.292   5
  -3  -2 -12 21779.2 699.128  11
   3  -2  12 21188.3 875.938   5
   3  -2  12 21240.5 886.775   7
   3   2  12 20273.9 894.369   7
   3  -2  13 6957.29 528.899   5
   3  -2  13 6215.18 547.273   7
   3   2  13 6217.13 550.289   7
   3  -2  14 1541.96 381.763   7
   3   2  14 1028.74 318.327   7
   3  -2  14 1530.28 312.396   5
   3  -2  15 3461.01 511.231   7
   3   2  15 4060.53 491.433   7
   3  -2  16 571.203 371.986   7
   3   2  16 0.38861 334.472   7
   3  -2  17 3309.95 510.141   7
   3   2  17 2775.51 459.270   7
   3  -2  18 173.608 364.923   7
   3   2  18 387.653 358.668   7
   3  -2  19 3450.71 600.027   7
   3   2  19 3277.69 555.922   7
   3  -2  20-84.2951 381.491   7
   3   2  20 204.064 396.606   7
   3  -2  21 946.166 458.823   7
   3   2  21 76.5890 412.803   7
   3  -2  22 1621.30 495.595   7
   3   2  22 916.455 442.561   7
   3  -2  23-236.044 428.912   7
   3   2  23-301.021 438.771   7
   3   3 -24 324.133 387.352   4
  -3   3  24 589.277 417.065  12
   3   3 -23 252.087 375.744   4
   3  -3 -23 1194.31 494.457   4
  -3   3  23-82.3844 395.458  12
  -3   3  22-276.226 393.086  12
   3   3 -22-171.649 395.373   4
   3  -3 -22 866.631 448.282   4
   3   3 -21 48.4232 351.654   4
   3  -3 -21 898.636 445.206   4
  -3   3  21-187.271 361.071  12
   3   3 -20 922.959 345.344   4
   3  -3 -20 1817.87 466.002   4
   3   3 -20 680.874 331.885   7
   3   3 -19 42.1355 334.147   4
   3  -3 -19 715.050 423.633   4
   3   3 -19-351.116 380.680   7
   3   3 -18 7739.81 639.319   7
   3   3 -18 8263.55 637.584   4
   3  -3 -18 9715.70 734.239   4
  -3  -3  18 9366.42 714.480  12
   3   3 -17-264.199 333.951   4
   3  -3 -17 495.510 373.003   4
   3   3 -17-178.756 313.546   7
  -3  -3  17 529.879 327.631  12
   3   3 -16 652.885 305.603   4
   3  -3 -16 1083.33 378.963   4
  -3  -3  16 803.162 348.965  12
   3   3 -16 406.501 274.774   7
   3   3 -15 438.961 285.774   4
   3  -3 -15 1328.52 357.939   4
   3   3 -15 660.028 283.965   7
  -3  -3  15 749.748 327.365  12
   3   3 -14 4610.93 444.055   7
   3   3 -14 4521.40 450.511   4
   3  -3 -14 4713.87 500.445   4
  -3  -3  14 4037.47 475.569  12
   3   3 -13 7185.08 507.082   7
   3   3 -13 7089.07 517.178   4
   3  -3 -13 7643.69 534.956   4
  -3  -3  13 7247.13 539.533  12
   3   3 -12 6669.60 467.093   7
   3  -3 -12 5837.68 401.117   7
   3   3 -12 5932.08 454.963   4
   3  -3 -12 6721.38 475.769   4
  -3  -3  12 6475.56 505.341  12
   3   3 -11 13380.3 606.731   7
   3  -3 -11 13118.2 552.629   7
   3   3 -11 13232.8 617.074   4
   3  -3 -11 13242.4 612.794   4
  -3  -3  11 13542.3 670.967  12
  -3  -3  10 560.281 256.618  12
   3  -3 -10 74.6748 156.367  10
   3   3 -10-125.335 184.397   4
   3  -3 -10-400.662 231.114   4
   3   3 -10-35.8200 179.200   7
   3  -3 -10 376.390 170.681   7
  -3   3   9 3876.82 367.610  12
   3  -3  -9 3991.35 359.496  10
   3   3  -9 4777.16 352.757   7
   3  -3  -9 4781.25 301.987   7
   3   3  -9 4515.67 360.678   4
   3  -3  -9 4576.17 342.686   4
  -3  -3   9 4826.46 403.042  12
  -3   3   8 54.3610 258.132  12
   3  -3  -8 519.217 188.328  10
   3   3  -8 449.283 170.154   4
   3  -3  -8 369.645 171.978   4
   3   3  -8 557.799 185.474   7
   3  -3  -8 419.586 133.166   7
  -3  -3   8 681.199 226.292  12
   3   3  -7 8750.82 429.382   7
   3  -3  -7 8863.32 359.724   7
   3   3  -7 8782.01 422.306   4
   3  -3  -7 8622.97 405.057   4
  -3  -3   7 8724.65 475.720  12
  -3   3   7 8012.51 489.824  12
  -3  -3   6 36098.0 875.532  12
   3  -3  -6 36454.4 805.503   5
   3   3  -6 36043.3 808.167   7
   3  -3  -6 36603.1 685.068   7
   3  -3  -6 35440.3 745.950   4
  -3   3   6 34264.8 921.891  12
  -3  -3   5 19079.1 1178.98   3
   3  -3  -5 19768.7 632.317   5
  -3   3   5 21126.0 887.211   3
   3   3  -5 20667.7 603.758   7
   3  -3  -5 20997.7 505.181   7
   3  -3  -5 20162.6 533.377   4
  -3   3   5 20368.0 683.365  12
   3  -3  -4 264.320 162.410  10
   3  -3  -4 534.555 241.239   3
  -3   3   4 282.020 190.283   3
  -3  -3   4 19.7083 248.068   3
   3  -3  -4 161.610 145.843   5
  -3   3   4 270.900 147.653  12
   3  -3  -4 266.019 100.552   7
   3   3  -4 308.303 145.092   7
   3  -3  -4 290.142 116.449   4
  -3  -3   3 12129.5 939.003   3
   3  -3  -3 12496.7 369.613   4
   3  -3  -3 12656.6 521.499   5
   3  -3  -3 12649.5 379.627   7
   3   3  -3 12531.6 462.757   7
   3  -3  -3 12889.5 917.484   3
  -3   3   3 12369.9 756.922   3
  -3   3   3 11817.2 491.871  12
  -3  -3   2 3616.44 551.276   3
   3   3  -2 4084.95 351.370   2
   3  -3  -2 3576.28 204.313   4
   3  -3  -2 3952.29 223.647   7
   3   3  -2 3984.51 275.044   7
   3  -3  -2 3708.93 564.123   3
  -3   3   2 3963.16 466.348   3
  -3   3   2 3914.02 286.534  12
   3  -3  -2 4313.31 337.529   5
   3  -3  -1 41167.3 608.114   4
   3  -3  -1 42625.3 998.048   5
  -3  -3   1 40655.9 1725.37   3
   3  -3  -1 41997.4 699.464   7
   3   3  -1 42021.5 820.953   7
   3  -3  -1 41650.7 1786.99   3
  -3   3   1 44077.1 1550.46   3
  -3   3   1 43316.6 1202.50   1
  -3   3   1 41894.8 809.041  12
   3  -3   0 23999.6 452.917   4
   3  -3   0 25248.6 793.295   5
   3  -3   0 24675.2 547.732   7
   3   3   0 24857.7 635.381   7
  -3   3   0 25660.9 1239.33   3
   3  -3   0 23084.3 1387.61   3
  -3   3   0 25522.8 1071.03   1
  -3   3   0 25556.0 598.775  12
   3  -3   1 7654.35 497.732   2
   3  -3   1 7141.20 247.554   4
   3  -3   1 8241.45 467.967   5
   3  -3   1 8049.05 324.315   7
   3   3   1 7559.43 364.363   7
   3  -3   1 7325.64 828.737   3
  -3   3  -1 7784.82 742.499   3
  -3   3  -1 7615.64 678.680   1
  -3   3  -1 7436.77 315.616  12
   3  -3   2 5290.90 402.517   5
   3  -3   2 4901.52 228.640   9
  -3  -3  -2 5144.01 219.913   8
   3  -3   2 5026.49 271.910   7
   3   3   2 4819.73 306.874   7
   3  -3   2 4129.18 707.001   3
  -3   3  -2 4691.09 631.024   3
  -3   3  -2 5336.92 611.317   1
  -3   3  -3 5118.94 644.451   1
   3  -3   3 4847.43 392.779   5
   3  -3   3 5248.16 256.393   9
  -3  -3  -3 4877.82 225.629   8
   3  -3   3 5179.62 297.001   7
   3   3   3 5439.93 331.101   7
   3  -3   3 5302.68 543.054   1
  -3   3  -3 5292.36 672.092   3
   3  -3   3 5531.02 440.165  10
  -3   3  -4 8780.90 868.522   1
   3  -3   4 8852.55 533.681  10
   3  -3   4 8685.90 517.536   5
   3  -3   4 7927.84 348.711   9
   3  -3   4 7707.25 369.305   7
   3   3   4 8220.83 405.269   7
   3  -3   4 8132.69 736.538   1
   3  -3   5 3157.66 262.438   7
   3   3   5 2969.57 274.609   7
  -3   3  -5 2855.05 552.300   1
   3  -3   5 2871.41 343.834   5
   3  -3   5 3004.28 517.586   1
   3  -3   5 2974.03 338.145  10
   3  -3   6 46669.9 1186.23  10
   3  -3   6 48257.2 1232.73   5
   3  -3   6 46147.1 942.204   7
   3   3   6 45220.5 981.601   7
   3  -3   7 110.715 165.207  10
   3  -3   7-105.513 150.504   7
   3  -3   7-37.0660 242.543   5
   3   3   7 225.222 197.438   7
   3  -3   8 26030.7 963.431   5
   3  -3   8 22979.8 765.435   7
   3   3   8 24549.7 791.200   7
   3  -3   8 25984.5 864.082  10
  -3  -3  -9 10911.8 487.528  11
   3  -3   9 10355.0 557.245   7
   3   3   9 10790.9 571.266   7
   3  -3   9 11693.0 653.268   5
   3  -3   9 11063.2 585.400  10
  -3  -3 -10 2730.48 290.236  11
   3  -3  10 2935.28 322.402  10
   3   3  10 2658.56 341.788   7
   3  -3  10 2317.39 321.743   7
   3  -3  10 2479.66 367.175   5
  -3  -3 -11 7119.51 429.008  11
   3  -3  11 7326.45 549.341   5
   3  -3  11 7307.70 521.637   7
   3   3  11 6811.16 511.645   7
  -3  -3 -12 3767.22 338.738  11
   3  -3  12 4232.36 454.693   5
   3  -3  12 3838.19 427.297   7
   3   3  12 3194.73 419.443   7
   3   3  13 88.3189 273.678   7
   3  -3  13 236.765 267.122   7
   3  -3  13 31.9176 234.488   5
  -3  -3 -13-175.726 211.616  11
   3  -3  14 7940.08 644.696   7
   3   3  14 8619.55 650.302   7
   3  -3  15 4347.14 563.679   7
   3   3  15 5043.69 542.898   7
   3   3  16 463.800 325.928   7
   3  -3  16 505.629 348.924   7
   3   3  17 4333.99 544.658   7
   3  -3  17 4107.16 567.941   7
   3  -3  18 1433.58 467.854   7
   3   3  18 1385.66 411.025   7
   3  -3  19 1452.71 477.520   7
   3   3  19 1337.25 426.643   7
   3  -3  20 4990.53 687.751   7
   3   3  20 6439.24 679.393   7
   3  -3  21 1246.82 488.617   9
   3  -3  21 285.865 415.175   7
   3   3  21 1022.15 435.180   7
   3  -3  22 426.407 441.354   9
   3  -3  22 326.450 430.783   7
   3   3  22 293.373 411.275   7
   3  -3  23 643.114 458.077   9
   3  -3  23 550.104 465.537   7
   3   3  23 748.357 460.234   7
  -3   4  24 1.12772 392.968  12
   3   4 -24-253.710 413.411   4
   3   4 -23 958.755 431.224   4
   3  -4 -23 974.652 465.717   4
   3   4 -22 49.8245 379.767   4
   3  -4 -22 544.128 405.457   4
   3   4 -21 857.795 407.650   4
   3  -4 -21 1563.02 463.032   4
   3   4 -20-205.694 370.265   4
   3  -4 -20-149.729 374.735   4
   3   4 -20-797.937 399.090   7
   3   4 -19 172.892 336.025   4
   3  -4 -19 812.740 400.564   4
   3   4 -19-28.3235 353.229   7
   3   4 -18 797.055 374.069   4
   3  -4 -18 972.530 397.326   4
   3   4 -18 310.421 301.428   7
   3   4 -17 3224.48 460.867   4
   3  -4 -17 3697.29 492.041   4
  -3  -4  17 4036.88 503.631  12
   3   4 -17 3258.56 462.290   7
   3   4 -16 6274.37 553.726   7
   3   4 -16 6257.47 543.584   4
   3  -4 -16 5927.80 548.845   4
  -3  -4  16 5970.68 548.240  12
  -3  -4  15 587.361 318.895  12
   3   4 -15 143.382 265.019   4
   3  -4 -15-473.033 344.123   4
   3   4 -15 252.447 284.267   7
   3   4 -14 318.302 245.744   4
   3  -4 -14-280.003 326.138   4
   3   4 -14 516.240 303.642   7
  -3  -4  14 404.290 284.635  12
   3   4 -13 8527.27 560.091   7
   3   4 -13 7546.48 526.967   4
   3  -4 -13 7556.95 523.095   4
  -3  -4  13 7927.09 565.262  12
   3   4 -12 1195.26 272.426   4
   3  -4 -12 829.590 243.215   4
   3   4 -12 1931.58 312.393   7
  -3  -4  12 1877.80 345.029  12
   3   4 -11 20304.1 749.443   7
   3   4 -11 18991.1 743.045   4
   3  -4 -11 19480.7 737.695   4
  -3  -4  11 19307.0 774.967  12
   3  -4 -10 10404.5 548.542  10
   3   4 -10 10251.9 526.234   7
   3   4 -10 10084.6 532.991   4
   3  -4 -10 10282.6 529.178   4
  -3  -4  10 10742.3 554.957  12
   3  -4  -9 23.0618 163.549  10
  -3  -4   9 100.560 198.987  12
   3   4  -9-56.1498 179.663   4
   3  -4  -9-43.0318 182.694   4
   3   4  -9 273.732 189.987   7
   3  -4  -8 2473.47 313.122  10
  -3  -4   8 2423.73 305.682  12
   3   4  -8 2445.27 273.317   7
   3   4  -8 2443.32 270.226   4
   3  -4  -8 2403.27 263.433   4
   3  -4  -7 22641.7 812.406  10
   3   4  -7 23413.1 692.684   7
   3  -4  -7 22536.2 553.023   7
   3  -4  -7 23789.6 666.311   4
  -3  -4   7 23196.8 729.351  12
   3  -4  -6 257.065 186.054  10
   3  -4  -6 376.535 153.123   5
  -3   4   6-20.4299 219.507  12
   3   4  -6 190.436 165.360   7
   3  -4  -6 274.609 101.507   7
   3  -4  -6 117.621 135.455   4
   3  -4  -5 3729.48 300.874   5
   3   4  -5 4007.91 296.403   7
   3  -4  -5 3827.98 223.411   7
   3  -4  -5 3784.75 375.192  10
   3  -4  -5 3898.68 264.612   4
  -3   4   5 3724.25 319.280  12
  -3   4   4 1389.12 214.563  12
   3  -4  -4 1628.40 276.440  10
   3  -4  -4 1638.51 147.642   7
   3  -4  -4 1801.68 235.415   5
   3  -4  -4 1707.27 177.801   4
   3   4  -4 1693.81 210.294   7
  -3   4   4 1817.23 296.287   3
   3  -4  -3 12686.4 539.160   5
   3  -4  -3 11862.1 393.089   4
   3  -4  -3 13013.1 639.864  10
   3  -4  -3 12479.6 365.038   7
   3   4  -3 12275.5 473.870   7
   3  -4  -3 12087.5 892.865   3
  -3   4   3 12362.9 739.316   3
  -3   4   3 11603.1 495.381  12
   3  -4  -2 3334.54 298.638   5
   3  -4  -2 2913.72 202.232   4
   3  -4  -2 3209.64 192.087   7
   3   4  -2 3344.41 260.373   7
   3  -4  -2 3260.26 517.566   3
   3   4  -2 3152.90 354.446   2
  -3   4   2 3500.01 435.102   3
  -3   4   2 3163.51 260.640  12
   3  -4  -1 27825.3 548.211   4
   3  -4  -1 28620.0 563.691   7
   3   4  -1 28671.5 693.579   7
   3  -4  -1 29703.8 1532.67   3
  -3   4   1 29131.1 1279.63   3
   3  -4  -1 29993.3 844.227   5
  -3   4   1 29061.3 695.551  12
   3  -4   0 17952.5 438.629   4
   3  -4   0 18995.1 695.488   5
  -3   4   0 18603.6 954.818   1
   3  -4   0 18729.7 464.191   7
   3   4   0 19059.6 570.598   7
  -3   4   0 19435.8 1117.91   3
  -3   4   0 19145.3 526.895  12
   3  -4   1 5127.20 241.232   4
   3  -4   1 5608.20 400.119   5
  -3   4  -1 5419.41 597.521   1
   3  -4   1 5101.38 263.591   7
   3   4   1 5350.56 320.304   7
  -3   4  -1 5860.59 640.418   3
   3  -4   1 5590.22 453.979   2
  -3   4  -1 5524.37 275.165  12
   3  -4   2 90.3022 186.275  10
  -3   4  -2 313.891 265.569   3
  -3  -4  -2 211.632 95.0548   8
   3  -4   2 134.258 159.798   2
   3  -4   2 47.2330 96.1132   4
   3  -4   2-48.0094 216.616   5
  -3   4  -2 165.660 208.417   1
   3  -4   2 53.4987 95.6258   7
   3   4   2 47.7056 130.327   7
  -3   4  -2 165.604 96.1275  12
   3  -4   3 5805.03 443.563   5
   3  -4   3 5255.66 268.675   9
  -3  -4  -3 5282.61 254.704   8
   3  -4   3 5119.99 286.007   7
   3   4   3 4952.59 337.149   7
  -3   4  -3 5662.23 670.507   1
  -3   4  -3 5213.20 697.995   3
   3  -4   3 5483.84 454.492  10
   3  -4   3 4895.29 516.318   2
   3  -4   4 54453.9 1310.03  10
   3  -4   4 52470.4 882.733   9
  -3  -4  -4 54017.7 817.079   8
   3  -4   4 54489.4 926.308   7
   3   4   4 53798.9 1041.51   7
  -3   4  -4 52893.0 2122.85   1
   3  -4   4 55349.8 1289.04   5
   3  -4   5 27285.8 929.421   5
   3  -4   5 25970.8 665.443   9
   3  -4   5 26689.2 689.104   7
   3   4   5 27057.8 747.783   7
   3  -4   5 26763.6 927.756  10
  -3   4  -5 27246.2 1585.30   1
   3  -4   6 11492.4 616.357  10
   3  -4   6 12466.6 669.068   5
   3  -4   6 11489.7 494.384   7
   3   4   6 11758.1 524.455   7
  -3   4  -6 11046.7 1094.49   1
   3  -4   7 4253.56 390.200  10
   3  -4   7 3907.01 425.533   5
   3  -4   7 3353.31 296.068   9
   3  -4   7 3394.64 309.086   7
   3   4   7 3853.58 335.932   7
  -3  -4  -8 2821.29 298.194  11
   3  -4   8 2270.30 305.142  10
   3  -4   8 1971.44 269.420   9
   3   4   8 2096.62 298.315   7
   3  -4   8 2492.53 377.320   5
   3  -4   8 2062.03 269.643   7
  -3  -4  -9 2467.54 292.225  11
   3  -4   9 2325.27 306.035  10
   3  -4   9 1500.55 257.587   9
   3   4   9 2055.16 316.285   7
   3  -4   9 1857.36 278.599   7
   3  -4   9 2041.25 353.417   5
  -3  -4 -10 46668.6 1020.93  11
   3  -4  10 47703.7 1311.83   5
   3  -4  10 45098.8 1181.81   9
   3  -4  10 45778.8 1163.12   7
   3   4  10 46675.8 1180.43   7
  -3   4 -10 46762.2 973.888   4
   3  -4  10 47357.4 1164.85  10
   3  -4  11 10924.0 660.901   5
  -3  -4 -11 10322.4 527.123  11
   3  -4  11 9165.17 593.453   9
   3  -4  11 9418.07 597.632   7
   3   4  11 9571.95 597.886   7
   3  -4  12-204.579 360.175   9
   3  -4  12 46.2008 235.144   7
   3  -4  12 392.113 282.575   5
   3   4  12 35.6165 242.191   7
  -3  -4 -12 163.130 205.338  11
  -3  -4 -13 416.172 201.841  11
   3  -4  13 83.6085 375.247   9
   3  -4  13 267.837 268.993   7
   3  -4  13 839.551 298.014   5
   3   4  13 712.890 300.427   7
  -3  -4 -14 178.703 215.793  11
   3  -4  14 283.307 371.254   9
   3  -4  14 423.288 284.481   7
   3   4  14 426.991 302.674   7
   3  -4  14 810.833 290.371   5
  -3  -4 -15 1368.16 315.115  11
   3  -4  15-315.117 431.096   9
   3  -4  15 467.775 318.088   7
   3   4  15 477.971 318.741   7
   3  -4  15 646.898 290.659   5
   3  -4  16 2107.86 411.678   9
   3  -4  16 2877.42 474.905   7
   3   4  16 2681.33 448.798   7
   3  -4  17 3394.51 506.419   9
   3  -4  17 2207.62 480.591   7
   3   4  17 3216.56 489.004   7
   3  -4  18-468.350 440.535   9
   3  -4  18-107.567 380.769   7
   3   4  18-256.247 364.330   7
   3  -4  19 2160.48 509.025   9
   3  -4  19 1134.80 453.582   7
   3   4  19 1820.75 440.648   7
   3  -4  20 694.458 436.585   9
   3  -4  20 620.030 420.607   7
   3   4  20 790.589 415.479   7
   3  -4  21-161.504 461.091   9
   3  -4  21-40.3452 395.951   7
   3   4  21-97.9198 395.805   7
   3  -4  22-31.2371 431.045   9
   3  -4  22-118.915 420.433   7
   3   4  22-497.495 442.547   7
   3  -4  23-113.897 406.185   7
   3   4  23-126.151 417.956   7
   3   5 -23-52.6489 399.981   4
   3  -5 -23-28.6188 416.270   4
   3   5 -22-494.714 411.158   4
   3  -5 -22 64.5392 398.518   4
   3   5 -21 1165.41 403.543   4
   3  -5 -21 1062.14 434.465   4
   3   5 -21 277.092 372.697   7
   3   5 -20 14.9359 340.420   4
   3  -5 -20-449.272 428.855   4
   3   5 -20-517.524 415.624   7
   3   5 -19 527.593 372.334   4
   3  -5 -19 7.81888 389.063   4
   3   5 -19 164.730 334.583   7
   3   5 -18 662.308 363.192   4
   3  -5 -18 635.888 358.353   4
   3   5 -18 772.287 335.279   7
   3   5 -17 1490.76 377.101   4
   3  -5 -17 1240.38 372.032   4
   3   5 -17 1863.23 396.109   7
   3   5 -16-18.2679 275.171   4
   3  -5 -16-337.488 354.268   4
   3   5 -16 92.2919 281.516   7
   3   5 -15 3232.81 409.583   4
   3   5 -15 3408.20 445.584   7
   3  -5 -15 2950.78 396.526   4
  -3  -5  15 3220.24 420.896  12
   3   5 -14-19.4793 256.885   4
   3  -5 -14-68.9944 295.627   4
  -3  -5  14 340.177 269.063  12
   3   5 -13 22.8665 243.232   4
   3  -5 -13-229.435 271.736   4
   3   5 -13 569.704 282.003   7
  -3  -5  13 325.474 272.868  12
   3   5 -12 5392.70 440.940   7
   3   5 -12 4548.93 427.172   4
   3  -5 -12 4770.03 428.457   4
  -3  -5  12 5138.31 457.989  12
   3   5 -11 29130.8 911.862   7
  -3  -5  11 30293.1 925.796  12
   3   5 -11 28617.7 905.768   4
   3  -5 -11 29562.0 912.763   4
   3  -5 -10 2571.76 309.773  10
   3   5 -10 2426.18 302.495   4
   3   5 -10 2688.68 329.937   7
   3  -5 -10 2977.84 335.465   4
  -3  -5  10 3045.81 364.850  12
   3   5  -9 12911.0 574.953   7
   3  -5  -9 13075.5 637.240  10
   3  -5  -9 13329.6 573.056   4
   3   5  -8 3132.18 302.006   7
   3  -5  -8 3386.83 324.918   4
   3  -5  -8 3392.20 366.303  10
   3  -5  -7 13948.7 665.722  10
   3   5  -7 15113.6 576.557   7
   3  -5  -7 14675.8 558.704   4
   3  -5  -6 6328.43 479.645  10
   3  -5  -6 6149.08 374.591   5
   3   5  -6 6892.82 394.843   7
   3  -5  -6 7010.63 381.026   4
   3  -5  -5 37130.5 1079.61  10
   3  -5  -5 38128.5 889.043   5
   3   5  -5 37507.5 849.531   7
   3  -5  -5 37501.6 780.010   4
  -3   5   4 227.294 147.854  12
   3  -5  -4 458.358 238.503  10
   3  -5  -4 298.333 158.978   5
   3   5  -4 376.783 156.673   7
   3  -5  -4 229.983 124.971   4
   3  -5  -3 5543.70 456.559  10
   3  -5  -3 5321.38 364.536   5
   3   5  -3 5566.60 336.534   7
  -3   5   3 5652.67 514.420   3
  -3   5   3 5077.74 338.206  12
   3  -5  -3 5104.66 281.603   4
   3  -5  -2 273.486 118.303   4
   3  -5  -2 266.275 211.511  10
   3   5  -2 270.898 186.371   2
  -3   5   2 394.216 220.366   3
   3  -5  -2 114.643 162.565   5
   3  -5  -2 322.781 86.7782   7
   3   5  -2 298.093 143.470   7
  -3   5   2 329.278 143.609  12
   3  -5  -1 26511.7 582.708   4
   3  -5  -1 27211.7 837.657   5
   3  -5  -1 27105.7 529.137   7
   3   5  -1 27391.6 699.830   7
  -3   5   1 29078.7 1275.08   3
  -3   5   1 27428.4 679.900  12
   3  -5   0 13165.0 405.033   4
   3  -5   0 13373.7 383.024   7
   3  -5   0 14601.8 629.798   5
   3   5   0 13838.7 501.901   7
  -3   5   0 14108.3 978.515   3
  -3   5   0 13857.6 468.763  12
  -3   5   0 12641.2 809.695   1
  -3   5  -1 34605.0 1420.67   1
   3  -5   1 35180.8 647.232   4
   3  -5   1 36805.0 1022.08   5
   3  -5   1 36627.9 663.088   7
   3   5   1 35190.1 812.950   7
  -3   5  -1 37858.2 1667.53   3
  -3   5  -1 36754.2 700.341  12
  -3   5  -2 399.920 270.329   1
   3  -5   2 381.367 222.699  10
  -3   5  -2 280.069 233.393   3
  -3  -5  -2 547.445 125.183   8
   3  -5   2 501.316 229.777   2
   3  -5   2 192.583 101.868   4
   3  -5   2 619.191 241.389   5
   3  -5   2 510.362 116.617   7
   3   5   2 383.597 150.109   7
  -3   5  -2 475.454 115.835  12
   3  -5   3 11593.8 777.067   2
   3  -5   3 11905.5 617.834   5
  -3   5  -3 11543.8 935.848   1
  -3  -5  -3 11158.7 390.362   8
   3  -5   3 11283.5 407.759   7
   3   5   3 11114.3 477.999   7
   3  -5   3 11567.5 645.652  10
   3  -5   4 987.161 268.752  10
   3  -5   4 948.563 169.889   9
  -3  -5  -4 762.560 141.104   8
  -3   5  -4 1139.07 377.989   1
   3  -5   4 906.237 291.104   2
   3  -5   4 1211.98 308.543   5
   3  -5   4 908.545 165.993   7
   3   5   4 1112.96 198.676   7
   3  -5   5 19695.9 810.700  10
   3  -5   5 20445.5 831.543   5
  -3  -5  -5 18267.2 539.298   8
   3  -5   5 18155.5 575.715   7
   3   5   5 19545.8 655.744   7
  -3   5  -5 18908.7 1330.53   1
   3  -5   6 2555.02 339.207  10
   3  -5   6 2073.93 243.603   7
   3   5   6 2045.57 254.829   7
   3  -5   6 2522.48 382.268   5
   3  -5   7 3570.11 386.602  10
   3  -5   7 4692.90 460.217   5
   3  -5   7 3514.94 312.000   7
   3   5   7 3857.79 359.099   7
   3  -5   7 3703.93 317.733   9
  -3  -5  -8 3841.45 356.895  11
   3  -5   8 4133.31 452.691   5
   3  -5   8 3508.90 334.485   9
   3  -5   8 2959.58 307.216   7
   3   5   8 3732.49 347.513   7
   3  -5   8 3749.91 382.740  10
  -3  -5  -9 41203.7 989.463  11
   3  -5   9 44684.7 1278.28   5
   3  -5   9 42358.8 1084.57   9
   3  -5   9 40020.4 1056.26   7
   3   5   9 42167.3 1092.84   7
   3  -5   9 42444.9 1159.43  10
   3  -5  10 12423.0 636.928  10
   3  -5  10 11693.9 694.703   5
   3  -5  10 11035.6 609.581   9
   3  -5  10 11770.8 603.964   7
   3   5  10 12428.8 632.053   7
  -3  -5 -10 12051.3 570.723  11
  -3  -5 -11 7737.42 489.310  11
   3  -5  11 7824.03 551.697   9
   3  -5  11 7276.93 550.558   7
   3   5  11 8251.60 568.699   7
   3  -5  11 8375.94 599.014   5
  -3  -5 -12 1209.77 275.230  11
   3  -5  12 1035.44 293.509   9
   3  -5  12 937.931 285.070   7
   3  -5  12 1666.75 350.663   5
   3   5  12 1227.80 301.177   7
  -3   5 -12 1578.62 284.132   4
  -3  -5 -13 4362.67 409.584  11
   3  -5  13 4597.07 479.796   5
   3  -5  13 4298.11 483.109   9
   3   5  13 5017.62 489.620   7
  -3  -5 -14 9910.22 579.691  11
   3  -5  14 10564.7 668.011   5
   3  -5  14 11105.6 750.360   9
   3  -5  14 10111.1 688.410   7
   3   5  14 10535.5 692.992   7
  -3  -5 -15 29209.0 994.412  11
   3  -5  15 29984.1 1064.52   5
   3  -5  15 29534.2 1184.90   9
   3   5  15 27772.6 1120.48   7
  -3  -5 -16 4076.37 450.061  11
   3  -5  16 3456.02 508.368   9
   3  -5  16 3319.31 510.591   7
   3   5  16 3696.40 488.785   7
   3  -5  17 34.0587 428.323   9
   3  -5  17-241.178 388.602   7
   3   5  17-117.010 348.904   7
   3  -5  18 49.6099 393.911   9
   3  -5  18-396.355 418.253   7
   3   5  18 131.690 339.783   7
   3  -5  19 951.458 437.873   9
   3  -5  19 503.110 394.703   7
   3   5  19 281.879 348.171   7
   3  -5  20 3859.47 600.880   9
   3  -5  20 3052.25 538.866   7
   3   5  20 3919.92 576.317   7
   3  -5  21 4662.86 656.627   9
   3  -5  21 3850.46 620.890   7
   3   5  21 3722.13 598.412   7
   3  -5  22 337.042 444.835   9
   3  -5  22-54.4724 420.250   7
   3   5  22 190.630 402.957   7
   3   5  23 52.2439 405.164   7
   3   6 -23 209.010 383.009   4
   3  -6 -23 607.031 430.595   4
   3   6 -22 2184.09 482.765   4
   3  -6 -22 2070.03 511.882   4
   3   6 -21 341.086 401.711   4
   3  -6 -21-487.748 444.426   4
   3   6 -21-796.830 473.238   7
   3   6 -20 42.9022 348.064   4
   3  -6 -20-463.551 438.895   4
   3   6 -20-900.495 423.539   7
   3   6 -19 713.244 363.886   4
   3  -6 -19 310.488 361.208   4
   3   6 -19-69.3454 369.306   7
   3   6 -18 89.5687 324.390   4
   3  -6 -18 31.6670 346.368   4
   3   6 -18-251.375 361.025   7
   3   6 -17 434.677 341.970   4
   3  -6 -17 484.254 357.609   4
   3   6 -17 423.976 311.726   7
   3   6 -16 14700.3 825.958   7
   3   6 -16 13997.6 792.679   4
   3  -6 -16 14672.6 808.973   4
   3   6 -15 750.837 319.158   4
   3  -6 -15 572.677 312.588   4
   3   6 -15 1325.48 361.802   7
   3   6 -14-28.8474 259.617   4
   3  -6 -14 103.435 289.729   4
   3   6 -14 464.107 273.868   7
  -3  -6  14 661.416 283.020  12
   3   6 -13 1712.41 316.272   4
   3  -6 -13 1761.57 349.918   4
  -3  -6  13 2464.31 365.060  12
   3   6 -12-57.3291 237.130   4
   3  -6 -12 94.5650 242.960   4
   3   6 -12 534.816 245.125   7
  -3  -6  11 541.386 269.480   5
   3   6 -11 202.888 215.926   4
   3  -6 -11 206.998 249.085   4
   3   6 -11-183.868 249.910   7
   3  -6 -10 24005.8 864.991  10
   3   6 -10 24733.2 830.419   7
   3  -6 -10 24786.9 825.834   4
   3  -6  -9 451.398 224.986  10
   3  -6  -9 527.879 228.022   4
   3   6  -9 294.123 203.583   7
   3  -6  -8 555.337 216.009  10
   3   6  -8 556.277 210.728   7
   3  -6  -8 1021.41 247.198   4
   3  -6  -7 1029.82 273.011  10
   3   6  -7 1183.89 231.157   7
   3  -6  -7 1222.54 249.025   4
   3  -6  -6 4795.01 348.162   5
   3  -6  -6 5546.63 350.354   4
   3   6  -6 5945.23 385.436   7
   3  -6  -6 5381.16 462.997  10
   3  -6  -5 962.374 268.502  10
   3  -6  -5 706.330 184.368   5
   3   6  -5 979.948 202.462   7
   3  -6  -5 761.253 171.634   4
   3  -6  -4 32451.7 730.649   4
   3  -6  -4 32174.6 1047.63  10
   3  -6  -4 32595.7 865.267   5
   3   6  -4 33150.3 810.209   7
   3  -6  -3 644.754 150.507   4
  -3   6   3 522.909 154.173  12
   3  -6  -3 826.184 286.849  10
   3  -6  -3 1101.13 243.184   5
   3   6  -3 715.567 183.486   7
   3  -6  -2 31079.6 678.902   4
   3  -6  -2 30885.7 893.527   5
   3   6  -2 32160.2 779.764   7
   3   6  -2 31613.2 1234.73   2
  -3   6   2 30346.5 767.437  12
   3  -6  -2 32786.3 1076.10  10
   3  -6  -1 2242.20 209.423   4
   3  -6  -1 2699.02 322.831   5
   3  -6  -1 2589.62 362.525  10
   3   6  -1 2281.72 250.421   7
  -3   6   1 2597.02 421.779   3
  -3   6   1 2076.92 216.908  12
   3  -6   0 148.967 117.964   4
   3  -6   0 265.938 211.427   5
  -3   6   0 100.703 237.718   3
   3   6   0 319.671 152.282   7
  -3   6   0 258.755 123.819  12
   3  -6   1 6264.91 462.985   5
   3  -6   1 5864.75 488.197  10
   3   6   1 6167.91 361.632   7
  -3   6  -1 5518.10 678.431   3
  -3   6  -1 5388.27 604.750   1
  -3   6  -1 5949.62 303.372  12
   3  -6   1 5761.57 298.459   4
   3  -6   2 268.756 233.895  10
  -3   6  -2 392.320 296.825   3
  -3  -6  -2 317.852 122.921   8
   3  -6   2 240.456 125.459   4
   3  -6   2 533.808 251.206   5
   3  -6   2 280.208 107.450   7
  -3   6  -2 448.385 117.155  12
   3   6   2 272.710 153.856   7
  -3   6  -2 150.300 213.819   1
  -3   6  -3 11561.4 930.593   1
   3  -6   3 11618.7 678.604  10
   3  -6   3 13178.4 671.832   5
  -3  -6  -3 11350.8 424.136   8
   3  -6   3 11975.0 411.326   7
   3   6   3 11803.1 505.297   7
   3  -6   3 12213.3 835.102   2
   3  -6   4 91728.8 1786.49  10
   3  -6   4 95677.1 1754.36   5
  -3   6  -4 85930.6 2703.03   1
  -3  -6  -4 89752.9 1185.99   8
   3  -6   4 90130.6 1186.87   7
   3   6   4 93030.6 1392.93   7
   3  -6   5 5484.48 512.678   5
   3  -6   5 5534.05 493.355  10
  -3  -6  -5 5086.93 308.411   8
   3  -6   5 5284.40 320.141   7
   3   6   5 5528.28 378.121   7
   3  -6   6 3245.29 421.459   5
   3  -6   6 2646.10 357.226  10
   3  -6   6 2790.75 290.113   9
   3  -6   6 2232.14 247.632   7
   3   6   6 2509.56 281.364   7
  -3  -6  -7 7660.11 462.714  11
   3  -6   7 7208.05 525.769  10
   3  -6   7 7915.63 587.986   5
   3  -6   7 7369.15 445.072   9
   3  -6   7 5925.73 405.635   7
   3   6   7 6803.84 438.839   7
  -3  -6  -8 449.438 231.992  11
   3  -6   8 167.034 199.399  10
   3  -6   8-79.9581 194.159   9
   3  -6   8 264.731 280.148   5
   3  -6   8-165.536 168.652   7
   3   6   8 231.493 216.899   7
  -3  -6  -9 7504.25 486.311  11
   3  -6   9 7996.19 585.500   5
   3  -6   9 7496.10 491.553   9
   3  -6   9 7064.32 466.367   7
   3   6   9 8113.60 502.217   7
   3  -6   9 7801.55 545.173  10
  -3  -6 -10 46845.1 1124.25  11
   3  -6  10 47963.3 1357.40   5
   3  -6  10 46766.8 1210.04   9
   3  -6  10 46050.6 1166.32   7
   3  -6  10 49167.9 1254.72  10
  -3  -6 -11 5031.41 422.747  11
   3  -6  11 5985.70 543.431   5
   3  -6  11 5031.59 474.933   9
   3  -6  11 4385.96 433.368   7
   3   6  11 5985.30 474.371   7
  -3  -6 -12-138.796 239.384  11
   3  -6  12-149.990 296.863   9
   3  -6  12-53.5270 267.372   5
   3  -6  12-77.2790 226.932   7
   3   6  12 194.700 241.807   7
  -3  -6 -13-575.981 294.121  11
  -3   6 -13 235.485 240.222   4
   3  -6  13-258.833 336.947   9
   3  -6  13 60.7788 272.929   5
   3  -6  13-61.0172 263.824   7
   3   6  13 12.9743 249.716   7
  -3   6 -14 85.9853 239.763   4
   3  -6  14-207.201 361.997   9
   3  -6  14-453.592 351.787   7
   3  -6  14 192.005 272.843   5
   3   6  14 36.2493 270.419   7
  -3  -6 -14-468.067 307.467  11
  -3  -6 -15 2483.06 403.482  11
   3  -6  15 1589.72 415.250   9
   3  -6  15 745.355 353.955   7
   3  -6  15 1691.10 370.383   5
   3   6  15 1704.02 389.969   7
  -3  -6 -16 8611.54 625.222  11
   3  -6  16 8965.95 733.480   9
   3  -6  16 7048.01 668.905   7
   3   6  16 7995.98 672.730   7
  -3  -6 -17 176.683 277.759  11
   3  -6  17-61.3070 393.216   9
   3  -6  17-744.975 469.091   7
   3   6  17 187.085 319.841   7
   3  -6  18 2809.42 537.860   9
   3  -6  18 1966.03 468.597   7
   3   6  18 2898.49 489.829   7
   3  -6  19-141.335 440.174   9
   3  -6  19-379.756 457.605   7
   3   6  19 277.836 354.965   7
   3  -6  20 247.131 424.956   9
   3  -6  20 29.5753 437.283   7
   3   6  20 463.517 364.998   7
   3  -6  21 1110.55 514.612   9
   3  -6  21 337.559 408.352   7
   3   6  21 524.142 408.488   7
   3  -6  22 629.216 485.858   9
   3  -6  22 454.872 427.151   7
   3   6  22 313.261 408.217   7
   3   6  23 212.467 425.669   7
   3   7 -23 543.420 416.920   4
   3   7 -22-38.9600 366.794   4
   3  -7 -22 1.79497 420.898   4
   3   7 -21 2981.14 531.770   4
   3  -7 -21 2027.27 498.682   4
   3   7 -20 0.85108 347.010   4
   3  -7 -20 144.089 392.436   4
   3   7 -20-241.503 389.483   7
   3   7 -19-396.137 359.965   4
   3  -7 -19-4.74879 376.028   4
   3   7 -19-138.465 391.165   7
   3   7 -18-315.428 343.890   4
   3  -7 -18 9.00136 355.526   4
   3   7 -18-342.656 365.146   7
   3   7 -17-136.744 314.695   4
   3  -7 -17 25.8900 362.571   4
   3   7 -17 35.0975 308.682   7
   3   7 -16-221.336 305.858   4
   3  -7 -16-138.704 337.646   4
   3   7 -16-256.399 292.620   7
   3   7 -15 5488.11 550.920   7
   3   7 -15 5939.76 538.863   4
   3  -7 -15 5927.96 546.422   4
   3   7 -14 8952.49 624.149   7
   3   7 -14 8307.50 604.803   4
   3  -7 -14 8195.15 608.501   4
   3   7 -13 4280.80 444.607   7
   3   7 -13 3715.57 426.483   4
   3  -7 -13 4002.53 455.700   4
  -3  -7  12 971.806 304.551   5
   3  -7 -12 1134.49 323.309   4
   3   7 -12 1331.66 302.077   7
  -3  -7  11 3122.23 421.132   5
   3   7 -11 3334.10 366.820   7
   3  -7 -11 3985.40 429.556   4
   3  -7 -10 1239.36 275.382  10
  -3  -7  10 1375.05 352.079   5
   3   7 -10 681.093 233.407   7
   3  -7 -10 1041.40 289.576   4
   3  -7  -9 2488.10 347.436  10
   3   7  -9 2592.77 314.979   7
   3  -7  -9 2666.64 333.631   4
   3   7  -8 11356.1 553.144   7
   3  -7  -8 11140.9 640.525  10
   3  -7  -8 11924.8 553.629   4
   3  -7  -7 3358.54 392.919  10
   3   7  -7 3637.22 341.878   7
   3  -7  -7 3424.45 303.522   4
   3  -7  -6 392.016 268.137  10
   3   7  -6 507.211 203.683   7
   3  -7  -6 1.47358 188.911   4
   3  -7  -5 33399.4 1092.04  10
   3  -7  -5 32883.2 868.959   5
   3   7  -5 33523.1 849.907   7
   3  -7  -5 33416.8 801.305   4
   3  -7  -4 12698.4 580.517   5
   3  -7  -4 12588.9 486.793   4
   3   7  -4 12761.5 535.199   7
   3  -7  -4 12335.9 695.638  10
   3  -7  -3 4318.63 308.284   4
   3  -7  -3 4050.44 448.131  10
   3  -7  -3 4275.98 372.768   5
   3   7  -3 4455.73 328.394   7
   3  -7  -2 14131.5 505.980   4
   3  -7  -2 15167.2 649.748   5
   3  -7  -2 14743.0 770.215  10
   3   7  -2 14497.6 547.087   7
   3   7  -2 14637.4 911.624   2
  -3   7   2 14131.9 544.071  12
   3  -7  -1 21921.7 609.393   4
   3  -7  -1 23325.4 960.656  10
   3  -7  -1 22637.6 806.381   5
   3   7  -1 22510.5 677.812   7
   3   7  -1 23456.4 1166.65   2
  -3   7   1 22656.5 642.978  12
   3  -7   0 16876.5 526.024   4
   3  -7   0 18391.9 861.858  10
   3  -7   0 16519.4 734.304   5
   3   7   0 18386.9 606.966   7
  -3   7   0 17493.6 1166.57   3
  -3   7   0 17732.2 533.102  12
   3  -7   1 9363.22 397.964   4
   3  -7   1 10816.3 668.702  10
   3  -7   1 10374.3 597.136   5
   3   7   1 9921.14 456.478   7
  -3   7  -1 9938.98 920.001   3
  -3   7  -1 9803.93 385.760  12
   3  -7   2 1364.56 322.767  10
  -3  -7  -2 1334.29 187.653   8
   3  -7   2 1257.78 184.338   4
   3  -7   2 1525.75 323.036   5
  -3   7  -2 1410.76 367.689   1
   3   7   2 1194.69 202.365   7
   3  -7   3 16773.2 779.412   5
  -3  -7  -3 15601.0 520.841   8
   3   7   3 16142.9 586.160   7
   3  -7   3 16043.2 810.814  10
  -3   7  -3 15367.7 1094.07   1
   3  -7   4 15737.3 768.896   5
   3  -7   4 15591.8 796.465  10
  -3  -7  -4 14161.5 512.483   8
   3   7   4 15553.0 588.824   7
   3  -7   5 11783.1 705.488   5
   3  -7   5 11372.8 675.105  10
  -3  -7  -5 10740.5 462.869   8
   3   7   5 10587.3 517.237   7
   3  -7   6 12195.9 690.319  10
   3  -7   6 12483.7 727.613   5
  -3  -7  -6 11467.7 494.687   8
   3  -7   6 10535.2 488.851   7
   3   7   6 11664.9 563.002   7
   3  -7   7 59.5455 226.587  10
   3  -7   7 235.873 209.091   9
   3  -7   7 31.0430 270.212   5
   3  -7   7-137.215 161.988   7
   3   7   7-19.5193 178.884   7
  -3  -7  -8 988.284 283.461  11
   3  -7   8 602.015 262.517  10
   3  -7   8 441.152 300.806   5
   3  -7   8 719.602 200.471   7
   3   7   8 491.335 216.790   7
   3  -7   8 773.012 238.983   9
  -3  -7  -9 10553.6 580.181  11
   3  -7   9 11058.2 645.109  10
   3  -7   9 10950.1 698.339   5
   3  -7   9 10866.3 583.424   9
   3  -7   9 10054.7 539.947   7
   3   7   9 11283.8 573.266   7
  -3  -7 -10 129.531 238.038  11
   3  -7  10 368.138 231.195  10
   3  -7  10 304.888 269.457   9
   3  -7  10 210.548 278.450   5
   3  -7  10-70.3212 214.906   7
   3   7  10 201.921 219.153   7
  -3  -7 -11 2286.28 349.018  11
   3  -7  11 2376.06 387.812   9
   3   7  11 2468.49 364.741   7
   3  -7  11 2168.16 398.638   5
   3  -7  11 2101.11 331.142   7
  -3  -7 -12 12277.3 664.460  11
   3  -7  12 13735.7 767.860   5
   3  -7  12 14424.8 774.367   9
   3  -7  12 11932.0 689.706   7
   3   7  12 14100.7 727.631   7
  -3  -7 -13 500.256 262.787  11
   3  -7  13 1382.18 383.568   9
   3  -7  13 1371.94 357.759   5
   3  -7  13 725.753 285.466   7
   3   7  13 1138.70 330.109   7
  -3  -7 -14-161.586 264.322  11
  -3   7 -14 323.522 262.006   4
   3  -7  14-125.291 342.485   9
   3  -7  14 127.451 284.122   5
   3  -7  14-325.836 327.114   7
   3   7  14 198.870 271.525   7
  -3  -7 -15 17659.7 855.418  11
   3  -7  15 18464.9 902.806   5
   3  -7  15 19348.2 979.872   9
   3  -7  15 15312.3 889.113   7
   3   7  15 16322.4 895.898   7
  -3   7 -15 19203.9 823.927   4
  -3  -7 -16 3774.98 479.784  11
   3  -7  16 3637.37 549.473   9
   3  -7  16 2375.97 470.509   7
   3  -7  16 3124.14 459.732   5
   3   7  16 3092.10 468.729   7
  -3   7 -16 3926.13 464.870   4
  -3  -7 -17-133.904 282.513  11
   3  -7  17 89.9914 395.530   9
   3  -7  17-725.968 428.543   7
   3   7  17 172.817 300.775   7
  -3  -7 -18 1896.75 406.852  11
   3  -7  18 2350.30 528.554   9
   3  -7  18 973.979 424.082   7
   3   7  18 1807.27 440.369   7
   3  -7  19 1602.40 506.398   9
   3  -7  19 539.217 421.391   7
   3   7  19 1102.71 396.516   7
   3  -7  20-384.468 459.459   9
   3  -7  20-374.797 428.886   7
   3   7  20 3.50665 374.853   7
   3  -7  21 1596.01 559.902   9
   3  -7  21 1001.95 480.263   7
   3   7  21 1036.58 421.631   7
   3  -7  22 30.0374 425.198   7
   3   7  22 205.016 381.432   7
   3   8 -22 291.220 383.166   4
   3  -8 -22-162.789 427.620   4
   3   8 -21 433.477 403.313   4
   3  -8 -21 503.626 434.013   4
   3   8 -21-500.040 426.007   7
   3   8 -20 191.316 351.195   4
   3  -8 -20-376.466 441.395   4
   3   8 -20-606.491 434.205   7
   3   8 -19 4122.12 565.073   4
   3  -8 -19 4368.41 581.192   4
   3   8 -19 3582.58 525.315   7
   3   8 -18-147.689 326.604   4
   3  -8 -18-32.8696 364.747   4
   3   8 -18-323.375 337.801   7
   3   8 -17-231.306 334.726   4
   3  -8 -17-187.353 357.043   4
   3   8 -17-284.806 316.661   7
   3   8 -16 1074.80 351.824   4
   3  -8 -16 972.281 392.889   4
   3   8 -16 990.112 367.209   7
   3   8 -15-117.107 282.632   4
   3  -8 -15-96.4051 339.637   4
   3   8 -15 352.600 309.883   7
   3   8 -14 720.272 331.822   4
   3  -8 -14 1009.94 363.036   4
   3   8 -14 1798.29 370.381   7
   3   8 -13 5683.13 538.371   7
   3  -8 -13 5292.82 518.073   4
  -3  -8  12 381.270 272.368   5
   3  -8 -12 836.303 331.613   4
   3   8 -12 1048.31 324.458   7
  -3  -8  11 5665.44 517.346   5
   3   8 -11 4856.61 446.110   7
   3  -8 -11 5922.46 497.599   4
   3  -8 -10 11047.9 656.006  10
  -3  -8  10 11350.9 680.007   5
   3   8 -10 10899.3 596.556   7
   3  -8 -10 12310.4 633.551   4
   3  -8  -9 102.073 220.992  10
  -3  -8   9 407.092 304.972   5
   3   8  -9-59.8910 215.276   7
   3  -8  -9 356.520 235.907   4
   3  -8  -8-186.797 224.039  10
   3   8  -8 77.8184 191.437   7
   3  -8  -8-338.263 261.789   4
   3  -8  -7 4475.98 371.079   4
   3   8  -7 5209.12 393.073   7
   3  -8  -7 4611.58 470.464  10
   3  -8  -6 5831.78 519.117  10
   3   8  -6 6792.81 427.480   7
   3  -8  -6 6091.45 407.321   4
   3  -8  -5 18330.1 672.610   5
   3   8  -5 18554.1 656.405   7
   3  -8  -5 17807.7 859.214  10
   3  -8  -5 18181.6 626.511   4
   3  -8  -4 4145.15 322.860   4
   3   8  -4 3480.65 320.701   7
   3  -8  -4 3699.68 436.859  10
   3  -8  -4 4422.02 374.871   5
   3  -8  -3 3178.88 282.874   4
   3  -8  -3 3565.97 345.266   5
   3   8  -3 3212.95 306.553   7
   3  -8  -3 3701.67 451.694  10
   3  -8  -2 10395.1 461.527   4
   3  -8  -2 10904.0 698.927  10
   3  -8  -2 10212.5 562.309   5
   3   8  -2 10195.1 491.296   7
   3  -8  -1 2288.40 243.735   4
   3  -8  -1 2580.19 358.294   5
   3  -8  -1 2880.07 435.770  10
   3   8  -1 2162.08 255.746   7
  -3   8   1 2302.95 228.804  12
   3  -8   0 542.993 306.842  10
   3  -8   0 114.670 149.217   4
   3  -8   0 404.329 251.500   5
   3   8   0 530.481 179.931   7
  -3   8   0 220.183 125.090  12
   3  -8   1 27242.0 697.151   4
   3  -8   1 28531.0 982.248   5
   3  -8   1 27497.2 1088.74  10
   3   8   1 27224.7 768.856   7
  -3   8  -1 25579.9 1537.69   3
   3  -8   2 423.154 290.651  10
  -3  -8  -2 647.250 173.791   8
   3  -8   2 486.562 168.927   4
   3  -8   2 433.132 276.594   5
   3   8   2 616.012 195.169   7
   3  -8   3 11462.1 691.197   5
   3  -8   3 11174.4 728.002  10
  -3  -8  -3 11101.1 478.997   8
   3   8   3 11051.3 528.223   7
   3  -8   3 11549.0 471.370   4
   3  -8   4 5005.89 515.977   5
   3  -8   4 5349.40 527.966  10
  -3  -8  -4 4876.55 334.345   8
   3   8   4 5912.89 385.901   7
   3  -8   5 508.450 294.886  10
  -3  -8  -5 254.939 163.252   8
   3  -8   5 666.298 333.201   5
   3   8   5 391.925 186.868   7
  -3  -8  -6 2524.92 337.669  11
   3  -8   6 2228.66 385.008  10
  -3  -8  -6 1973.65 251.440   8
   3   8   6 2276.43 281.857   7
   3  -8   6 2971.97 442.906   5
   3  -8   7 14635.7 805.191   5
   3   8   7 13260.9 617.973   7
  -3  -8  -7 13623.9 632.767  11
   3  -8   7 13450.7 766.093  10
   3  -8   8 6.71685 220.713  10
  -3  -8  -8 357.227 267.859  11
   3  -8   8 228.471 315.357   5
   3   8   8-59.8397 194.752   7
  -3  -8  -9 14789.4 685.252  11
   3  -8   9 14338.4 768.442  10
   3  -8   9 15760.3 832.685   5
   3   8   9 15049.6 663.369   7
   3  -8   9 14531.0 693.773   9
  -3  -8 -10 15720.4 722.416  11
   3  -8  10 15164.4 786.949  10
   3  -8  10 15699.4 741.683   9
   3  -8  10 13762.9 656.750   7
   3   8  10 14640.7 708.522   7
   3  -8  10 15588.7 851.488   5
   3  -8  11 2640.48 401.579   9
   3  -8  11 2421.90 415.723   5
   3  -8  11 1313.16 308.237   7
  -3  -8 -11 2405.05 368.999  11
   3   8  11 2027.21 350.816   7
  -3  -8 -12-150.900 319.299  11
   3  -8  12 408.670 326.618   9
   3  -8  12 99.8046 287.445   5
   3  -8  12-103.773 258.007   7
   3   8  12 271.816 252.942   7
  -3  -8 -13 7141.07 550.391  11
   3  -8  13 7405.55 623.001   5
   3  -8  13 6130.90 567.324   7
   3   8  13 7411.58 578.576   7
  -3  -8 -14 372.305 281.490  11
   3  -8  14 455.395 377.826   9
   3  -8  14-55.0263 293.274   5
   3  -8  14-471.342 347.049   7
   3   8  14 550.734 309.624   7
  -3   8 -14 390.017 284.530   4
  -3   8 -15 632.505 312.383   4
   3  -8  15 457.854 378.628   9
   3  -8  15 328.481 304.952   5
   3  -8  15-311.353 337.113   7
   3   8  15 279.872 318.910   7
  -3  -8 -15 1026.46 374.045  11
  -3  -8 -16 2483.50 460.844  11
  -3   8 -16 2398.48 398.739   4
   3  -8  16 2587.11 518.947   9
   3  -8  16 1934.61 402.784   5
   3  -8  16 807.698 352.493   7
   3   8  16 1755.98 405.953   7
  -3  -8 -17 1145.67 381.170  11
  -3   8 -17 1139.38 347.830   4
   3  -8  17 2097.02 517.250   9
   3  -8  17 448.722 402.606   7
   3   8  17 918.879 378.728   7
  -3  -8 -18 954.731 367.694  11
   3  -8  18 1484.93 515.199   9
   3  -8  18 389.629 396.733   7
   3   8  18 1042.00 380.574   7
  -3  -8 -19 2652.98 490.353  11
   3  -8  19 2695.77 592.888   9
   3  -8  19 1702.21 488.714   7
   3   8  19 2387.89 460.790   7
   3  -8  20 40.8718 454.577   9
   3  -8  20-333.052 432.410   7
   3   8  20 328.089 374.761   7
   3  -8  21 812.063 517.955   9
   3  -8  21-76.8756 419.834   7
   3   8  21 547.165 423.524   7
   3  -8  22 580.146 452.265   7
   3   8  22-179.895 385.692   7
   3   9 -22 603.317 408.357   4
   3   9 -21-123.901 381.484   4
   3  -9 -21 196.421 406.464   4
   3   9 -21-961.474 478.861   7
   3   9 -20 1609.45 442.126   4
   3  -9 -20 1710.64 497.892   4
   3   9 -20 559.866 372.400   7
   3  -9 -19 276.435 418.383   4
   3   9 -19 85.3089 357.814   4
   3   9 -19-264.051 415.740   7
   3   9 -18 1118.79 404.778   4
   3  -9 -18 1336.01 444.190   4
   3   9 -18 694.309 367.853   7
   3   9 -17 248.174 320.819   4
   3  -9 -17 597.418 393.487   4
   3   9 -17 319.474 335.102   7
   3  -9 -16 133.725 357.759   4
   3   9 -16 165.116 319.638   7
   3  -9 -15 111.516 339.321   4
   3   9 -15 400.089 310.002   7
   3   9 -14 6946.22 594.566   7
   3  -9 -14 6850.90 605.487   4
  -3  -9  13 165.944 294.788   5
   3  -9 -13 561.530 351.482   4
   3   9 -13 622.265 309.477   7
  -3  -9  12 64.3044 292.265   5
   3   9 -12 740.024 297.959   7
   3  -9 -12 303.050 325.375   4
  -3  -9  11 2111.56 405.360   5
   3   9 -11 1660.44 304.910   7
   3  -9 -11 2836.28 409.266   4
  -3  -9  10 5076.63 531.855   5
   3  -9 -10 5072.50 501.216  10
   3   9 -10 4996.58 445.405   7
   3  -9 -10 4807.22 453.526   4
   3  -9  -9 1186.51 321.759  10
  -3  -9   9 1411.09 377.160   5
   3   9  -9 712.956 242.803   7
   3  -9  -9 394.620 260.051   4
   3  -9  -8 10147.9 681.197  10
   3   9  -8 10018.4 552.049   7
  -3  -9   8 10705.4 703.173   5
   3  -9  -8 10792.9 567.492   4
   3  -9  -7 1370.34 348.230  10
   3   9  -7 1384.60 277.225   7
   3  -9  -7 1269.74 271.314   4
  -3  -9   7 1875.58 402.221   5
   3  -9  -6 954.497 315.065  10
   3   9  -6 1180.28 237.857   7
   3  -9  -6 993.274 253.413   4
   3  -9  -5 112.734 197.518   4
   3  -9  -5 104.216 261.762  10
   3  -9  -5 173.771 203.015   5
   3   9  -5 393.883 210.716   7
   3  -9  -4 14843.9 599.649   4
   3  -9  -4 13804.4 815.707  10
   3  -9  -4 14323.1 648.060   5
   3   9  -4 15501.0 610.408   7
   3  -9  -3 10254.0 491.062   4
   3  -9  -3 9849.79 729.349  10
   3  -9  -3 10545.6 580.846   5
   3   9  -3 10656.3 508.872   7
   3  -9  -2 17442.8 612.443   4
   3  -9  -2 16984.0 917.059  10
   3  -9  -2 17678.1 758.066   5
   3   9  -2 16771.0 634.204   7
   3  -9  -1 345.278 305.044  10
   3  -9  -1 125.085 172.377   4
   3  -9  -1 110.881 229.971   5
   3   9  -1 160.402 177.480   7
   3  -9   0 915.156 337.266  10
   3  -9   0 188.944 164.300   4
   3  -9   0 332.739 260.043   5
   3   9   0 329.551 179.703   7
   3  -9   1 3343.78 303.069   4
   3  -9   1 4018.78 423.807   5
   3  -9   1 3627.85 502.086  10
   3   9   1 3191.18 304.083   7
   3  -9   2 14964.1 561.459   4
   3  -9   2 14891.7 774.919   5
   3  -9   2 14464.1 842.772  10
  -3  -9  -2 14822.4 560.537   8
   3   9   2 15512.5 590.799   7
   3  -9   3-3.91165 266.612  10
  -3  -9  -3 359.337 194.613   8
   3  -9   3 87.3012 176.843   4
   3  -9   3 58.0729 281.718   5
   3   9   3 336.470 191.013   7
   3  -9   4 1119.39 330.377  10
  -3  -9  -4 1643.91 247.380   8
   3  -9   4 1723.25 375.221   5
   3   9   4 1589.09 241.675   7
   3  -9   5 242.259 265.368  10
  -3  -9  -5 241.779 170.767   8
   3  -9   5-31.3077 307.076   5
  -3  -9  -5 657.886 285.668  11
   3   9   5 264.620 184.994   7
  -3  -9  -6 8283.86 544.867  11
   3  -9   6 8437.17 649.017   5
   3  -9   6 7101.88 606.997  10
  -3  -9  -6 7619.38 439.824   8
   3   9   6 7731.64 472.326   7
  -3  -9  -7 3272.74 409.903  11
   3  -9   7 2859.95 435.503  10
   3   9   7 2865.46 330.375   7
   3  -9   7 3707.45 501.150   5
  -3  -9  -8 1265.47 337.439  11
   3  -9   8 917.889 343.333   5
   3   9   8 769.752 246.115   7
   3  -9   8 772.497 304.105  10
  -3  -9  -9 165.425 269.641  11
   3  -9   9 6.11038 319.598   5
   3   9   9-95.5890 207.304   7
   3  -9   9 7.74444 252.661  10
  -3  -9 -10-52.8052 273.306  11
   3  -9  10 319.253 262.440  10
   3  -9  10 80.0428 318.030   5
   3   9  10-6.25234 220.246   7
  -3  -9 -11 447.439 292.614  11
   3   9  11 300.064 249.619   7
  -3  -9 -12 4667.39 473.628  11
   3  -9  12 5404.25 567.796   5
   3   9  12 4968.64 491.983   7
   3  -9  13 904.000 374.038   9
   3  -9  13 80.7559 307.656   5
   3   9  13 881.904 297.994   7
  -3  -9 -14 628.904 357.819  11
   3  -9  14 441.170 373.352   9
   3  -9  14 81.4187 298.109   5
   3  -9  14-598.458 329.927   7
   3   9  14 274.953 305.696   7
  -3  -9 -15 798.984 358.066  11
   3  -9  15 403.993 398.141   9
   3  -9  15-218.675 321.375   5
   3  -9  15-674.725 393.246   7
   3   9  15 389.046 319.064   7
  -3   9 -15 565.982 316.399   4
  -3  -9 -16 1746.85 419.318  11
  -3   9 -16 2097.35 415.136   4
   3  -9  16 2774.99 539.986   9
   3  -9  16 1137.44 378.105   5
   3  -9  16 403.162 385.388   7
   3   9  16 1522.37 373.165   7
  -3  -9 -17 1072.67 401.798  11
   3  -9  17 1234.88 473.560   9
   3  -9  17 118.584 384.281   7
   3   9  17 1082.88 383.987   7
  -3   9 -17 1730.12 415.152   4
  -3  -9 -18 5893.78 626.589  11
   3  -9  18 6771.05 753.185   9
   3   9  18 5650.09 612.332   7
  -3   9 -18 6761.18 600.024   4
  -3  -9 -19 19.5657 359.139  11
   3  -9  19-30.7799 453.063   9
   3  -9  19-494.368 460.884   7
   3   9  19-107.176 323.038   7
  -3  -9 -20 350.610 373.869  11
   3  -9  20 635.776 503.387   9
   3  -9  20 156.769 419.702   7
   3  -9  21 22.7341 404.663   7
  -3  -9 -21-388.086 436.909   6
   3  10 -21-157.709 385.126   4
   3 -10 -20 541.617 441.608   4
   3  10 -20-279.473 403.009   7
   3 -10 -19 3580.57 569.957   4
   3  10 -19 2064.19 447.420   7
   3 -10 -18 1486.21 462.115   4
   3  10 -18 938.501 396.592   7
   3 -10 -17 597.357 392.786   4
   3  10 -17 91.7861 315.701   7
   3 -10 -16 1234.36 430.368   4
   3  10 -16 531.594 338.704   7
   3 -10 -15 446.129 373.832   4
   3  10 -15 420.259 339.525   7
   3  10 -14 1703.79 381.785   7
   3 -10 -14 1860.65 434.411   4
  -3 -10  13 4935.06 572.854   5
   3  10 -13 6413.94 574.050   7
   3 -10 -13 6998.41 588.231   4
   3  10 -12 5564.75 519.223   7
   3 -10 -12 4454.51 486.155   4
  -3 -10  11 217.036 307.184   5
   3  10 -11-508.383 298.539   7
   3 -10 -11-352.148 362.270   4
  -3 -10  10 1316.16 383.156   5
   3 -10 -10 1506.35 363.315  10
   3  10 -10 877.549 277.477   7
   3 -10 -10 887.354 297.320   4
   3 -10  -9 512.370 275.584  10
  -3 -10   9 959.989 360.830   5
   3  10  -9 604.407 254.114   7
   3 -10  -9 373.626 267.714   4
   3 -10  -8 1828.96 389.790  10
   3  10  -8 1690.63 283.563   7
   3 -10  -8 1956.82 317.893   4
   3 -10  -7 4146.07 508.574  10
   3  10  -7 5045.40 414.077   7
  -3 -10   7 5716.77 580.569   5
   3 -10  -7 4843.42 427.755   4
   3 -10  -6 4338.41 525.567  10
   3  10  -6 4057.34 382.932   7
   3 -10  -6 4789.92 417.949   4
  -3 -10   6 5601.82 580.755   5
   3 -10  -5 6862.28 462.049   4
   3 -10  -5 6447.22 617.746  10
   3  10  -5 7346.79 463.213   7
   3 -10  -4 2619.16 326.658   4
   3 -10  -4 2426.78 433.636  10
   3  10  -4 2403.64 318.279   7
   3 -10  -4 2409.13 330.744   5
   3 -10  -3 678.324 229.700   4
   3 -10  -3 639.000 327.778  10
   3 -10  -3 647.765 255.575   5
   3  10  -3 562.405 192.094   7
   3 -10  -2 5267.19 377.162   4
   3 -10  -2 5431.59 600.670  10
   3 -10  -2 4375.61 452.695   5
   3  10  -2 4920.11 378.870   7
   3 -10  -1 1028.54 395.653  10
   3 -10  -1 938.690 216.563   4
   3 -10  -1 1034.88 317.215   5
   3  10  -1 1165.15 227.754   7
   3 -10   0 1102.90 378.623  10
   3 -10   0 1241.94 237.708   4
   3 -10   0 1517.17 348.451   5
   3  10   0 1479.77 235.227   7
   3 -10   1 31869.1 839.719   4
   3 -10   1 33834.8 1141.45   5
   3 -10   1 30376.7 1286.79  10
   3  10   1 31435.7 862.467   7
   3 -10   2 17457.0 863.938   5
   3 -10   2 18326.2 972.300  10
  -3 -10  -2 17435.1 635.026   8
   3  10   2 15595.1 636.744   7
   3 -10   2 16749.3 632.115   4
   3 -10   3 12803.5 770.806   5
   3 -10   3 11376.2 539.111   4
   3 -10   3 11261.1 816.638  10
  -3 -10  -3 12045.3 544.950   8
   3  10   3 12191.9 541.827   7
   3 -10   4 2465.79 456.659  10
  -3 -10  -4 2455.49 294.181   8
   3  10   4 2389.60 301.001   7
   3 -10   4 2689.48 450.049   5
  -3 -10  -5 745.009 311.209  11
   3 -10   5 117.063 299.560  10
  -3 -10  -5 177.171 184.555   8
   3 -10   5 354.893 339.106   5
   3  10   5 239.902 188.681   7
  -3 -10  -6 2516.15 399.138  11
   3 -10   6 1880.75 433.725  10
  -3 -10  -6 1978.93 278.541   8
   3  10   6 2047.26 295.883   7
   3 -10   6 1737.93 424.966   5
  -3 -10  -7 18080.0 793.377  11
   3 -10   7 16644.5 936.118  10
   3 -10   7 18103.5 940.172   5
  -3 -10  -7 17681.8 693.050   8
   3  10   7 17348.1 715.105   7
  -3 -10  -8 7828.95 562.192  11
   3 -10   8 7293.67 643.073  10
   3 -10   8 6654.42 629.081   5
   3  10   8 6520.31 479.882   7
  -3 -10  -9 38.4469 280.993  11
   3 -10   9 8.93738 270.423  10
   3 -10   9 29.9727 335.917   5
   3  10   9 226.238 209.644   7
  -3 -10 -10 6759.30 549.274  11
   3 -10  10 5499.69 560.665  10
   3 -10  10 6360.29 615.180   5
   3  10  10 6316.98 489.633   7
  -3 -10 -11 1383.73 343.709  11
   3 -10  11 1560.78 405.015   5
   3  10  11 1313.83 297.770   7
  -3 -10 -12 2334.90 402.070  11
   3  10  12 2902.04 393.413   7
   3 -10  12 3007.64 480.129   5
  -3 -10 -13 5533.54 546.629  11
   3 -10  13 7387.13 656.930   5
   3  10  13 7350.40 567.807   7
  -3 -10 -14 2167.87 468.580  11
   3 -10  14 1288.11 394.531   5
   3  10  14 1293.85 352.764   7
  -3 -10 -15 804.381 391.369  11
   3 -10  15 83.0362 325.921   5
   3  10  15 236.482 290.813   7
  -3 -10 -16 2061.44 460.197  11
   3 -10  16 1551.51 421.155   5
  -3  10 -16 2105.28 416.732   4
  -3 -10 -17 203.080 357.630  11
   3 -10  17 385.647 357.444   5
  -3 -10 -17-524.755 392.621   6
  -3  10 -17 679.958 371.620   4
  -3 -10 -18 821.989 420.262  11
  -3  10 -18 785.659 356.174   4
   3 -10  18 1359.79 533.701   9
  -3 -10 -18 206.894 334.001   6
  -3 -10 -19 684.104 414.684  11
   3 -10  19 1530.96 546.788   9
  -3  10 -19 666.327 390.215   4
  -3 -10 -19 317.990 360.345   6
  -3 -10 -20-41.2424 371.586  11
   3 -10  20 732.851 519.574   9
  -3 -10 -20-412.796 418.485   6
  -3 -10 -21 241.737 392.377  11
   3 -10  21 178.809 398.026   7
  -3 -10 -21-151.037 415.510   6
   3 -11 -20 566.135 449.036   4
   3  11 -20-758.073 465.338   7
   3 -11 -19 704.753 460.548   4
   3  11 -19-564.641 410.432   7
   3 -11 -18 536.258 433.989   4
   3  11 -18-267.058 377.897   7
   3 -11 -17 2326.16 493.426   4
   3  11 -17 1928.02 457.360   7
   3 -11 -16 588.855 414.755   4
   3  11 -16 114.890 327.014   7
   3  11 -15 673.511 334.168   7
   3 -11 -15 1271.61 429.367   4
   3  11 -14 1236.89 377.276   7
   3 -11 -14 856.167 378.229   4
  -3 -11  13-23.8900 324.563   5
   3 -11 -13-659.775 410.513   4
  -3 -11  12-92.9854 326.727   5
   3  11 -12 288.232 311.264   7
   3 -11 -12-261.480 342.510   4
  -3 -11  11 2759.09 507.122   5
   3  11 -11 3332.98 423.712   7
   3 -11 -11 3492.98 448.360   4
   3 -11 -10 2878.39 452.112  10
  -3 -11  10 2554.92 466.984   5
   3  11 -10 1883.27 336.119   7
   3 -11 -10 2794.21 396.494   4
  -3 -11   9 12838.4 832.829   5
   3 -11  -9 13392.0 843.981  10
   3  11  -9 12259.6 672.133   7
   3 -11  -9 14322.1 712.796   4
   3 -11  -8 1716.13 413.350  10
  -3 -11   8 2216.04 458.752   5
   3 -11  -8 2244.13 365.771   4
   3  11  -8 1492.96 291.006   7
   3 -11  -7 488.252 255.491   4
  -3 -11   7 930.937 373.269   5
   3 -11  -7 755.742 337.282  10
   3  11  -7 675.343 239.964   7
   3 -11  -6 1106.69 296.963   4
  -3 -11   6 1558.90 423.981   5
   3  11  -6 1021.20 249.019   7
   3 -11  -6 901.729 353.535  10
   3 -11  -5 4316.66 414.297   4
   3  11  -5 4099.24 382.398   7
   3 -11  -5 3545.26 524.150  10
  -3 -11   5 4379.25 555.884   5
   3 -11  -4 6221.00 458.489   4
   3 -11  -4 5588.01 629.018  10
   3 -11  -4 5758.76 463.706   5
  -3 -11   4 5401.52 614.161   5
   3  11  -4 5125.54 426.844   7
   3 -11  -3 18453.5 708.152   4
   3 -11  -3 18119.7 1035.16  10
   3 -11  -3 17361.6 806.700   5
   3  11  -3 18277.6 682.782   7
   3 -11  -2 4243.76 381.602   4
   3 -11  -2 4209.61 572.094  10
   3 -11  -2 4052.85 448.554   5
   3  11  -2 3889.00 358.725   7
   3 -11  -1 907.640 246.828   4
   3 -11  -1 909.400 325.572   5
   3 -11  -1 978.387 444.504  10
   3  11  -1 1144.94 228.504   7
   3 -11   0 38.6311 364.689  10
   3 -11   0 195.527 207.942   4
   3 -11   0 159.727 276.007   5
   3  11   0 204.990 179.300   7
   3 -11   1 0.09268 357.039  10
   3 -11   1 183.486 195.056   4
   3 -11   1 158.890 299.676   5
   3  11   1 343.770 183.969   7
  -3 -11  -2 264.326 221.724   8
   3 -11   2 63.1891 217.815   4
   3 -11   2 276.955 313.400   5
   3 -11   2 358.822 374.018  10
   3  11   2 139.146 177.610   7
   3 -11   3 30979.6 1219.59   5
   3 -11   3 31278.6 1310.84  10
   3 -11   3 31572.9 899.461   4
  -3 -11  -3 30969.6 884.295   8
   3  11   3 31446.9 870.231   7
  -3 -11  -4 1600.22 376.735  11
  -3 -11  -4 1364.95 275.150   8
   3 -11   4 1728.55 440.667   5
   3  11   4 1141.06 246.918   7
   3 -11   4 1209.39 403.115  10
  -3 -11  -5 4162.95 462.465  11
   3 -11   5 3719.20 556.072  10
  -3 -11  -5 3482.19 353.689   8
   3  11   5 3461.39 353.766   7
   3 -11   5 3820.57 539.315   5
  -3 -11  -6 249.845 306.857  11
   3 -11   6-207.705 298.834  10
  -3 -11  -6-288.693 239.711   8
   3 -11   6 203.058 353.034   5
   3  11   6 79.5627 194.796   7
  -3 -11  -7 933.569 340.493  11
   3 -11   7 620.406 331.112  10
  -3 -11  -7 705.341 245.765   8
   3 -11   7 1133.46 396.514   5
   3  11   7 902.920 252.742   7
  -3 -11  -8 152.334 321.316  11
   3 -11   8 143.824 286.283  10
   3 -11   8 236.793 355.115   5
   3  11   8 62.7165 190.321   7
  -3 -11  -9 13264.6 732.339  11
   3 -11   9 11906.8 804.494  10
   3 -11   9 12302.4 820.226   5
   3  11   9 13020.6 665.533   7
  -3 -11 -10 1982.08 403.927  11
   3  11  10 2832.09 356.459   7
   3 -11  10 2721.17 498.573   5
   3 -11  10 2235.79 419.428  10
  -3 -11 -11 2788.31 440.266  11
   3  11  11 3737.97 407.601   7
   3 -11  11 3843.71 544.497   5
  -3 -11 -12 685.698 352.170  11
   3 -11  12 2190.01 463.253   5
  -3 -11 -13-437.999 330.847  11
   3 -11  13-53.8785 341.759   5
  -3 -11 -14 1314.03 426.020  11
   3 -11  14 577.086 371.574   5
  -3 -11 -15 1510.68 471.626  11
   3 -11  15 717.155 392.505   5
  -3 -11 -16 2644.62 500.539  11
   3 -11  16 2152.96 465.452   5
  -3  11 -16 3681.06 494.355   4
  -3 -11 -17 1088.89 437.568  11
  -3  11 -17 1641.95 430.272   4
   3 -11  17 1287.87 431.577   5
  -3 -11 -18 1809.33 490.713  11
  -3  11 -18 3039.55 491.745   4
  -3 -11 -19 177.795 372.141  11
  -3  11 -19 751.043 395.792   4
  -3 -11 -20-419.801 419.257  11
  -3  11 -20 40.5014 365.150   4
   3 -12 -19 964.044 489.828   4
   3  12 -19-142.072 435.998   7
   3 -12 -18 358.751 411.258   4
   3  12 -18 16.9849 374.118   7
   3  12 -17 54.4745 350.641   7
   3 -12 -17 160.855 401.705   4
   3  12 -16 506.330 354.854   7
   3 -12 -16-101.247 428.040   4
   3  12 -15 793.127 375.897   7
   3 -12 -15 240.543 404.493   4
  -3 -12  14 1106.44 421.109   5
   3  12 -14 1589.31 400.892   7
   3 -12 -14 676.374 365.468   4
  -3 -12  13-348.538 371.526   5
   3  12 -13 361.480 305.637   7
   3 -12 -13-453.792 396.784   4
  -3 -12  12 1286.46 422.381   5
   3  12 -12 2336.56 416.187   7
   3 -12 -12 1620.52 396.906   4
  -3 -12  11-77.8863 350.091   5
   3  12 -11 966.354 295.939   7
   3 -12 -11 11.5264 329.455   4
  -3 -12  10 1358.04 437.490   5
   3 -12 -10 1936.66 379.297   4
   3  12 -10 1278.02 312.389   7
  -3 -12   9 1899.57 462.272   5
   3  12  -9 1425.20 317.345   7
   3 -12  -9 1441.56 349.848   4
  -3 -12   8 8042.17 702.762   5
   3  12  -8 7009.90 521.886   7
   3 -12  -8 7255.24 673.984  10
   3 -12  -8 8148.80 577.924   4
   3 -12  -7 211.405 285.405   4
  -3 -12   7 463.960 387.817   5
   3 -12  -7-59.8898 306.972  10
   3  12  -7 206.835 229.534   7
   3 -12  -6 584.944 292.081   4
   3 -12  -6 302.983 351.390  10
  -3 -12   6 1197.99 427.586   5
   3  12  -6 827.799 266.056   7
   3 -12  -5 442.764 280.546   4
   3 -12  -5-210.346 349.259  10
  -3 -12   5 164.565 371.599   5
   3  12  -5 336.052 228.402   7
  -3 -12   4 3078.81 524.307   5
   3  12  -4 2399.71 319.243   7
   3 -12  -4 2463.49 353.618   4
   3 -12  -4 2251.20 467.481  10
   3 -12  -3 380.987 387.143  10
   3 -12  -3 160.541 234.997   4
  -3 -12   3 965.791 447.121   5
   3 -12  -3 281.301 258.481   5
   3  12  -3 453.337 209.451   7
   3 -12  -2 9012.58 538.505   4
   3 -12  -2 9803.03 819.630  10
   3 -12  -2 9457.22 626.380   5
  -3 -12   2 9720.10 763.044   5
   3  12  -2 8116.59 497.741   7
   3 -12  -1 7193.12 480.733   4
   3 -12  -1 7531.50 591.399   5
   3 -12  -1 7149.42 768.707  10
   3  12  -1 6637.24 447.382   7
  -3 -12   1 8366.63 704.629   5
   3 -12   0 367.398 404.620  10
   3 -12   0 337.794 243.705   4
   3 -12   0 280.672 308.101   5
   3  12   0 176.619 172.195   7
   3 -12   1 278.045 376.116  10
   3 -12   1 329.183 229.374   4
   3 -12   1 224.900 302.354   5
   3  12   1 236.390 189.240   7
   3 -12   2 3297.07 368.350   4
   3 -12   2 3160.51 562.346  10
  -3 -12  -2 3657.29 375.885   8
   3  12   2 3134.39 320.734   7
   3 -12   2 3158.34 482.098   5
  -3 -12  -3 420.073 327.323  11
   3 -12   3 315.512 355.515  10
  -3 -12  -3 239.853 238.025   8
   3 -12   3-57.3442 351.490   5
   3  12   3-42.2513 174.879   7
  -3 -12  -4 3115.68 422.557  11
   3 -12   4 3009.66 518.886  10
  -3 -12  -4 2961.18 342.721   8
   3  12   4 2530.20 317.682   7
   3 -12   4 1779.67 443.256   5
  -3 -12  -5 6012.27 539.725  11
   3 -12   5 6162.79 645.065   5
   3 -12   5 5875.43 676.143  10
  -3 -12  -5 5583.29 463.961   8
   3  12   5 5476.98 442.684   7
  -3 -12  -6 584.726 334.813  11
   3 -12   6 131.798 352.906  10
  -3 -12  -6 283.216 233.885   8
   3 -12   6 104.942 353.529   5
   3  12   6 547.770 229.858   7
  -3 -12  -7 387.013 326.187  11
   3 -12   7-57.3136 324.573  10
  -3 -12  -7-187.075 254.556   8
   3 -12   7 121.630 369.555   5
   3  12   7 224.059 214.083   7
  -3 -12  -8 6474.29 581.272  11
   3 -12   8 6724.38 668.574   5
  -3 -12  -9 3765.84 498.416  11
   3 -12   9 3497.35 547.032   5
  -3 -12 -10 3219.11 467.995  11
   3 -12  10 4225.13 584.194   5
  -3 -12 -11 1622.64 398.418  11
   3 -12  11 2436.98 475.469   5
  -3 -12 -12-276.965 411.156  11
   3 -12  12 459.093 382.076   5
  -3 -12 -13 1015.70 411.630  11
   3 -12  13 267.374 366.573   5
  -3 -12 -14 3575.39 550.421  11
   3 -12  14 2919.44 525.988   5
  -3 -12 -15 790.853 419.694  11
   3 -12  15-118.208 368.978   5
  -3 -12 -16 2193.16 506.735  11
   3 -12  16 1873.86 459.723   5
  -3 -12 -17 1165.99 467.291  11
   3 -12  17 730.843 394.031   5
  -3  12 -17 2016.99 467.929   4
  -3 -12 -18 500.721 422.814  11
  -3  12 -18 1641.16 431.024   4
  -3 -12 -19 1301.42 484.724  11
  -3  12 -19 2076.07 479.078   4
  -3  12 -20 90.0821 365.208   4
   3  13 -18 525.591 377.575   7
   3 -13 -18 422.567 438.002   4
   3  13 -17 660.784 392.547   7
   3 -13 -17 748.555 432.061   4
   3  13 -16-198.992 353.104   7
   3 -13 -16-702.633 498.686   4
   3  13 -15 121.443 324.427   7
   3 -13 -15-486.123 450.300   4
  -3 -13  14 1969.80 498.691   5
   3  13 -14 1959.41 416.970   7
   3 -13 -14 1180.86 421.180   4
  -3 -13  13 1241.13 475.555   5
   3  13 -13 1107.60 375.200   7
   3 -13 -13-62.9002 372.398   4
  -3 -13  12 4279.34 603.702   5
   3  13 -12 5417.13 566.937   7
   3 -13 -12 5250.75 565.229   4
  -3 -13  11 1508.67 460.725   5
   3  13 -11 2696.26 414.741   7
   3 -13 -11 2094.72 433.174   4
   3 -13 -10 473.639 326.632   4
  -3 -13  10 99.3360 372.191   5
   3  13 -10-86.4206 267.695   7
   3 -13  -9 77.1159 304.016   4
  -3 -13   9 62.5353 397.495   5
   3  13  -9-286.640 284.950   7
   3 -13  -8 168.293 289.665   4
  -3 -13   8 165.959 368.760   5
   3  13  -8-81.7622 235.354   7
   3 -13  -7 1296.52 358.070   4
  -3 -13   7 1265.53 428.627   5
   3  13  -7 948.501 274.042   7
  -3 -13   6 9763.29 805.352   5
   3 -13  -6 11042.6 660.263   4
   3  13  -6 9748.12 592.922   7
  -3 -13   5 5249.36 631.596   5
   3 -13  -5 4443.99 468.968   4
   3  13  -5 4434.27 408.073   7
   3 -13  -4-15.7223 363.966  10
   3 -13  -4-210.530 268.481   4
  -3 -13   4 90.0204 410.629   5
   3  13  -4 268.638 202.667   7
  -3 -13   3 7969.85 743.488   5
   3 -13  -3 7874.35 535.985   4
[truncated: 670,598 more chars]
