# Supplementary material for: Two acyclic imides: 3-bromo-N-(3-bromo­benzo­yl)-N-(pyridin-2-yl)benzamide and 3-bromo-N-(3-bromo­benzo­yl)-N-(pyrimidin-2-yl)benzamide
Source: Acta Crystallogr E Crystallogr Commun. 2020 Nov 3;76(Pt 12):1800–4. doi: 10.1107/S2056989020014413 (PMC7784653; doi:10.1107/S2056989020014413)
Supplement: Supplementary file 2 [file e-76-01800-Brmodsup2.hkl]

data_Brmod                                                                      
_shelx_title '  11-048 is Brmod in P21/c at RT with Mo 40kV30mA to 0.75\%A [NH05
_shelx_refln_list_code          4                                               
_shelx_F_calc_maximum      341.16                                               
_exptl_crystal_F_000       904.00                                               
_reflns_d_resolution_high  0.7202                                               
                                                                                
loop_                                                                           
 _space_group_symop_operation_xyz                                               
 'x, y, z'                                                                      
 '-x, y+1/2, -z+1/2'                                                            
 '-x, -y, -z'                                                                   
 'x, -y-1/2, z-1/2'                                                             
                                                                                
_cell_length_a     5.5439                                                       
_cell_length_b    16.3366                                                       
_cell_length_c    19.3701                                                       
_cell_angle_alpha  90.000                                                       
_cell_angle_beta   91.459                                                       
_cell_angle_gamma  90.000                                                       
                                                                                
_shelx_F_squared_multiplier     1.000                                           
                                                                                
loop_                                                                           
 _refln_index_h                                                                 
 _refln_index_k                                                                 
 _refln_index_l                                                                 
 _refln_F_squared_calc                                                          
 _refln_F_squared_meas                                                          
 _refln_F_squared_sigma                                                         
 _refln_observed_status                                                         
   1   0   0       1082.80       1042.31        51.10 o                         
   2   0   0      30674.89      30622.64       313.24 o                         
   3   0   0        127.99         89.80        11.83 o                         
   4   0   0         50.52         48.37        18.82 o                         
   5   0   0        254.69        234.68        33.42 o                         
   6   0   0       1548.18       1511.00        62.56 o                         
   7   0   0         69.71         63.49        29.92 o                         
   1   1   0      10220.28      10678.06        87.16 o                         
   2   1   0       2394.04       2592.55        23.97 o                         
   3   1   0        587.06        575.97        16.10 o                         
   4   1   0        228.14        271.86        20.46 o                         
   5   1   0         62.37         68.89        16.14 o                         
   6   1   0         10.87         27.75        18.77 o                         
   7   1   0          4.29          5.40        25.38 o                         
   0   2   0       9862.05      10108.34       125.19 o                         
   1   2   0       1237.50       1290.93        26.35 o                         
   2   2   0       3049.37       3135.28        26.15 o                         
   3   2   0       1223.57       1225.81        20.72 o                         
   4   2   0         69.33         68.44        11.91 o                         
   5   2   0         11.59         19.70        15.39 o                         
   6   2   0          1.97         -7.30        17.76 o                         
   7   2   0          5.66         21.47        29.41 o                         
   1   3   0       4923.67       5012.90        66.00 o                         
   2   3   0        341.66        365.01        11.07 o                         
   3   3   0       3011.10       2925.57        31.12 o                         
   4   3   0        214.36        202.62        13.51 o                         
   5   3   0       1641.91       1723.40        44.78 o                         
   6   3   0          1.38         -3.90        25.74 o                         
   7   3   0        130.55        145.18        34.82 o                         
   0   4   0        503.69        559.25        42.38 o                         
   1   4   0      30564.18      31193.12       186.64 o                         
   2   4   0       3473.25       3532.49        31.36 o                         
   3   4   0       2138.53       2211.63        26.12 o                         
   4   4   0       3982.80       3855.04        49.57 o                         
   5   4   0        122.50        157.66        29.03 o                         
   6   4   0         24.11         28.44        27.60 o                         
   7   4   0         13.28         14.32        29.55 o                         
   1   5   0       2820.51       2902.08        36.82 o                         
   2   5   0       6401.19       6523.92        49.15 o                         
   3   5   0       1617.02       1607.09        25.00 o                         
   4   5   0          6.31         17.93        12.80 o                         
   5   5   0        172.59        189.13        25.00 o                         
   6   5   0         99.97        119.14        26.81 o                         
   7   5   0          3.00        -21.32        30.03 o                         
   0   6   0       1267.79       1313.38        51.45 o                         
   1   6   0       1394.12       1626.02        21.59 o                         
   2   6   0      12850.31      12930.96        73.35 o                         
   3   6   0         22.37         26.30         7.96 o                         
   4   6   0       6726.34       6672.07       103.72 o                         
   5   6   0        183.33        177.60        25.27 o                         
   6   6   0        130.00        178.98        30.04 o                         
   7   6   0          1.38        -14.30        30.55 o                         
   1   7   0       8902.28       8992.46        63.38 o                         
   2   7   0       1699.87       1653.93        24.48 o                         
   3   7   0       2160.44       2074.28        31.90 o                         
   4   7   0         21.98         42.35        18.00 o                         
   5   7   0         74.59         96.20        23.47 o                         
   6   7   0        117.51        118.46        27.41 o                         
   7   7   0          6.96         -4.67        31.82 o                         
   0   8   0          3.43         -6.27         8.49 o                         
   1   8   0        323.51        295.61        10.93 o                         
   2   8   0       5172.20       4953.99        45.88 o                         
   3   8   0         35.08         38.06         9.70 o                         
   4   8   0       1535.63       1563.27        51.09 o                         
   5   8   0        160.76        174.49        26.96 o                         
   6   8   0          1.26         22.47        24.85 o                         
   7   8   0          1.98        174.59        64.58 o                         
   1   9   0       7663.96       7228.91        54.05 o                         
   2   9   0       1503.19       1531.13        27.51 o                         
   3   9   0         27.09         44.66        13.98 o                         
   4   9   0        173.79        201.37        24.98 o                         
   5   9   0         91.87        110.00        24.98 o                         
   6   9   0          1.80         -1.72        24.69 o                         
   0  10   0       3481.70       3484.60        54.17 o                         
   1  10   0        268.01        281.65        12.38 o                         
   2  10   0       2439.95       2393.77        39.61 o                         
   3  10   0        157.36        161.63        16.55 o                         
   4  10   0        852.49        777.03        42.65 o                         
   5  10   0        443.98        436.18        35.62 o                         
   6  10   0         90.57        155.11        30.06 o                         
   1  11   0       1542.61       1524.95        26.08 o                         
   2  11   0        524.27        507.80        27.49 o                         
   3  11   0         36.62         19.53        13.66 o                         
   4  11   0         21.64         17.92        16.30 o                         
   5  11   0         11.37        -10.71        27.61 o                         
   6  11   0          4.29          6.39        26.62 o                         
   0  12   0       4657.96       4479.83       684.04 o                         
   1  12   0          1.51         -7.31        11.43 o                         
   2  12   0       1482.11       1433.63        32.22 o                         
   3  12   0         51.91         31.99        14.42 o                         
   4  12   0        444.49        425.41        27.22 o                         
   5  12   0          2.94         -6.36        23.98 o                         
   6  12   0        313.77        312.06        38.36 o                         
   1  13   0        725.80        721.93        24.70 o                         
   2  13   0        590.77        663.14        30.07 o                         
   3  13   0        784.92        781.59        30.62 o                         
   4  13   0          4.64          5.18        17.54 o                         
   5  13   0        284.78        293.74        33.51 o                         
   6  13   0         10.00         20.04        31.71 o                         
   0  14   0         10.69         27.45        22.54 o                         
   1  14   0        105.62        107.13        16.40 o                         
   2  14   0         15.86         18.15        17.00 o                         
   3  14   0         21.28         22.26        18.67 o                         
   4  14   0         19.10          4.21        14.97 o                         
   5  14   0          4.86         17.05        24.54 o                         
   6  14   0         18.11         10.22        51.24 o                         
   1  15   0        873.69        862.60        29.82 o                         
   2  15   0        147.46        199.04        22.94 o                         
   3  15   0       1928.11       2064.68        53.58 o                         
   4  15   0          1.19         20.08        18.82 o                         
   5  15   0        185.45        179.86        31.74 o                         
   0  16   0        964.43        950.59        52.68 o                         
   1  16   0          6.73         32.90        15.67 o                         
   2  16   0        213.44        246.70        31.43 o                         
   3  16   0          0.85         12.01        19.69 o                         
   4  16   0          7.43         56.72        24.25 o                         
   5  16   0          2.62         53.89        36.08 o                         
   1  17   0        160.90        171.13        20.98 o                         
   2  17   0         27.39         58.69        22.74 o                         
   3  17   0          6.62         35.95        20.34 o                         
   4  17   0         22.01         52.95        21.06 o                         
   0  18   0        640.98        641.77        38.14 o                         
   1  18   0          0.55         -1.55        17.22 o                         
   2  18   0        753.55        806.13        39.86 o                         
   3  18   0          6.04          1.99        24.11 o                         
   4  18   0        177.21        212.08        25.54 o                         
   1  19   0        577.22        592.97        31.61 o                         
   2  19   0         33.73         50.57        23.94 o                         
   3  19   0         73.99         59.55        24.89 o                         
   4  19   0         37.94         59.80        48.31 o                         
   0  20   0        255.54        253.46        40.63 o                         
   1  20   0          4.07          9.46        20.25 o                         
   2  20   0         21.11         17.16        24.41 o                         
   3  20   0          5.17         14.52        25.33 o                         
   1  21   0        115.32        188.12        36.16 o                         
   2  21   0          0.27         50.62        40.22 o                         
   0  22   0         84.26        123.69        37.60 o                         
   1  22   0         12.89         54.90        43.20 o                         
  -7   1   1         12.02         32.37        24.59 o                         
  -6   1   1        583.85        591.77        33.49 o                         
  -5   1   1          1.66         29.44        15.05 o                         
  -4   1   1        969.99        909.10        32.73 o                         
  -3   1   1        270.92        274.02        11.09 o                         
  -2   1   1       2402.83       2499.89        27.49 o                         
  -1   1   1       6651.71       6834.19        70.53 o                         
   1   1   1      13544.34      14276.31       139.77 o                         
   2   1   1      24583.32      24831.30       167.85 o                         
   3   1   1        187.31        228.82        11.32 o                         
   4   1   1        461.02        457.70        22.35 o                         
   5   1   1        138.50        160.25        19.53 o                         
   6   1   1         83.35         79.61        20.65 o                         
   7   1   1         56.76         50.08        26.36 o                         
  -7   2   1         69.63         76.89        32.13 o                         
  -6   2   1         95.00        108.71        27.46 o                         
  -5   2   1        566.54        565.16        28.60 o                         
  -4   2   1        468.52        495.54        18.13 o                         
  -3   2   1       6072.16       6089.88        48.24 o                         
  -2   2   1        624.83        676.53        12.94 o                         
  -1   2   1      19227.03      20125.97       100.42 o                         
   0   2   1          6.40         36.93         9.56 o                         
   1   2   1      28432.38      29128.66       161.53 o                         
   2   2   1       1262.89       1335.04        20.35 o                         
   3   2   1       5809.44       5953.22        52.86 o                         
   4   2   1       1746.17       1746.59        37.50 o                         
   5   2   1        958.53        986.82        36.46 o                         
   6   2   1        244.60        234.17        25.16 o                         
   7   2   1         61.91         78.81        32.07 o                         
  -7   3   1          5.62          0.72        28.70 o                         
  -6   3   1        132.32        142.95        31.14 o                         
  -5   3   1          1.77          9.12        15.90 o                         
  -4   3   1          0.24          7.49         9.27 o                         
  -3   3   1       4859.82       4958.83        36.43 o                         
  -2   3   1       4072.84       4041.18        33.88 o                         
  -1   3   1       6694.98       6854.88        78.03 o                         
   0   3   1       1366.94       1421.16        39.40 o                         
   1   3   1      40874.26      41864.42       288.56 o                         
   2   3   1       2324.28       2392.08        27.92 o                         
   3   3   1        876.61        896.00        15.59 o                         
   4   3   1         66.18         68.63        12.14 o                         
   5   3   1          3.84         31.16        14.70 o                         
   6   3   1        131.86        138.16        29.84 o                         
   7   3   1         26.36         23.79        37.32 o                         
  -7   4   1          4.75         20.84        30.57 o                         
  -6   4   1         98.62         94.68        29.18 o                         
  -5   4   1          9.36         26.58        31.85 o                         
  -4   4   1        879.17        894.41        23.40 o                         
  -3   4   1       3551.84       3393.72        32.70 o                         
  -2   4   1        207.56        206.52         8.99 o                         
  -1   4   1      25420.75      26289.75       201.85 o                         
   0   4   1       7957.52       8547.32       111.02 o                         
   1   4   1       7390.74       7582.43        74.29 o                         
   2   4   1        143.71        163.06         8.73 o                         
   3   4   1        647.45        631.86        14.04 o                         
   4   4   1         77.16        101.74        13.90 o                         
   5   4   1        599.86        646.78        35.59 o                         
   6   4   1          2.88         -5.46        26.94 o                         
   7   4   1        118.33        146.40        50.29 o                         
  -7   5   1         16.99          6.87        30.56 o                         
  -6   5   1         34.07         19.65        42.90 o                         
  -5   5   1         38.78         83.14        17.43 o                         
  -4   5   1       2769.60       2666.84        48.25 o                         
  -3   5   1       3241.72       3212.82        33.08 o                         
  -2   5   1      16780.09      16692.33        81.52 o                         
  -1   5   1       5001.96       5243.12        41.93 o                         
   0   5   1       3419.39       3459.29        50.98 o                         
   1   5   1        256.28        270.57        12.61 o                         
   2   5   1        373.34        410.56        14.07 o                         
   3   5   1       4456.67       4263.03        48.22 o                         
   4   5   1       2012.26       2058.86        40.92 o                         
   5   5   1       1603.25       1518.34        51.37 o                         
   6   5   1        459.61        545.32        38.16 o                         
   7   5   1         73.28         96.54        34.70 o                         
  -7   6   1         42.97         59.10        33.23 o                         
  -6   6   1         11.79         41.11        24.15 o                         
  -5   6   1         25.61         26.29        20.29 o                         
  -4   6   1        887.77        926.85        30.32 o                         
  -3   6   1        279.24        276.06        12.99 o                         
  -2   6   1         38.49         52.32         7.44 o                         
  -1   6   1         16.81         26.34         4.03 o                         
   0   6   1       1060.71       1060.22        17.09 o                         
   1   6   1        272.30        258.43         8.94 o                         
   2   6   1        102.43         86.97         8.54 o                         
   3   6   1        717.63        699.34        17.92 o                         
   4   6   1        464.99        455.70        29.15 o                         
   5   6   1         48.35         41.70        21.96 o                         
   6   6   1          4.08         15.79        24.00 o                         
   7   6   1          3.23         20.92        32.28 o                         
  -7   7   1          9.47        -15.08        38.07 o                         
  -6   7   1         62.78         94.05        30.45 o                         
  -5   7   1         53.18         65.27        20.87 o                         
  -4   7   1        106.22         91.32        15.08 o                         
  -3   7   1       2763.34       2667.36        36.22 o                         
  -2   7   1      12276.34      12286.25        65.88 o                         
  -1   7   1        220.60        249.13         8.66 o                         
   0   7   1       5368.55       5263.52        40.90 o                         
   1   7   1         35.29         33.79         6.33 o                         
   2   7   1        523.37        452.26        13.59 o                         
   3   7   1       1208.47       1169.62        24.09 o                         
   4   7   1       1850.35       1871.43        52.64 o                         
   5   7   1        457.13        423.10        32.79 o                         
   6   7   1        190.10        235.90        31.35 o                         
   7   7   1         13.00        -13.60        38.75 o                         
  -6   8   1         60.93         61.68        25.20 o                         
  -5   8   1        325.63        301.29        28.95 o                         
  -4   8   1        558.40        577.85        32.30 o                         
  -3   8   1        328.50        279.29        14.74 o                         
  -2   8   1         70.28         89.60         8.51 o                         
  -1   8   1        335.69        341.79        13.36 o                         
   0   8   1       9652.36       9862.56        63.21 o                         
   1   8   1      11228.91      11319.26        54.35 o                         
   2   8   1       2393.10       2316.60        36.10 o                         
   3   8   1       3405.85       3237.35        48.04 o                         
   4   8   1        125.22        123.30        26.88 o                         
   5   8   1        350.61        396.92        33.21 o                         
   6   8   1          7.94          8.64        24.76 o                         
   7   8   1         27.83        163.28        67.58 o                         
  -7   9   1          6.68        103.54        59.52 o                         
  -6   9   1         52.93         74.21        27.03 o                         
  -5   9   1         16.11          9.96        21.67 o                         
  -4   9   1        209.23        231.54        25.49 o                         
  -3   9   1         11.85         20.11        12.12 o                         
  -2   9   1        840.91        880.68        20.42 o                         
  -1   9   1        687.58        690.03        16.51 o                         
   0   9   1       1304.87       1267.68        21.19 o                         
   1   9   1        184.24        183.49        10.01 o                         
   2   9   1        905.67        883.31        20.74 o                         
   3   9   1        422.16        410.43        21.14 o                         
   4   9   1        279.96        253.83        20.25 o                         
   5   9   1         26.50         16.86        21.50 o                         
   6   9   1          5.55         21.73        25.35 o                         
  -6  10   1          0.53         19.10        37.11 o                         
  -5  10   1        430.52        417.03        34.68 o                         
  -4  10   1         54.15         58.07        20.54 o                         
  -3  10   1        139.93        124.16        15.66 o                         
  -2  10   1       1747.87       1709.63        34.04 o                         
  -1  10   1        823.70        827.93        19.31 o                         
   0  10   1       3118.08       3105.23        47.68 o                         
   1  10   1       4443.85       4273.98        45.82 o                         
   2  10   1        238.29        231.71        13.52 o                         
   3  10   1       3952.36       3770.95        67.76 o                         
   4  10   1         75.44         83.25        16.86 o                         
   5  10   1        224.68        240.22        29.52 o                         
   6  10   1          0.27         22.62        26.54 o                         
  -6  11   1        112.64         92.53        31.40 o                         
  -5  11   1        219.94        247.80        30.23 o                         
  -4  11   1        967.70       1003.64        35.52 o                         
  -3  11   1        139.29        120.01        16.70 o                         
  -2  11   1        866.13        824.58        27.63 o                         
  -1  11   1        472.06        461.13        14.49 o                         
   0  11   1       2713.28       2637.28        41.90 o                         
   1  11   1       1754.38       1816.85        42.63 o                         
   2  11   1       2106.34       2143.17        37.38 o                         
   3  11   1         24.78         23.63        13.66 o                         
   4  11   1        169.23        196.00        20.90 o                         
   5  11   1         39.76         10.42        31.94 o                         
   6  11   1        103.06         92.62        30.32 o                         
  -6  12   1         60.07         41.83        26.81 o                         
  -5  12   1          6.63        -24.92        24.92 o                         
  -4  12   1        217.18        211.46        22.10 o                         
  -3  12   1        832.38        858.39        29.65 o                         
  -2  12   1        225.63        220.43        18.10 o                         
  -1  12   1       2437.05       2427.13        46.79 o                         
   0  12   1       1324.36       1345.72        30.95 o                         
   1  12   1        166.36        156.91        14.22 o                         
   2  12   1        875.79        848.84        22.85 o                         
   3  12   1         34.25         31.55        14.66 o                         
   4  12   1       1341.99       1226.15        38.99 o                         
   5  12   1         29.89          3.49        29.40 o                         
   6  12   1         46.52         49.57        30.06 o                         
  -6  13   1         65.95        100.68        43.54 o                         
  -5  13   1         65.50         36.62        25.52 o                         
  -4  13   1        651.18        649.31        32.37 o                         
  -3  13   1        427.21        384.57        22.99 o                         
  -2  13   1       2075.33       2105.63        57.48 o                         
  -1  13   1        597.77        603.75        21.43 o                         
   0  13   1       2798.59       2690.58        52.44 o                         
   1  13   1        765.41        780.26        26.68 o                         
   2  13   1       1443.85       1546.46        42.09 o                         
   3  13   1        789.42        652.13        28.13 o                         
   4  13   1         94.08        113.48        17.62 o                         
   5  13   1        161.96        154.88        42.83 o                         
   6  13   1         42.06         36.77        34.77 o                         
  -5  14   1         94.58         80.17        26.35 o                         
  -4  14   1        337.65        367.31        30.98 o                         
  -3  14   1        499.65        517.08        39.30 o                         
  -2  14   1        199.43        228.30        22.06 o                         
  -1  14   1        253.12        271.71        27.23 o                         
   0  14   1        175.88        194.92        17.30 o                         
   1  14   1         65.41         32.95        14.80 o                         
   2  14   1         17.44         18.28        17.64 o                         
   3  14   1        265.01        262.89        21.32 o                         
   4  14   1        320.97        337.94        24.00 o                         
   5  14   1         87.09        104.06        29.29 o                         
  -5  15   1          6.40         28.86        26.99 o                         
  -4  15   1          6.92         11.06        17.72 o                         
  -3  15   1          5.22         45.27        20.62 o                         
  -2  15   1        358.82        389.72        27.00 o                         
  -1  15   1          8.22         21.36        16.46 o                         
   0  15   1       1137.72       1146.91        37.38 o                         
   1  15   1        124.82        119.05        16.59 o                         
   2  15   1        396.98        325.59        22.91 o                         
   3  15   1        264.30        313.69        23.91 o                         
   4  15   1        123.12        189.10        31.22 o                         
   5  15   1          1.25         30.24        26.92 o                         
  -5  16   1          0.12         56.40        30.58 o                         
  -4  16   1        208.12        247.20        24.11 o                         
  -3  16   1        225.03        270.35        44.75 o                         
  -2  16   1        219.47        232.22        30.13 o                         
  -1  16   1       1110.34       1224.75        40.97 o                         
   0  16   1          2.29         13.67        15.54 o                         
   1  16   1         20.69         27.16        14.33 o                         
   2  16   1          1.03         -6.45        17.33 o                         
   3  16   1         98.84         88.87        19.85 o                         
   4  16   1         42.74         65.10        20.84 o                         
   5  16   1        176.88        207.66        45.14 o                         
  -4  17   1        165.81        200.06        27.04 o                         
  -3  17   1         44.80         23.71        26.52 o                         
  -2  17   1        368.22        485.82        39.05 o                         
  -1  17   1        343.86        342.51        27.41 o                         
   0  17   1       1125.04       1137.76        36.31 o                         
   1  17   1        560.43        589.63        25.54 o                         
   2  17   1       1150.53       1161.39        57.25 o                         
   3  17   1        260.56        304.04        25.49 o                         
   4  17   1        180.42        275.23        30.41 o                         
   5  17   1         20.41        111.70        62.04 o                         
  -4  18   1          7.28         66.71        25.04 o                         
  -3  18   1         25.42         33.06        23.30 o                         
  -2  18   1          0.94         25.43        28.06 o                         
  -1  18   1         11.04         32.42        21.36 o                         
   0  18   1        114.01        153.73        21.04 o                         
   1  18   1          9.17         18.77        15.79 o                         
   2  18   1          1.01         19.65        25.35 o                         
   3  18   1         53.58         53.60        20.98 o                         
   4  18   1          0.28         17.64        24.06 o                         
  -4  19   1         10.15         12.68        45.21 o                         
  -3  19   1         96.67        154.46        37.40 o                         
  -2  19   1         28.54         32.17        23.21 o                         
  -1  19   1        102.43        111.51        21.72 o                         
   0  19   1        181.71        215.37        23.08 o                         
   1  19   1         81.71         90.52        22.75 o                         
   2  19   1        127.14        157.22        27.03 o                         
   3  19   1          5.32          9.59        30.14 o                         
   4  19   1         81.34         53.90        37.10 o                         
  -3  20   1         75.96         92.45        30.77 o                         
  -2  20   1          6.03         13.24        27.16 o                         
  -1  20   1        247.69        253.46        25.34 o                         
   0  20   1        357.87        425.67        29.23 o                         
   1  20   1        207.77        221.69        34.18 o                         
   2  20   1        132.85        140.80        32.88 o                         
   3  20   1         53.37         15.13        45.62 o                         
  -2  21   1         79.93         97.53        41.57 o                         
  -1  21   1          6.56         15.97        24.56 o                         
   0  21   1         38.09         20.58        29.60 o                         
   1  21   1         24.58         61.42        29.77 o                         
   2  21   1         25.90         48.49        43.64 o                         
  -1  22   1         10.53          6.70        55.34 o                         
   0  22   1          2.24         42.70        24.55 o                         
   1  22   1         98.78         97.21        45.13 o                         
  -7   0   2         52.73         86.66        29.60 o                         
  -6   0   2        248.75        283.75        32.63 o                         
  -5   0   2       2511.44       2583.09        85.64 o                         
  -4   0   2       3297.84       3249.27        84.49 o                         
  -3   0   2         41.53         23.08         8.00 o                         
  -2   0   2      22739.50      22836.49       127.93 o                         
  -1   0   2        616.90        687.67        27.01 o                         
   0   0   2        623.33        702.15        42.31 o                         
   1   0   2      44756.32      44952.60      1099.03 o                         
   2   0   2       8163.61       8418.44        70.49 o                         
   3   0   2      13357.71      13454.50       120.34 o                         
   4   0   2       3154.84       3232.52        89.04 o                         
   5   0   2        765.99        848.65        53.83 o                         
   6   0   2        141.93        206.56        32.09 o                         
   7   0   2         96.42         81.93        32.82 o                         
  -7   1   2         29.14         35.32        26.05 o                         
  -6   1   2         10.06          2.82        17.01 o                         
  -5   1   2         62.63         69.35        16.49 o                         
  -4   1   2        670.46        700.14        24.61 o                         
  -3   1   2        763.25        864.37        18.35 o                         
  -2   1   2        689.61        703.76        13.30 o                         
  -1   1   2        105.97        123.56         6.78 o                         
   0   1   2        225.05        212.59        22.62 o                         
   1   1   2         13.22         18.58         7.56 o                         
   2   1   2        280.64        290.27        11.01 o                         
   3   1   2         81.88         81.04         8.53 o                         
   4   1   2         29.55         42.02        13.02 o                         
   5   1   2        247.57        253.69        22.82 o                         
   6   1   2         42.59         70.83        20.16 o                         
   7   1   2         15.72         19.17        19.72 o                         
  -7   2   2         38.57         64.00        29.55 o                         
  -6   2   2          4.92         17.28        26.86 o                         
  -5   2   2        589.65        659.11        29.90 o                         
  -4   2   2        817.76        863.61        22.90 o                         
  -3   2   2          3.91          8.94         4.96 o                         
  -2   2   2        783.33        743.74        15.06 o                         
  -1   2   2       6509.39       6538.05        55.64 o                         
   0   2   2       3969.15       4162.36        45.27 o                         
   1   2   2        886.22        903.42        29.75 o                         
   2   2   2         46.56         48.66         5.74 o                         
   3   2   2       5353.76       5225.31        61.36 o                         
   4   2   2       4137.65       4128.39        63.27 o                         
   5   2   2         53.38         90.01        17.09 o                         
   6   2   2        106.20        105.03        22.32 o                         
   7   2   2         12.29        -15.56        31.67 o                         
  -7   3   2          0.89         -3.08        28.86 o                         
  -6   3   2         62.34         80.81        27.55 o                         
  -5   3   2        120.50        102.23        24.84 o                         
  -4   3   2       2345.70       2378.62        36.65 o                         
  -3   3   2        447.43        460.52        11.98 o                         
  -2   3   2       8773.39       8772.78        43.45 o                         
  -1   3   2       2191.82       2240.88        49.22 o                         
   0   3   2      17737.64      18678.69       111.53 o                         
   1   3   2       4892.53       4978.14        78.51 o                         
   2   3   2       1542.87       1592.43        24.52 o                         
   3   3   2        591.22        591.53        13.44 o                         
   4   3   2        806.21        773.28        26.72 o                         
   5   3   2          1.35         19.33        14.62 o                         
   6   3   2        372.92        387.77        39.99 o                         
   7   3   2        118.89        142.05        35.40 o                         
  -7   4   2          6.41         16.59        29.72 o                         
  -6   4   2         64.56         82.40        28.61 o                         
  -5   4   2         53.68         59.09        16.48 o                         
  -4   4   2        368.06        381.86        16.77 o                         
  -3   4   2        407.99        376.80        11.31 o                         
  -2   4   2       1281.39       1361.61        21.14 o                         
  -1   4   2      18994.63      19380.65        84.47 o                         
   0   4   2      14303.83      14871.90       143.36 o                         
   1   4   2        713.43        719.39        18.06 o                         
   2   4   2       1020.94       1016.97        13.94 o                         
   3   4   2         18.09         13.44         4.74 o                         
   4   4   2         44.95         49.36        12.21 o                         
   5   4   2        575.72        624.86        36.18 o                         
   6   4   2          8.04         30.38        23.89 o                         
   7   4   2         18.27         -2.99        30.57 o                         
  -7   5   2         10.63          4.06        32.07 o                         
  -6   5   2         27.10         -0.83        27.59 o                         
  -5   5   2        134.95        150.83        18.69 o                         
  -4   5   2         33.26         53.86        13.77 o                         
  -3   5   2         34.22         33.94         5.83 o                         
  -2   5   2       5309.98       5315.57        44.08 o                         
  -1   5   2        433.62        413.39        14.23 o                         
   0   5   2        779.74        824.02        15.04 o                         
   1   5   2       1089.12       1099.63        20.52 o                         
   2   5   2         11.52         16.55         4.46 o                         
   3   5   2         50.13         51.45         5.63 o                         
   4   5   2        649.25        628.87        24.58 o                         
   5   5   2         93.27        145.20        25.96 o                         
   6   5   2         46.16         81.24        26.79 o                         
   7   5   2         11.30         37.74        31.62 o                         
  -7   6   2         39.82         64.77        33.70 o                         
  -6   6   2        128.23        162.64        28.34 o                         
  -5   6   2         72.00         82.85        17.05 o                         
  -4   6   2        173.58        176.83        17.63 o                         
  -3   6   2       3939.40       3705.29        41.06 o                         
  -2   6   2        433.94        381.24        13.66 o                         
  -1   6   2      11963.77      11785.62        55.16 o                         
   0   6   2      17739.41      18020.04        69.25 o                         
   1   6   2         27.18         40.31         4.85 o                         
   2   6   2      12006.99      12130.85        66.90 o                         
   3   6   2         18.01         38.12         5.92 o                         
   4   6   2        186.99        200.59        23.42 o                         
   5   6   2       1033.94       1133.89        46.21 o                         
   6   6   2        188.32        237.20        32.86 o                         
   7   6   2        162.10        160.00        38.97 o                         
  -7   7   2          2.17         -6.66        37.63 o                         
  -6   7   2        215.15        295.17        32.68 o                         
  -5   7   2         23.28         20.40        20.51 o                         
  -4   7   2         13.05         17.35        13.48 o                         
  -3   7   2       1791.64       1710.66        29.65 o                         
  -2   7   2         13.19         15.65         6.19 o                         
  -1   7   2        102.44        130.10         7.92 o                         
   0   7   2       3629.15       3772.29        34.71 o                         
   1   7   2       5259.05       5673.09        37.81 o                         
   2   7   2       4904.26       4722.29        53.99 o                         
   3   7   2        150.73        155.26        11.33 o                         
   4   7   2        782.58        741.44        36.10 o                         
   5   7   2        485.12        538.78        36.74 o                         
   6   7   2          1.04         10.54        24.93 o                         
   7   7   2          6.78         51.09        59.94 o                         
  -6   8   2         74.67        110.83        27.75 o                         
  -5   8   2         13.69         -5.70        20.77 o                         
  -4   8   2          4.14          3.61        13.87 o                         
  -3   8   2       1318.42       1226.02        31.53 o                         
  -2   8   2        292.08        261.44        11.40 o                         
  -1   8   2       3796.48       3875.58        35.71 o                         
   0   8   2       3924.12       3878.32        35.80 o                         
   1   8   2        314.82        340.68        11.36 o                         
   2   8   2          3.23          4.57         6.36 o                         
   3   8   2         54.35         64.14        10.82 o                         
   4   8   2        236.12        255.61        25.48 o                         
   5   8   2        141.58        151.24        36.42 o                         
   6   8   2          7.51         18.08        24.60 o                         
  -6   9   2        466.85        511.89        39.69 o                         
  -5   9   2         51.36         28.70        22.06 o                         
  -4   9   2        343.85        363.29        27.84 o                         
  -3   9   2       2141.19       2035.80        41.57 o                         
  -2   9   2         62.11         53.23         8.04 o                         
  -1   9   2        411.49        393.95        16.36 o                         
   0   9   2       3677.27       3503.21        34.65 o                         
   1   9   2         15.27         21.77         6.41 o                         
   2   9   2       5950.93       5635.59        56.86 o                         
   3   9   2       1746.17       1772.05        33.71 o                         
   4   9   2        677.31        644.03        27.98 o                         
   5   9   2        937.81        980.22        46.70 o                         
   6   9   2          7.86          5.25        25.86 o                         
  -6  10   2         13.15         13.42        25.19 o                         
  -5  10   2        151.68        170.16        27.47 o                         
  -4  10   2        395.00        420.32        24.48 o                         
  -3  10   2        633.90        591.23        25.40 o                         
  -2  10   2        882.45        925.84        26.68 o                         
  -1  10   2         10.91         12.25         9.28 o                         
   0  10   2         96.09        102.65         7.77 o                         
   1  10   2       2003.80       2005.98        28.32 o                         
   2  10   2        543.98        526.74        17.00 o                         
   3  10   2       2067.55       2002.35        46.44 o                         
   4  10   2        108.39        138.44        18.59 o                         
   5  10   2        128.51         94.45        25.01 o                         
   6  10   2          0.05        -10.20        25.96 o                         
  -6  11   2         50.19         71.00        34.35 o                         
  -5  11   2         66.85         55.66        24.29 o                         
  -4  11   2        152.31        145.71        19.49 o                         
  -3  11   2        503.83        482.31        24.82 o                         
  -2  11   2        321.20        306.25        19.01 o                         
  -1  11   2          1.66          3.21         7.99 o                         
   0  11   2        425.90        395.37        15.41 o                         
   1  11   2        396.46        377.32        16.15 o                         
   2  11   2       4110.46       4075.97        40.52 o                         
   3  11   2          7.05         23.58        12.43 o                         
   4  11   2        232.08        242.96        21.98 o                         
   5  11   2        186.13        147.42        29.81 o                         
   6  11   2         15.20          4.21        33.36 o                         
  -6  12   2         16.59         -7.48        31.36 o                         
  -5  12   2        279.40        253.23        31.06 o                         
  -4  12   2        214.43        192.77        21.27 o                         
  -3  12   2       1052.01       1069.73        33.08 o                         
  -2  12   2        960.41        966.69        31.16 o                         
  -1  12   2        968.23        936.12        28.02 o                         
   0  12   2        853.56        824.16        22.63 o                         
   1  12   2       2777.20       2769.57        38.69 o                         
   2  12   2        412.86        440.77        21.88 o                         
   3  12   2        370.81        390.90        21.01 o                         
   4  12   2        329.14        367.52        25.72 o                         
   5  12   2          2.80          8.39        23.89 o                         
   6  12   2         40.92         14.12        30.13 o                         
  -6  13   2         13.89        -19.19        38.70 o                         
  -5  13   2         31.52         36.67        29.60 o                         
  -4  13   2        252.45        271.65        33.10 o                         
  -3  13   2         12.10         13.53        14.78 o                         
  -2  13   2       2019.01       2069.43        56.60 o                         
  -1  13   2        645.27        683.40        30.84 o                         
   0  13   2        502.50        527.22        20.28 o                         
   1  13   2       2528.72       2533.94        39.37 o                         
   2  13   2         20.39         18.11        14.87 o                         
   3  13   2        117.32        119.82        17.26 o                         
   4  13   2        177.11        175.93        19.40 o                         
   5  13   2         29.53         33.70        24.96 o                         
   6  13   2         59.82         47.09        33.13 o                         
  -5  14   2         16.39          7.21        29.73 o                         
  -4  14   2         17.00         54.55        18.85 o                         
  -3  14   2        129.26        152.46        22.70 o                         
  -2  14   2        206.70        238.20        29.20 o                         
  -1  14   2        200.15        165.70        21.31 o                         
   0  14   2          6.74         14.16        12.35 o                         
   1  14   2          5.97          7.54        14.32 o                         
   2  14   2         86.75         98.29        17.03 o                         
   3  14   2        386.44        358.31        24.08 o                         
   4  14   2         97.56        120.28        19.12 o                         
   5  14   2          4.33         11.10        29.03 o                         
  -5  15   2         78.22        124.99        36.01 o                         
  -4  15   2        282.42        289.84        34.04 o                         
  -3  15   2          6.29          3.41        23.72 o                         
  -2  15   2       1973.33       1966.52        61.14 o                         
  -1  15   2        688.05        700.98        31.76 o                         
   0  15   2       1534.28       1544.40        57.84 o                         
   1  15   2       1658.82       1698.52        38.46 o                         
   2  15   2        981.86        979.83        33.41 o                         
   3  15   2         55.21         81.16        19.24 o                         
   4  15   2        461.90        498.86        31.15 o                         
   5  15   2          1.38         21.18        24.34 o                         
  -5  16   2         29.43         67.13        31.97 o                         
  -4  16   2         83.32         77.56        39.29 o                         
  -3  16   2         17.98         32.96        21.69 o                         
  -2  16   2        110.51        105.45        35.04 o                         
  -1  16   2        209.09        240.10        24.01 o                         
   0  16   2         91.76        141.69        21.03 o                         
   1  16   2        370.80        399.70        21.81 o                         
   2  16   2         15.37          2.01        18.34 o                         
   3  16   2        144.20        142.23        20.81 o                         
   4  16   2         45.15         70.51        27.97 o                         
   5  16   2         87.71        146.60        40.92 o                         
  -4  17   2          4.67         19.94        40.98 o                         
  -3  17   2         20.57         -9.23        33.90 o                         
  -2  17   2        260.51        278.60        33.94 o                         
  -1  17   2         10.90         19.44        19.29 o                         
   0  17   2         59.82         53.19        20.39 o                         
   1  17   2        235.03        339.81        28.29 o                         
   2  17   2         21.64          7.80        21.42 o                         
   3  17   2          1.18         22.86        23.27 o                         
   4  17   2          2.95         60.17        24.32 o                         
  -4  18   2        158.13        166.63        31.23 o                         
  -3  18   2        108.97        100.38        50.69 o                         
  -2  18   2         80.38         98.83        34.93 o                         
  -1  18   2        421.78        470.00        31.33 o                         
   0  18   2          2.45        -11.18        22.92 o                         
   1  18   2        353.17        331.23        24.21 o                         
   2  18   2         26.38         41.12        26.95 o                         
   3  18   2        375.51        352.77        31.76 o                         
   4  18   2        131.93        111.53        26.42 o                         
  -3  19   2        107.71        129.18        46.51 o                         
  -2  19   2         15.63         39.31        36.28 o                         
  -1  19   2        219.24        211.07        26.32 o                         
   0  19   2        164.43        173.05        25.46 o                         
   1  19   2        155.02        117.69        20.54 o                         
   2  19   2        233.17        292.55        36.72 o                         
   3  19   2         36.87        -14.90        23.78 o                         
  -3  20   2          0.84         21.25        38.20 o                         
  -2  20   2          7.96         75.65        73.12 o                         
  -1  20   2         28.48         12.16        26.06 o                         
   0  20   2         17.67         19.19        20.39 o                         
   1  20   2          0.42        -19.27        22.74 o                         
   2  20   2         28.53         26.01        29.08 o                         
   3  20   2          8.78          1.66        52.23 o                         
  -2  21   2         82.12         79.78        67.91 o                         
  -1  21   2         44.64         66.56        29.50 o                         
   0  21   2        138.73        183.28        26.24 o                         
   1  21   2         32.13         27.69        29.08 o                         
   2  21   2        170.93        173.94        52.24 o                         
   0  22   2         38.66         56.97        24.10 o                         
   1  22   2         95.96         39.12        60.86 o                         
  -7   1   3         54.42         71.30        25.91 o                         
  -6   1   3        126.71        171.46        22.56 o                         
  -5   1   3        693.86        710.02        30.55 o                         
  -4   1   3         45.92         59.08        11.76 o                         
  -3   1   3      10794.18      10401.56        55.93 o                         
  -2   1   3       4946.21       5157.19        36.84 o                         
  -1   1   3       2305.83       2413.69        28.88 o                         
   0   1   3       4324.48       4386.36       129.38 o                         
   1   1   3          9.69         21.68         8.70 o                         
   2   1   3       9633.09      10315.39        59.44 o                         
   3   1   3       4404.54       4361.47        49.93 o                         
   4   1   3         24.53         20.27        12.64 o                         
   5   1   3       2407.68       2475.12        56.64 o                         
   6   1   3        192.44        249.97        26.66 o                         
   7   1   3         72.49         85.25        23.14 o                         
  -7   2   3          0.12        -20.66        29.51 o                         
  -6   2   3        147.59        176.87        32.01 o                         
  -5   2   3        141.09        127.18        17.75 o                         
  -4   2   3       2354.53       2333.96        40.05 o                         
  -3   2   3        186.58        202.41         8.75 o                         
  -2   2   3       7262.06       7142.65        40.70 o                         
  -1   2   3       9928.69      10553.23       108.71 o                         
   0   2   3        248.93        285.73        14.91 o                         
   1   2   3       3528.09       3613.32        73.21 o                         
   2   2   3       8404.96       8345.24        62.34 o                         
   3   2   3       1992.75       2151.26        34.03 o                         
   4   2   3       2303.74       2365.02        65.44 o                         
   5   2   3        327.97        323.08        22.70 o                         
   6   2   3          4.17         22.86        19.45 o                         
   7   2   3         15.41          8.80        28.73 o                         
  -7   3   3         28.70         56.28        30.49 o                         
  -6   3   3          1.60          8.71        25.21 o                         
  -5   3   3         66.03         67.16        17.78 o                         
  -4   3   3         29.55         57.26        11.38 o                         
  -3   3   3       1487.56       1473.09        21.29 o                         
  -2   3   3       8208.87       8239.37        42.77 o                         
  -1   3   3        419.04        405.00        16.42 o                         
   0   3   3         88.40         83.21         9.35 o                         
   1   3   3       9116.50       9536.68       122.93 o                         
   2   3   3       4564.74       4603.38        32.21 o                         
   3   3   3        610.06        609.61        13.65 o                         
   4   3   3         66.04         70.53        14.16 o                         
   5   3   3        421.93        437.94        24.67 o                         
   6   3   3          4.08         34.99        27.57 o                         
   7   3   3          0.17         -0.31        30.27 o                         
  -7   4   3          0.44         31.92        30.37 o                         
  -6   4   3        157.95        132.56        31.85 o                         
  -5   4   3          8.96         26.21        15.78 o                         
  -4   4   3        184.36        178.42        16.60 o                         
  -3   4   3       1403.62       1449.46        21.07 o                         
  -2   4   3       2975.70       2721.26        27.31 o                         
  -1   4   3         95.30        133.40         7.94 o                         
   0   4   3      25140.38      26245.22       153.39 o                         
   1   4   3         78.74         82.56         6.97 o                         
   2   4   3       1974.34       1821.60        20.59 o                         
   3   4   3        591.12        621.36        14.31 o                         
   4   4   3         26.71         27.74        12.73 o                         
   5   4   3        511.66        580.51        27.95 o                         
   6   4   3        101.99        109.63        26.69 o                         
   7   4   3         29.46         66.62        33.71 o                         
  -7   5   3        129.95        160.25        36.59 o                         
  -6   5   3         37.37          5.78        26.35 o                         
  -5   5   3        745.34        791.60        33.61 o                         
  -4   5   3        457.84        428.02        22.03 o                         
  -3   5   3        568.05        628.99        17.37 o                         
  -2   5   3       1045.15        988.31        18.64 o                         
  -1   5   3       9735.96       9718.79        56.41 o                         
   0   5   3       1675.59       1822.20        28.51 o                         
   1   5   3      47604.14      48372.77       348.07 o                         
   2   5   3        626.94        612.14        14.07 o                         
   3   5   3       1312.30       1341.55        23.74 o                         
   4   5   3         44.77         41.79        12.40 o                         
   5   5   3         34.69         36.67        21.56 o                         
   6   5   3        178.51        187.69        29.55 o                         
   7   5   3         99.36        153.30        37.24 o                         
  -7   6   3          0.32        -31.19        31.19 o                         
  -6   6   3         28.88         18.54        26.83 o                         
  -5   6   3         83.91        117.35        18.93 o                         
  -4   6   3        168.47        173.85        16.91 o                         
  -3   6   3        106.21         87.00         9.81 o                         
  -2   6   3         26.35         21.59         6.45 o                         
  -1   6   3       4220.97       4398.98        33.23 o                         
   0   6   3       2929.50       3109.86        34.01 o                         
   1   6   3        268.04        253.81         9.87 o                         
   2   6   3        763.07        805.53        15.08 o                         
   3   6   3       1454.44       1405.12        24.99 o                         
   4   6   3        884.10        884.25        37.38 o                         
   5   6   3          7.46         15.24        21.87 o                         
   6   6   3         76.01         77.66        25.81 o                         
   7   6   3         64.62        108.71        36.44 o                         
  -7   7   3         60.65         39.90        40.73 o                         
  -6   7   3         73.23         70.70        31.48 o                         
  -5   7   3        422.04        477.02        27.41 o                         
  -4   7   3        278.97        276.37        19.95 o                         
  -3   7   3        512.92        509.45        20.90 o                         
  -2   7   3        539.01        505.71        16.78 o                         
  -1   7   3      10127.42       9996.17        61.76 o                         
   0   7   3        378.79        445.89        12.94 o                         
   1   7   3       7330.96       7218.23        41.75 o                         
   2   7   3       4387.67       4378.45        32.01 o                         
   3   7   3       1975.38       1889.45        36.30 o                         
   4   7   3          1.59          8.05        16.82 o                         
   5   7   3        793.54        793.98        41.48 o                         
   6   7   3          0.90         10.10        26.19 o                         
  -6   8   3        286.18        297.62        32.99 o                         
  -5   8   3        377.66        328.40        30.04 o                         
  -4   8   3       1453.42       1386.73        37.85 o                         
  -3   8   3        401.92        397.20        19.58 o                         
  -2   8   3        389.96        315.06        14.54 o                         
  -1   8   3       3562.64       3643.05        48.28 o                         
   0   8   3       2363.23       2508.79        38.30 o                         
   1   8   3       5368.68       5780.47        47.13 o                         
   2   8   3       1377.46       1286.82        21.77 o                         
   3   8   3       1358.70       1332.00        29.16 o                         
   4   8   3        141.68        157.37        23.16 o                         
   5   8   3        181.34        171.67        27.69 o                         
   6   8   3        192.03        237.85        32.92 o                         
  -6   9   3          3.63         22.85        48.35 o                         
  -5   9   3          9.00         -1.52        20.74 o                         
  -4   9   3        158.07        144.02        21.50 o                         
  -3   9   3       1213.40       1227.88        32.96 o                         
  -2   9   3         97.52        104.35        11.47 o                         
  -1   9   3       1708.51       1654.15        31.66 o                         
   0   9   3        769.56        757.16        22.39 o                         
   1   9   3        219.35        242.74        16.90 o                         
   2   9   3       2126.38       2101.53        27.33 o                         
   3   9   3         17.11         21.75        11.14 o                         
   4   9   3          0.06         10.10        19.01 o                         
   5   9   3        116.60         81.10        23.96 o                         
   6   9   3         48.86         43.65        33.09 o                         
  -6  10   3         85.99         91.42        34.27 o                         
  -5  10   3         70.28         59.54        23.00 o                         
  -4  10   3       1203.32       1152.13        36.09 o                         
  -3  10   3         69.85         74.13        14.06 o                         
  -2  10   3       4502.75       4451.86        53.28 o                         
  -1  10   3       1337.88       1182.03        54.24 o                         
   0  10   3         66.29         65.68         8.99 o                         
   1  10   3         40.15         34.91         6.64 o                         
   2  10   3          9.77         21.05         7.48 o                         
   3  10   3       1440.70       1410.87        32.29 o                         
   4  10   3       1009.36       1047.16        35.56 o                         
   5  10   3          9.42        -18.67        32.34 o                         
   6  10   3         95.49         74.90        28.26 o                         
  -6  11   3         12.26         10.63        31.97 o                         
  -5  11   3        120.57        101.92        35.46 o                         
  -4  11   3         15.44          7.01        16.27 o                         
  -3  11   3       2114.43       2139.57        45.97 o                         
  -2  11   3         78.72        103.24        11.77 o                         
  -1  11   3       2553.39       2425.61        59.48 o                         
   0  11   3         26.20         28.07         9.82 o                         
   1  11   3       3254.02       3280.13        40.15 o                         
   2  11   3        173.75        155.18        11.17 o                         
   3  11   3       3783.80       3696.37        52.38 o                         
   4  11   3        170.31        182.83        20.22 o                         
   5  11   3        182.89        149.43        33.78 o                         
   6  11   3          0.41          7.52        27.33 o                         
  -6  12   3          7.49        -20.68        31.78 o                         
  -5  12   3        309.19        276.02        39.27 o                         
  -4  12   3          0.73        -14.86        16.47 o                         
  -3  12   3         32.61         47.22        14.38 o                         
  -2  12   3        152.48        160.25        16.95 o                         
  -1  12   3        111.31        114.83        14.66 o                         
   0  12   3       2064.78       2080.60        38.96 o                         
   1  12   3        415.85        420.87        19.65 o                         
   2  12   3        276.88        300.33        19.24 o                         
   3  12   3         27.19         17.59        13.58 o                         
   4  12   3         22.63         -2.79        17.54 o                         
   5  12   3         49.68         76.54        25.50 o                         
   6  12   3         17.47         -3.03        45.49 o                         
  -6  13   3         22.81         97.83        44.65 o                         
  -5  13   3         87.82        111.48        32.53 o                         
  -4  13   3         21.08         51.77        19.47 o                         
  -3  13   3        892.96        942.54        32.01 o                         
  -2  13   3        223.80        215.87        19.27 o                         
  -1  13   3       3785.38       3758.18        64.41 o                         
   0  13   3       1528.54       1572.10        38.87 o                         
   1  13   3       2479.86       2336.10        49.85 o                         
   2  13   3         81.34         70.86        15.87 o                         
   3  13   3       2188.83       2174.61        41.86 o                         
   4  13   3          2.56          9.97        16.84 o                         
   5  13   3        432.17        446.49        48.53 o                         
   6  13   3         14.98         -8.05        31.48 o                         
  -5  14   3         54.74         89.21        33.17 o                         
  -4  14   3        144.88        172.13        23.67 o                         
  -3  14   3         21.09         25.69        20.73 o                         
  -2  14   3        378.54        380.26        31.37 o                         
  -1  14   3       2143.24       2132.14        50.31 o                         
   0  14   3        840.71        902.27        29.22 o                         
   1  14   3          7.83          3.64        19.56 o                         
   2  14   3       1181.43       1217.17        40.20 o                         
   3  14   3        523.01        496.73        30.73 o                         
   4  14   3         77.20        107.41        20.43 o                         
   5  14   3         40.87        109.07        55.13 o                         
  -5  15   3         31.19         71.02        31.08 o                         
  -4  15   3        108.04        139.27        24.02 o                         
  -3  15   3        205.81        184.51        44.29 o                         
  -2  15   3         20.78          2.42        27.95 o                         
  -1  15   3        160.46        131.29        20.05 o                         
   0  15   3         33.40         26.64        14.81 o                         
   1  15   3         12.67         10.29        14.40 o                         
   2  15   3          3.56          1.40        19.49 o                         
   3  15   3         25.33         20.93        20.95 o                         
   4  15   3        179.93        217.66        33.63 o                         
   5  15   3         63.75         74.85        36.24 o                         
  -5  16   3         19.51         64.84        39.62 o                         
  -4  16   3         12.37         23.79        31.77 o                         
  -3  16   3          6.51          6.95        31.09 o                         
  -2  16   3        277.15        303.78        53.15 o                         
  -1  16   3        105.34        104.87        20.31 o                         
   0  16   3        833.89        873.75        35.60 o                         
   1  16   3         51.60         78.92        23.60 o                         
   2  16   3        104.84         74.16        21.22 o                         
   3  16   3         28.10         22.49        21.68 o                         
   4  16   3          9.52         33.55        22.34 o                         
   5  16   3          0.08         37.79        41.00 o                         
  -4  17   3          4.57         43.32        53.24 o                         
  -3  17   3        346.12        328.32        42.85 o                         
  -2  17   3        115.85        118.63        34.84 o                         
  -1  17   3        559.10        577.23        32.35 o                         
   0  17   3         20.04          8.94        18.82 o                         
   1  17   3       1145.98       1272.18        43.76 o                         
   2  17   3          0.03        -22.42        22.42 o                         
   3  17   3        491.59        460.08        33.53 o                         
   4  17   3          1.36         45.55        24.10 o                         
  -4  18   3         15.83         27.34        34.75 o                         
  -3  18   3         20.30         -1.81        73.37 o                         
  -2  18   3        244.51        253.34        50.64 o                         
  -1  18   3        116.43        157.85        27.16 o                         
   0  18   3         43.25         34.26        20.14 o                         
   1  18   3          0.71         25.49        22.54 o                         
   2  18   3         16.88        -15.37        23.27 o                         
   3  18   3         13.15         23.88        25.42 o                         
   4  18   3         78.74         67.98        25.54 o                         
  -3  19   3        176.70        277.09        46.29 o                         
  -2  19   3         44.95         38.08        36.86 o                         
  -1  19   3        282.54        279.20        31.89 o                         
   0  19   3         89.31         99.99        26.93 o                         
   1  19   3        160.66        176.93        25.76 o                         
   2  19   3         51.42         96.24        30.63 o                         
   3  19   3        138.87        105.69        26.71 o                         
  -2  20   3        286.56        334.45        81.00 o                         
  -1  20   3         17.97         29.05        25.00 o                         
   0  20   3        431.42        357.79        35.66 o                         
   1  20   3        104.50         86.80        27.14 o                         
   2  20   3        193.86        222.79        35.52 o                         
   3  20   3         27.99         -5.48        41.97 o                         
  -2  21   3          1.89         45.68        63.13 o                         
  -1  21   3          9.90         17.62        34.70 o                         
   0  21   3         20.17         38.52        22.78 o                         
   1  21   3         51.50         48.38        27.17 o                         
   2  21   3          5.85        -16.59        59.71 o                         
   0  22   3          5.60         33.29        25.54 o                         
  -7   0   4        111.15        103.92        58.98 o                         
  -6   0   4          0.65         -6.74        34.75 o                         
  -5   0   4        155.42        172.60        29.41 o                         
  -4   0   4       1266.21       1291.52        41.55 o                         
  -3   0   4      20534.62      19916.28       105.81 o                         
  -2   0   4       2894.28       2943.81        46.97 o                         
  -1   0   4     116392.06     117235.20       885.02 o                         
   0   0   4        438.94        436.04        48.27 o                         
   1   0   4       8176.35       8429.95       219.72 o                         
   2   0   4       1539.58       1640.61        34.96 o                         
   3   0   4        382.05        397.23        22.96 o                         
   4   0   4       2736.39       2750.31        86.91 o                         
   5   0   4       1538.65       1568.24        74.58 o                         
   6   0   4        359.00        296.30        35.81 o                         
   7   0   4        186.41        247.49        38.31 o                         
  -7   1   4         33.39         14.03        23.99 o                         
  -6   1   4         68.74         64.52        18.69 o                         
  -5   1   4          1.84         -3.98        14.10 o                         
  -4   1   4         25.42         15.47        10.87 o                         
  -3   1   4         32.93         29.95         5.99 o                         
  -2   1   4         64.78         96.44         5.79 o                         
  -1   1   4      15484.52      15821.06       124.05 o                         
   0   1   4        383.86        366.86        27.02 o                         
   1   1   4       4421.52       4558.78        94.12 o                         
   2   1   4         53.14         81.12         7.25 o                         
   3   1   4        162.59        222.84        14.31 o                         
   4   1   4        168.09        164.61        17.75 o                         
   5   1   4          3.47          6.75        15.64 o                         
   6   1   4         83.90        103.55        22.29 o                         
   7   1   4         19.00         42.38        21.95 o                         
  -7   2   4          9.45         -0.67        27.61 o                         
  -6   2   4          0.69          3.37        24.45 o                         
  -5   2   4         46.07         51.00        13.30 o                         
  -4   2   4        632.83        654.06        22.87 o                         
  -3   2   4        244.30        240.49         9.62 o                         
  -2   2   4       5753.98       5889.58        33.89 o                         
  -1   2   4      22613.60      22978.94       224.95 o                         
   0   2   4        138.19        132.91        12.62 o                         
   1   2   4       2173.04       2265.18        77.83 o                         
   2   2   4       1494.90       1544.03        24.44 o                         
   3   2   4       1922.81       2051.86        35.24 o                         
   4   2   4       1289.02       1323.20        34.61 o                         
   5   2   4        343.47        390.68        26.96 o                         
   6   2   4        147.86        144.74        24.26 o                         
   7   2   4         93.18        107.67        28.74 o                         
  -7   3   4         31.32         43.08        30.66 o                         
  -6   3   4        414.42        428.09        39.24 o                         
  -5   3   4        246.68        241.09        23.72 o                         
  -4   3   4       2108.80       2059.06        34.76 o                         
  -3   3   4         42.09         31.46         5.82 o                         
  -2   3   4       6657.66       6779.22        47.30 o                         
  -1   3   4       1475.42       1394.96        24.66 o                         
   0   3   4       1271.74       1180.39        33.10 o                         
   1   3   4       8280.46       8935.31        88.02 o                         
   2   3   4       6331.43       6476.31        48.35 o                         
   3   3   4       1052.83        967.80        20.87 o                         
   4   3   4       2219.28       2260.49        44.94 o                         
   5   3   4         53.38         75.59        17.02 o                         
   6   3   4        134.61        152.38        25.59 o                         
   7   3   4          0.83         -8.26        30.15 o                         
  -7   4   4         32.45         18.47        29.15 o                         
  -6   4   4          3.92        -17.71        26.81 o                         
  -5   4   4       1134.69       1173.50        41.79 o                         
  -4   4   4        309.92        338.83        20.68 o                         
  -3   4   4        216.12        196.71         9.22 o                         
  -2   4   4        352.61        400.98        10.27 o                         
  -1   4   4       2777.81       2767.27        29.44 o                         
   0   4   4      13748.56      14124.17        89.58 o                         
   1   4   4      11216.15      11507.18        99.27 o                         
   2   4   4       1198.69       1204.43        17.87 o                         
   3   4   4       6465.38       6369.56        47.18 o                         
   4   4   4         23.06         11.02        12.26 o                         
   5   4   4          1.78         14.38        15.28 o                         
   6   4   4         36.71         52.84        29.35 o                         
   7   4   4          1.84         -1.03        31.76 o                         
  -7   5   4         62.66         92.31        34.47 o                         
  -6   5   4        103.81        108.91        24.00 o                         
  -5   5   4          7.94         45.29        23.13 o                         
  -4   5   4         88.32         88.26        15.25 o                         
  -3   5   4         43.37         35.79         8.20 o                         
  -2   5   4       2411.94       2508.87        28.30 o                         
  -1   5   4       2405.18       2367.99        29.21 o                         
   0   5   4          3.83         13.71         4.31 o                         
   1   5   4        573.82        561.26        13.49 o                         
   2   5   4       5685.97       5806.97        38.89 o                         
   3   5   4        106.47        112.86         8.58 o                         
   4   5   4        421.83        398.66        21.73 o                         
   5   5   4         15.96         33.51        21.61 o                         
   6   5   4          0.50         25.76        26.82 o                         
   7   5   4         16.15         36.81        32.73 o                         
  -7   6   4         39.69         37.17        39.53 o                         
  -6   6   4          2.60         27.73        22.53 o                         
  -5   6   4       1707.61       1696.01        44.92 o                         
  -4   6   4        147.32        151.35        16.76 o                         
  -3   6   4       3938.47       3856.45        49.75 o                         
  -2   6   4         24.73         34.31         6.58 o                         
  -1   6   4        292.82        275.39         9.66 o                         
   0   6   4       2935.25       2891.99        38.67 o                         
   1   6   4       9476.23       9511.97        54.89 o                         
   2   6   4       2982.96       2980.12        29.27 o                         
   3   6   4      11192.52      10786.88       128.80 o                         
   4   6   4         54.40         20.24        17.79 o                         
   5   6   4        303.70        331.41        31.25 o                         
   6   6   4         39.12         50.90        29.54 o                         
   7   6   4         16.55         30.77        34.18 o                         
  -6   7   4        151.66        169.90        34.14 o                         
  -5   7   4        581.29        646.94        30.61 o                         
  -4   7   4        139.84        166.93        17.43 o                         
  -3   7   4       1421.81       1491.64        33.10 o                         
  -2   7   4       6222.34       6051.98        57.83 o                         
  -1   7   4        516.35        514.68        13.21 o                         
   0   7   4      11399.82      11761.62        86.54 o                         
   1   7   4        205.64        148.72         8.29 o                         
   2   7   4        533.65        505.22        13.41 o                         
   3   7   4       1839.69       1783.48        43.27 o                         
   4   7   4        526.52        483.83        31.09 o                         
   5   7   4        424.92        427.68        34.33 o                         
   6   7   4         11.85         28.43        26.35 o                         
  -6   8   4         56.47         53.42        29.32 o                         
  -5   8   4        152.09        195.83        21.98 o                         
  -4   8   4          0.21         -6.45        14.16 o                         
  -3   8   4        470.80        468.58        23.66 o                         
  -2   8   4         10.26         15.44         7.99 o                         
  -1   8   4        468.42        510.39        14.19 o                         
   0   8   4       4559.25       4645.37        77.93 o                         
   1   8   4       3849.96       3941.78        35.21 o                         
   2   8   4        954.98       1045.81        18.61 o                         
   3   8   4        594.88        627.58        24.64 o                         
   4   8   4         24.05         28.95        19.09 o                         
   5   8   4          9.34          5.62        29.47 o                         
   6   8   4         63.34         84.48        27.92 o                         
  -6   9   4         65.19         57.35        31.79 o                         
  -5   9   4        401.89        397.65        39.42 o                         
  -4   9   4        483.96        464.87        27.12 o                         
  -3   9   4       1760.85       1743.90        38.65 o                         
  -2   9   4       5064.53       4717.95        65.35 o                         
  -1   9   4         69.08         73.05         9.33 o                         
   0   9   4       4327.26       4179.39        50.02 o                         
   1   9   4       1333.03       1367.89        21.19 o                         
   2   9   4        867.21        887.44        20.29 o                         
   3   9   4        217.49        185.16        16.76 o                         
   4   9   4        457.43        484.78        33.50 o                         
   5   9   4        110.92         61.99        33.61 o                         
   6   9   4        209.21        184.83        32.79 o                         
  -6  10   4         13.83         50.61        31.18 o                         
  -5  10   4        152.47        150.56        31.84 o                         
  -4  10   4         33.47         35.41        15.03 o                         
  -3  10   4        312.58        292.16        20.36 o                         
  -2  10   4        794.63        843.52        25.13 o                         
  -1  10   4       3406.92       3481.67        45.95 o                         
   0  10   4        236.93        208.33        15.47 o                         
   1  10   4       1298.76       1274.11        28.16 o                         
   2  10   4        395.22        383.36        15.43 o                         
   3  10   4        289.15        292.39        20.79 o                         
   4  10   4        821.55        843.23        32.76 o                         
   5  10   4        282.09        287.38        31.80 o                         
   6  10   4        135.76        120.14        30.86 o                         
  -6  11   4          1.99         29.40        30.62 o                         
  -5  11   4         27.60         25.72        28.51 o                         
  -4  11   4         22.80         23.52        18.54 o                         
  -3  11   4        673.31        668.34        26.38 o                         
  -2  11   4        923.75        870.30        30.13 o                         
  -1  11   4        325.45        313.80        15.71 o                         
   0  11   4       1359.11       1331.86        33.44 o                         
   1  11   4        945.57        967.63        26.11 o                         
   2  11   4        293.22        267.77        17.05 o                         
   3  11   4        160.97        162.30        17.06 o                         
   4  11   4        101.89         75.53        17.70 o                         
   5  11   4         98.78         84.92        33.27 o                         
   6  11   4        146.19        121.48        32.13 o                         
  -6  12   4          4.02          5.46        60.48 o                         
  -5  12   4         59.61         73.21        30.36 o                         
  -4  12   4         16.35         33.36        23.95 o                         
  -3  12   4        277.62        296.97        23.17 o                         
  -2  12   4        455.56        470.54        23.93 o                         
  -1  12   4       3890.00       4016.02        69.02 o                         
   0  12   4       1213.85       1101.83        41.62 o                         
   1  12   4       1944.44       1915.43        37.21 o                         
   2  12   4       1503.61       1459.54        44.89 o                         
   3  12   4        336.69        325.40        23.91 o                         
   4  12   4        187.82        218.47        25.31 o                         
   5  12   4        384.59        428.08        38.50 o                         
   6  12   4          1.95        -25.73        28.30 o                         
  -5  13   4          9.64         29.93        31.66 o                         
  -4  13   4        744.67        737.44        35.53 o                         
  -3  13   4          2.12          6.12        16.44 o                         
  -2  13   4        271.29        307.80        21.61 o                         
  -1  13   4        776.52        799.50        42.70 o                         
   0  13   4         80.09         60.63        14.00 o                         
   1  13   4        869.20        903.95        28.35 o                         
   2  13   4       1723.89       1775.15        45.81 o                         
   3  13   4          1.32         34.87        20.11 o                         
   4  13   4        644.83        608.74        28.57 o                         
   5  13   4         26.60         58.60        22.48 o                         
  -5  14   4          2.29         36.43        27.90 o                         
  -4  14   4          5.59         15.40        27.48 o                         
  -3  14   4         28.85         30.60        19.46 o                         
  -2  14   4        169.79        180.27        32.58 o                         
  -1  14   4          1.11          2.84        15.33 o                         
   0  14   4          1.48         -3.31        13.26 o                         
   1  14   4         72.67         75.38        15.44 o                         
   2  14   4         65.98         73.37        19.03 o                         
   3  14   4        112.73         83.00        24.92 o                         
   4  14   4         38.88         64.08        21.68 o                         
   5  14   4         16.98         85.63        30.29 o                         
  -5  15   4          8.82         20.77        27.63 o                         
  -4  15   4        721.53        748.38        41.58 o                         
  -3  15   4         39.31         -3.98        28.78 o                         
  -2  15   4        210.70        198.58        60.13 o                         
  -1  15   4        261.58        262.59        23.18 o                         
   0  15   4        943.79        934.47        37.91 o                         
   1  15   4        416.20        480.58        25.37 o                         
   2  15   4       1765.63       1821.74        59.89 o                         
   3  15   4         30.22         29.07        20.76 o                         
   4  15   4        677.96        681.31        37.72 o                         
   5  15   4          0.18         64.72        42.53 o                         
  -5  16   4         16.25         62.88        39.40 o                         
  -4  16   4         20.26         98.30        38.14 o                         
  -3  16   4        440.93        456.32        46.07 o                         
  -2  16   4         27.77         61.94        75.26 o                         
  -1  16   4        833.79        788.71        39.16 o                         
   0  16   4         56.79         55.73        19.00 o                         
   1  16   4        271.27        314.29        25.76 o                         
   2  16   4        219.38        175.27        23.83 o                         
   3  16   4          7.69         28.54        21.71 o                         
   4  16   4          4.33         20.34        22.75 o                         
   5  16   4         28.36        101.47        46.74 o                         
  -4  17   4          3.34        -26.41        33.90 o                         
  -3  17   4         22.09        -12.16        33.79 o                         
  -2  17   4         13.57         18.43        34.18 o                         
  -1  17   4         55.80         29.54        22.78 o                         
   0  17   4         19.37         14.42        21.36 o                         
   1  17   4          2.81         36.84        17.32 o                         
   2  17   4        203.04        139.44        28.37 o                         
   3  17   4         49.52         36.98        22.62 o                         
   4  17   4         32.11         66.06        24.70 o                         
  -4  18   4         13.32          5.73        36.62 o                         
  -3  18   4        347.51        381.74        77.54 o                         
  -2  18   4        115.41         92.02        36.90 o                         
  -1  18   4        583.40        533.40        37.96 o                         
   0  18   4        132.30        125.22        32.83 o                         
   1  18   4        508.89        502.48        36.85 o                         
   2  18   4         54.07         -6.49        34.50 o                         
   3  18   4        130.97         85.21        33.06 o                         
   4  18   4         92.38         37.02        25.01 o                         
  -3  19   4         68.74        102.54        41.54 o                         
  -2  19   4        178.93        207.22        41.97 o                         
  -1  19   4          1.86          6.42        24.27 o                         
   0  19   4        345.03        344.27        33.40 o                         
   1  19   4         17.26         12.62        23.62 o                         
   2  19   4         58.62        107.46        41.34 o                         
   3  19   4         57.49         14.74        25.66 o                         
  -2  20   4          0.22        -32.66        36.39 o                         
  -1  20   4         19.63          3.47        25.39 o                         
   0  20   4          0.39         -9.79        24.51 o                         
   1  20   4         16.94          9.77        25.26 o                         
   2  20   4          6.23         52.73        34.45 o                         
   3  20   4          0.35        -59.20        59.20 o                         
  -1  21   4         61.17         27.06        26.09 o                         
   0  21   4        254.05        323.07        36.06 o                         
   1  21   4          4.54          7.91        33.87 o                         
   2  21   4         92.71         82.53        67.30 o                         
   0  22   4         11.67         23.54        31.45 o                         
  -7   1   5        202.09        182.55        29.80 o                         
  -6   1   5        126.30        117.33        27.84 o                         
  -5   1   5         45.37         30.26        12.74 o                         
  -4   1   5         21.76         41.48        10.88 o                         
  -3   1   5         81.96         83.95         7.06 o                         
  -2   1   5       5452.00       5097.38        32.79 o                         
  -1   1   5      17095.47      17252.23        84.59 o                         
   0   1   5      37857.72      39691.54       300.34 o                         
   1   1   5      14935.75      15472.18       151.98 o                         
   2   1   5          5.23          5.51         5.99 o                         
   3   1   5         26.38         22.09         9.92 o                         
   4   1   5          8.98          9.28        13.47 o                         
   5   1   5         15.79          0.82        16.82 o                         
   6   1   5        389.23        380.16        30.85 o                         
   7   1   5         56.07         84.43        24.05 o                         
  -7   2   5         52.56         64.70        28.71 o                         
  -6   2   5         28.55         17.94        25.64 o                         
  -5   2   5        325.49        355.82        26.15 o                         
  -4   2   5       1280.20       1293.27        31.03 o                         
  -3   2   5       2713.54       2701.40        31.28 o                         
  -2   2   5       3391.45       3350.96        23.57 o                         
  -1   2   5       6014.33       6181.71        41.92 o                         
   0   2   5       4376.37       4205.59        91.46 o                         
   1   2   5       7566.05       7867.06       106.37 o                         
   2   2   5       4572.86       4805.02        44.35 o                         
   3   2   5       4992.49       5123.14        76.56 o                         
   4   2   5       1379.93       1481.59        38.40 o                         
   5   2   5       1030.32        988.94        39.47 o                         
   6   2   5         42.02         83.39        22.43 o                         
   7   2   5         88.47         98.03        29.54 o                         
  -7   3   5          0.11         -6.81        27.77 o                         
  -6   3   5         87.17         89.24        27.65 o                         
  -5   3   5          1.07          4.05        17.94 o                         
  -4   3   5        185.68        203.55        15.09 o                         
  -3   3   5       2472.72       2416.38        28.82 o                         
  -2   3   5       4328.76       4349.59        26.54 o                         
  -1   3   5        138.76        154.30         7.19 o                         
   0   3   5       4193.36       4460.92        38.36 o                         
   1   3   5       7616.71       7896.71       129.55 o                         
   2   3   5       1781.67       1774.93        27.75 o                         
   3   3   5        350.88        355.22        16.39 o                         
   4   3   5        909.88        920.41        30.49 o                         
   5   3   5        252.62        298.54        26.38 o                         
   6   3   5         60.17         57.88        21.20 o                         
   7   3   5          0.25         10.80        29.85 o                         
  -7   4   5         29.77         18.92        28.98 o                         
  -6   4   5         40.04         51.35        20.86 o                         
  -5   4   5        557.34        579.56        32.34 o                         
  -4   4   5       1129.35       1139.86        32.51 o                         
  -3   4   5        547.53        453.68        13.77 o                         
  -2   4   5       2516.24       2484.16        24.72 o                         
  -1   4   5          5.01          7.58         4.88 o                         
   0   4   5       1600.43       1628.98        21.87 o                         
   1   4   5       4154.52       4119.68        38.38 o                         
   2   4   5        411.50        395.80        12.92 o                         
   3   4   5       3179.94       3155.46        39.68 o                         
   4   4   5       1123.07       1216.11        34.66 o                         
   5   4   5        319.04        340.17        24.92 o                         
   6   4   5        389.98        464.67        39.17 o                         
   7   4   5          0.77          9.08        49.46 o                         
  -7   5   5         13.36          3.12        29.80 o                         
  -6   5   5         23.52         33.08        21.79 o                         
  -5   5   5        855.33        831.69        37.59 o                         
  -4   5   5       2965.16       2976.98        51.28 o                         
  -3   5   5       4588.24       4443.19        52.06 o                         
  -2   5   5       1932.06       1923.08        26.16 o                         
  -1   5   5       2867.65       2889.38        33.59 o                         
   0   5   5       2299.84       2303.45        26.91 o                         
   1   5   5         23.48         24.06         5.06 o                         
   2   5   5      14206.59      14574.49        73.20 o                         
   3   5   5       2324.63       2242.87        38.37 o                         
   4   5   5       3461.65       3378.04        56.31 o                         
   5   5   5        213.87        252.23        29.09 o                         
   6   5   5         72.79        110.30        38.99 o                         
   7   5   5         16.92         -0.82        31.92 o                         
  -7   6   5         23.80         16.13        30.47 o                         
  -6   6   5         53.81         56.19        27.47 o                         
  -5   6   5        141.87        164.13        20.65 o                         
  -4   6   5          4.89         -4.57        13.34 o                         
  -3   6   5        114.48         99.50        11.72 o                         
  -2   6   5        260.49        296.51        15.12 o                         
  -1   6   5        248.40        230.74        10.39 o                         
   0   6   5       1446.80       1430.97        22.45 o                         
   1   6   5        902.40       1040.39        18.10 o                         
   2   6   5        926.56        921.16        16.79 o                         
   3   6   5        656.34        629.99        19.92 o                         
   4   6   5         17.98         17.57        19.06 o                         
   5   6   5         42.15         61.40        22.71 o                         
   6   6   5          1.62         58.31        26.06 o                         
   7   6   5          8.71        -39.43        59.37 o                         
  -6   7   5          2.57         -3.08        40.26 o                         
  -5   7   5        646.70        575.50        33.88 o                         
  -4   7   5       1366.00       1341.28        37.18 o                         
  -3   7   5       4038.37       3935.98        52.30 o                         
  -2   7   5        361.53        353.83        16.79 o                         
  -1   7   5        212.83        175.43         9.37 o                         
   0   7   5        600.91        702.78        15.45 o                         
   1   7   5         28.96         22.84         6.04 o                         
   2   7   5       3123.79       2879.63        31.15 o                         
   3   7   5       1363.54       1298.65        33.28 o                         
   4   7   5        951.08        970.46        44.39 o                         
   5   7   5        718.69        789.43        42.94 o                         
   6   7   5          3.64         38.36        27.61 o                         
  -6   8   5         72.48        111.17        31.49 o                         
  -5   8   5         41.18         49.86        21.76 o                         
  -4   8   5         15.02         -4.44        19.94 o                         
  -3   8   5       2238.14       2158.62        40.69 o                         
  -2   8   5        150.77        133.60        11.05 o                         
  -1   8   5      11280.78      11426.75        83.94 o                         
   0   8   5       7934.61       7875.50        71.81 o                         
   1   8   5       4975.54       4969.80        47.97 o                         
   2   8   5       2691.99       2543.11        35.77 o                         
   3   8   5         34.83         48.83        12.69 o                         
   4   8   5         49.06         58.99        20.72 o                         
   5   8   5        280.71        274.65        31.75 o                         
   6   8   5         14.79         11.31        26.38 o                         
  -6   9   5          6.60         16.26        28.85 o                         
  -5   9   5        372.13        382.74        40.42 o                         
  -4   9   5          4.47         -3.60        18.40 o                         
  -3   9   5         10.43         23.53        12.67 o                         
  -2   9   5        244.66        239.74        14.09 o                         
  -1   9   5        527.76        498.64        19.93 o                         
   0   9   5       1884.33       1953.13        29.95 o                         
   1   9   5       1590.83       1663.56        24.00 o                         
   2   9   5          3.65          7.12         7.63 o                         
   3   9   5         35.97         32.33        11.78 o                         
   4   9   5        172.18        180.52        32.94 o                         
   5   9   5          5.45        -17.65        24.02 o                         
   6   9   5         95.23         93.70        28.42 o                         
  -6  10   5          1.61         29.74        35.34 o                         
  -5  10   5         96.35        117.59        55.51 o                         
  -4  10   5         64.97         44.33        16.93 o                         
  -3  10   5        835.54        824.54        34.16 o                         
  -2  10   5        233.82        209.65        15.26 o                         
  -1  10   5       6690.00       6869.33        60.89 o                         
   0  10   5       3580.01       3470.15        72.91 o                         
   1  10   5       1270.69       1279.14        23.44 o                         
   2  10   5       2170.61       2180.44        53.43 o                         
   3  10   5         16.83         35.44        12.63 o                         
   4  10   5         23.48         56.83        21.36 o                         
   5  10   5        195.34        214.48        33.87 o                         
   6  10   5         13.61         20.99        28.55 o                         
  -6  11   5         44.25         86.18        35.67 o                         
  -5  11   5        291.40        310.28        39.65 o                         
  -4  11   5         30.34         58.39        20.77 o                         
  -3  11   5        452.23        487.80        26.73 o                         
  -2  11   5       1408.29       1338.57        40.60 o                         
  -1  11   5        988.58        969.34        33.87 o                         
   0  11   5       2613.57       2483.95        39.47 o                         
   1  11   5       2340.38       2414.77        46.09 o                         
   2  11   5        495.00        471.52        20.80 o                         
   3  11   5        430.34        435.08        22.60 o                         
   4  11   5        366.54        366.54        23.04 o                         
   5  11   5         90.07         98.42        30.91 o                         
   6  11   5        192.18        206.64        34.25 o                         
  -6  12   5         24.09         26.01        40.49 o                         
  -5  12   5         54.81         35.37        61.85 o                         
  -4  12   5        571.07        560.35        33.84 o                         
  -3  12   5          9.49         25.31        17.18 o                         
  -2  12   5       1019.66        963.24        41.13 o                         
  -1  12   5        375.66        366.22        18.54 o                         
   0  12   5        163.35        160.06        18.45 o                         
   1  12   5        419.20        399.45        19.79 o                         
   2  12   5        311.93        307.23        24.73 o                         
   3  12   5        751.87        680.88        28.03 o                         
   4  12   5        186.64        191.17        26.87 o                         
   5  12   5         96.44         70.80        33.04 o                         
   6  12   5         17.96         17.81        28.93 o                         
  -5  13   5        187.62        219.54        38.36 o                         
  -4  13   5         20.36         40.99        20.38 o                         
  -3  13   5        544.77        545.54        32.70 o                         
  -2  13   5        205.43        213.57        22.87 o                         
  -1  13   5        315.33        303.60        25.88 o                         
   0  13   5        534.12        516.71        29.36 o                         
   1  13   5        708.30        733.52        26.60 o                         
   2  13   5        184.04        159.26        20.26 o                         
   3  13   5        288.48        271.04        28.22 o                         
   4  13   5        255.17        270.35        22.42 o                         
   5  13   5        179.87        248.92        32.32 o                         
  -5  14   5        206.02        232.70        34.41 o                         
  -4  14   5        110.71        107.88        24.92 o                         
  -3  14   5        323.52        313.03        28.17 o                         
  -2  14   5        381.56        385.90        79.65 o                         
  -1  14   5        161.62        162.15        22.64 o                         
   0  14   5         20.60          5.64        13.69 o                         
   1  14   5        864.34        919.20        30.53 o                         
   2  14   5         47.07         38.07        18.32 o                         
   3  14   5       1443.07       1474.19        46.85 o                         
   4  14   5        124.68        153.28        24.27 o                         
   5  14   5         77.41        118.44        25.95 o                         
  -5  15   5          4.67         26.33        33.75 o                         
  -4  15   5          0.81         38.04        23.38 o                         
  -3  15   5        206.21        214.04        39.03 o                         
  -2  15   5        129.34        119.44        33.89 o                         
  -1  15   5        734.67        694.68        36.90 o                         
   0  15   5        259.44        210.05        24.73 o                         
   1  15   5        281.52        259.33        21.02 o                         
   2  15   5        212.84        218.92        24.04 o                         
   3  15   5         64.38         71.49        21.68 o                         
   4  15   5         24.72         16.92        22.19 o                         
   5  15   5          0.73         46.34        43.95 o                         
  -5  16   5        108.01         57.46        39.36 o                         
  -4  16   5         41.67         41.16        43.94 o                         
  -3  16   5        211.72        177.19        37.96 o                         
  -2  16   5        116.44        177.16        58.18 o                         
  -1  16   5          1.05        -17.92        22.60 o                         
   0  16   5         25.24        -14.33        18.13 o                         
   1  16   5        275.14        308.76        24.81 o                         
   2  16   5        110.46         53.45        21.87 o                         
   3  16   5        567.44        536.16        34.07 o                         
   4  16   5         69.66         71.61        24.52 o                         
   5  16   5          1.12         50.21        66.38 o                         
  -4  17   5        132.95        178.24        39.55 o                         
  -3  17   5        114.08         92.25        36.35 o                         
  -2  17   5        689.58        723.25        55.42 o                         
  -1  17   5        504.65        542.05        42.93 o                         
   0  17   5        617.75        599.38        37.02 o                         
   1  17   5        506.46        519.95        31.15 o                         
   2  17   5        241.55        211.18        31.89 o                         
   3  17   5        228.91        253.70        28.68 o                         
   4  17   5         43.54         42.10        25.04 o                         
  -4  18   5         30.65         35.09        44.16 o                         
  -3  18   5          2.44         12.71        36.30 o                         
  -2  18   5         26.69         49.27        35.49 o                         
  -1  18   5         55.80         54.77        23.58 o                         
   0  18   5        146.36        140.42        27.41 o                         
   1  18   5         25.85         35.32        22.13 o                         
   2  18   5         54.51        101.65        27.68 o                         
   3  18   5         15.90          2.32        24.54 o                         
   4  18   5         19.97         -0.01        24.80 o                         
  -3  19   5         15.83         76.65        39.26 o                         
  -2  19   5         79.96         52.85        37.49 o                         
  -1  19   5        205.77        186.92        29.17 o                         
   0  19   5         84.63         58.07        25.54 o                         
   1  19   5        167.99        183.45        29.43 o                         
   2  19   5          1.77         15.86        43.15 o                         
   3  19   5         81.11         21.38        28.00 o                         
  -2  20   5         24.37          6.32        36.88 o                         
  -1  20   5        276.17        288.79        34.19 o                         
   0  20   5        154.89        154.11        36.70 o                         
   1  20   5        412.11        399.43        36.12 o                         
   2  20   5         17.94         24.49        34.39 o                         
   3  20   5        147.57        -43.35        54.36 o                         
  -1  21   5          0.57         -5.10        27.64 o                         
   0  21   5          2.18         33.13        27.88 o                         
   1  21   5          9.17         49.71        36.17 o                         
  -7   0   6         47.42         64.39        55.13 o                         
  -6   0   6        379.32        388.26        36.60 o                         
  -5   0   6        237.63        255.68        35.05 o                         
  -4   0   6        213.45        207.21        21.72 o                         
  -3   0   6       1476.58       1441.26        31.96 o                         
  -2   0   6        219.77        181.24        15.51 o                         
  -1   0   6        808.83        866.28        18.73 o                         
   0   0   6      48479.98      49581.27       727.67 o                         
   1   0   6       2280.26       2111.35       129.91 o                         
   2   0   6      34335.98      35498.59       244.62 o                         
   3   0   6       3735.88       3645.06        67.63 o                         
   4   0   6        189.72        238.83        28.37 o                         
   5   0   6       1692.18       1683.61        83.33 o                         
   6   0   6        349.41        299.71        37.67 o                         
   7   0   6          3.40         62.44        32.70 o                         
  -7   1   6         11.83         62.39        26.27 o                         
  -6   1   6         25.09         34.18        37.79 o                         
  -5   1   6        336.93        344.56        21.34 o                         
  -4   1   6         15.89         21.84        10.43 o                         
  -3   1   6        949.91        885.76        18.06 o                         
  -2   1   6        248.05        277.18         8.96 o                         
  -1   1   6       1639.62       1598.18        19.92 o                         
   0   1   6        475.71        503.24        18.20 o                         
   1   1   6       2433.45       2433.81        43.72 o                         
   2   1   6         14.41         14.29         5.09 o                         
   3   1   6         13.19         22.36         9.80 o                         
   4   1   6         68.15         82.30        14.99 o                         
   5   1   6        325.93        309.29        26.22 o                         
   6   1   6         19.90         17.27        19.97 o                         
   7   1   6         79.73        112.90        24.45 o                         
  -7   2   6          0.03         19.22        28.40 o                         
  -6   2   6        246.58        222.30        32.38 o                         
  -5   2   6         97.18        110.25        22.09 o                         
  -4   2   6          7.69         20.32        10.35 o                         
  -3   2   6          0.48          3.86         6.72 o                         
  -2   2   6         11.58         19.24         4.11 o                         
  -1   2   6       4492.10       4470.48        34.03 o                         
   0   2   6      21232.04      21319.67       122.54 o                         
   1   2   6       4204.08       4434.61        65.19 o                         
   2   2   6       7288.42       7317.57        57.15 o                         
   3   2   6       6347.17       6415.26        67.71 o                         
   4   2   6         83.15        111.94        15.75 o                         
   5   2   6          6.89         15.28        16.80 o                         
   6   2   6         47.13         60.11        21.21 o                         
   7   2   6          3.25         36.99        27.61 o                         
  -7   3   6         19.72         51.42        43.16 o                         
  -6   3   6          0.35         26.12        31.71 o                         
  -5   3   6        597.74        620.91        32.85 o                         
  -4   3   6         74.62         82.61        12.82 o                         
  -3   3   6       4332.60       4245.28        38.38 o                         
  -2   3   6       1480.13       1514.55        17.24 o                         
  -1   3   6       1350.31       1210.49        15.41 o                         
   0   3   6        734.72        732.80        17.48 o                         
   1   3   6       2544.59       2653.54        29.69 o                         
   2   3   6       1777.17       2007.73        30.01 o                         
   3   3   6       5319.95       5482.93        62.87 o                         
   4   3   6         76.23         72.03        14.70 o                         
   5   3   6        889.59        899.56        34.56 o                         
   6   3   6          9.40         25.42        21.13 o                         
   7   3   6          8.34         31.44        43.35 o                         
  -7   4   6          0.80         16.10        29.09 o                         
  -6   4   6         11.14        -16.52        25.10 o                         
  -5   4   6          0.90         21.09        18.82 o                         
  -4   4   6        931.69        926.34        35.08 o                         
  -3   4   6         17.39         25.19         7.06 o                         
  -2   4   6       9304.89       8932.53        43.75 o                         
  -1   4   6       4550.15       4468.02        33.47 o                         
   0   4   6          6.37          8.28         5.37 o                         
   1   4   6       1424.55       1494.74        23.26 o                         
   2   4   6          2.98          4.59         6.06 o                         
   3   4   6       1324.74       1383.89        32.25 o                         
   4   4   6       1222.84       1314.73        36.82 o                         
   5   4   6         53.81         51.57        17.00 o                         
   6   4   6        754.62        786.74        45.98 o                         
   7   4   6         16.21         52.49        33.32 o                         
  -7   5   6         14.54         53.42        69.41 o                         
  -6   5   6         68.05         84.95        23.57 o                         
  -5   5   6         44.91         92.33        21.66 o                         
  -4   5   6         73.40        102.13        15.19 o                         
  -3   5   6        793.28        783.96        24.32 o                         
  -2   5   6        151.08        128.94         8.45 o                         
  -1   5   6        536.52        547.96        16.03 o                         
   0   5   6        139.44        144.59         8.21 o                         
   1   5   6         11.29          5.72         5.30 o                         
   2   5   6        560.20        615.45        14.49 o                         
   3   5   6        255.36        264.65        17.10 o                         
   4   5   6       1365.71       1356.10        39.05 o                         
   5   5   6        135.58        191.32        27.49 o                         
   6   5   6          1.90         70.19        27.91 o                         
   7   5   6         12.56        -13.65        51.77 o                         
  -7   6   6          6.86         61.49        43.63 o                         
  -6   6   6          7.98         25.33        20.67 o                         
  -5   6   6         34.44         45.41        20.54 o                         
  -4   6   6       2322.58       2174.94        53.74 o                         
  -3   6   6        614.46        641.33        22.44 o                         
  -2   6   6      14413.39      14150.90       110.31 o                         
  -1   6   6       4994.52       4800.24        52.67 o                         
   0   6   6         34.93         25.80         5.94 o                         
   1   6   6       4446.60       4780.12        57.33 o                         
   2   6   6       1322.51       1312.62        26.25 o                         
   3   6   6        329.53        309.63        16.04 o                         
   4   6   6       6657.24       6593.54       117.45 o                         
   5   6   6        172.14        224.68        29.08 o                         
   6   6   6        363.27        394.02        38.09 o                         
   7   6   6         27.75         -3.89        52.28 o                         
  -6   7   6         10.44         50.38        24.11 o                         
  -5   7   6          3.15         35.31        21.68 o                         
  -4   7   6        143.80        158.25        21.40 o                         
  -3   7   6         11.79         33.59        17.09 o                         
  -2   7   6        718.64        672.96        20.01 o                         
  -1   7   6       5307.73       5140.56        48.46 o                         
   0   7   6        614.63        681.36        16.07 o                         
   1   7   6      12531.72      12975.92        73.48 o                         
   2   7   6        936.13        880.53        19.28 o                         
   3   7   6       1452.94       1361.04        33.38 o                         
   4   7   6         47.53         78.69        21.04 o                         
   5   7   6         31.46         44.99        23.71 o                         
   6   7   6         88.02         96.19        29.35 o                         
  -6   8   6         26.58         63.80        31.15 o                         
  -5   8   6        183.10        175.05        25.75 o                         
  -4   8   6        374.01        366.16        29.91 o                         
  -3   8   6        767.47        745.16        32.73 o                         
  -2   8   6       2399.61       2270.55        41.55 o                         
  -1   8   6       1152.87       1107.16        26.38 o                         
   0   8   6       1548.07       1655.98        29.73 o                         
   1   8   6         40.32         45.88         7.21 o                         
   2   8   6        226.89        237.83        12.15 o                         
   3   8   6        266.89        275.20        16.88 o                         
   4   8   6        792.20        832.84        40.14 o                         
   5   8   6          5.53          6.13        23.76 o                         
   6   8   6         35.53         80.49        29.54 o                         
  -6   9   6         26.52         51.07        31.85 o                         
  -5   9   6        123.71        147.68        25.37 o                         
  -4   9   6        319.76        284.46        21.03 o                         
  -3   9   6        107.85        126.46        17.95 o                         
  -2   9   6          4.50         12.86        10.72 o                         
  -1   9   6       3779.34       3560.42        66.58 o                         
   0   9   6        315.63        322.95        13.41 o                         
   1   9   6       8249.17       7821.57        63.96 o                         
   2   9   6        686.50        665.33        18.92 o                         
   3   9   6        957.29        924.55        27.77 o                         
   4   9   6        862.09        908.14        42.85 o                         
   5   9   6         12.97          9.41        26.80 o                         
   6   9   6         35.66         16.26        31.96 o                         
  -6  10   6         38.55         78.93        44.28 o                         
  -5  10   6         77.73         90.48        29.72 o                         
  -4  10   6        126.38        125.00        21.18 o                         
  -3  10   6        534.77        547.29        34.05 o                         
  -2  10   6        264.92        287.72        19.51 o                         
  -1  10   6        208.13        233.73        19.69 o                         
   0  10   6       1689.28       1672.64        29.37 o                         
   1  10   6         13.55         12.02         9.19 o                         
   2  10   6       2000.23       1938.79        39.79 o                         
   3  10   6        235.75        243.37        18.36 o                         
   4  10   6        576.73        555.78        31.57 o                         
   5  10   6         78.02         79.15        26.92 o                         
   6  10   6        223.68        184.63        33.21 o                         
  -6  11   6         38.63         35.29        32.39 o                         
  -5  11   6          7.15         42.91        32.16 o                         
  -4  11   6         70.54         71.30        20.93 o                         
  -3  11   6        131.00        132.77        18.45 o                         
  -2  11   6        494.46        465.60        27.08 o                         
  -1  11   6        538.08        587.71        35.29 o                         
   0  11   6       2139.26       2211.41        50.24 o                         
   1  11   6       1616.78       1634.89        45.03 o                         
   2  11   6         77.68         73.82        14.04 o                         
   3  11   6          3.42         -0.64        13.78 o                         
   4  11   6        414.93        418.11        24.30 o                         
   5  11   6          1.32         27.10        36.20 o                         
   6  11   6          5.43          5.93        28.08 o                         
  -6  12   6        251.19        272.07        42.45 o                         
  -5  12   6          2.05         46.38        33.85 o                         
  -4  12   6        717.95        773.81        48.80 o                         
  -3  12   6         75.58         84.04        19.41 o                         
  -2  12   6        504.33        474.71        28.68 o                         
  -1  12   6        353.54        360.46        25.65 o                         
   0  12   6       3787.20       3929.35        60.02 o                         
   1  12   6         33.99         31.80        17.12 o                         
   2  12   6       1719.87       1674.64        43.42 o                         
   3  12   6         34.26         41.12        14.99 o                         
   4  12   6        222.47        212.08        20.80 o                         
   5  12   6          8.00         42.00        33.26 o                         
   6  12   6        199.34        195.62        40.15 o                         
  -5  13   6        144.13        162.64        31.59 o                         
  -4  13   6          5.74         14.27        19.25 o                         
  -3  13   6       1235.92       1209.28        49.14 o                         
  -2  13   6        404.60        394.46        33.66 o                         
  -1  13   6        622.30        612.78        43.93 o                         
   0  13   6       1063.73       1099.50        38.64 o                         
   1  13   6        126.91        126.24        20.42 o                         
   2  13   6         62.01         47.21        17.35 o                         
   3  13   6        444.24        431.89        32.01 o                         
   4  13   6         15.53         24.87        16.83 o                         
   5  13   6        233.99        232.24        43.53 o                         
  -5  14   6          2.39         29.03        27.21 o                         
  -4  14   6        231.92        193.97        24.63 o                         
  -3  14   6         16.35         25.95        22.36 o                         
  -2  14   6         80.84         50.24        49.49 o                         
  -1  14   6          1.87         12.89        20.51 o                         
   0  14   6          3.60         -2.31        16.64 o                         
   1  14   6         12.03          4.72        17.91 o                         
   2  14   6         14.97         -1.43        21.08 o                         
   3  14   6         54.26         47.40        19.97 o                         
   4  14   6         25.80         26.18        21.72 o                         
   5  14   6          1.26         23.94        22.67 o                         
  -5  15   6         83.60         86.16        29.93 o                         
  -4  15   6          6.78         20.99        22.26 o                         
  -3  15   6       1188.37       1189.29        63.52 o                         
  -2  15   6         30.88         97.58        53.50 o                         
  -1  15   6       1280.04       1219.03        68.34 o                         
   0  15   6        133.29        143.47        20.63 o                         
   1  15   6        168.36        183.30        20.91 o                         
   2  15   6          1.73        -13.62        27.14 o                         
   3  15   6        335.98        395.72        30.34 o                         
   4  15   6         11.59         31.66        28.88 o                         
   5  15   6        161.68        219.10        40.30 o                         
  -5  16   6         11.76         -7.93        39.19 o                         
  -4  16   6         24.47         13.63        23.53 o                         
  -3  16   6          1.54         -9.41        33.62 o                         
  -2  16   6        106.52        188.64        62.36 o                         
  -1  16   6        140.51        115.48        23.77 o                         
   0  16   6        838.06        819.91        44.49 o                         
   1  16   6          1.72         16.09        18.60 o                         
   2  16   6        914.30        707.67        47.60 o                         
   3  16   6          1.73         -7.67        21.15 o                         
   4  16   6        177.31        168.46        35.59 o                         
   5  16   6         25.46         84.85        65.32 o                         
  -4  17   6         23.32         -5.75        34.39 o                         
  -3  17   6         77.75         47.58        60.45 o                         
  -2  17   6          7.12         24.32        33.21 o                         
  -1  17   6          1.35        -18.73        31.83 o                         
   0  17   6         33.98         15.52        19.32 o                         
   1  17   6         53.52         39.69        19.27 o                         
   2  17   6          9.84         24.35        29.15 o                         
   3  17   6         38.87         15.41        25.11 o                         
   4  17   6          0.72         -7.57        27.11 o                         
  -4  18   6         64.12        108.62        48.77 o                         
  -3  18   6         16.24         73.54        88.40 o                         
  -2  18   6        402.49        499.71        52.22 o                         
  -1  18   6         23.26          1.12        32.52 o                         
   0  18   6        787.14        787.82        43.26 o                         
   1  18   6         40.28         41.96        20.23 o                         
   2  18   6        651.43        683.76        71.49 o                         
   3  18   6         21.63        -27.89        27.89 o                         
   4  18   6        222.31        209.67        50.39 o                         
  -3  19   6         43.82         85.57       113.73 o                         
  -2  19   6         43.90         29.73        36.91 o                         
  -1  19   6        185.84        142.52        39.40 o                         
   0  19   6          6.77        -11.28        27.28 o                         
   1  19   6        156.18        178.69        25.58 o                         
   2  19   6         31.55         96.13        27.98 o                         
   3  19   6         67.66        -10.70        28.01 o                         
  -2  20   6          1.11         40.21        38.35 o                         
  -1  20   6          0.64         14.72        37.04 o                         
   0  20   6         13.86         -2.27        26.10 o                         
   1  20   6          1.44        -18.83        34.89 o                         
   2  20   6         10.51         37.01        28.49 o                         
  -1  21   6        201.03        169.87        42.89 o                         
   0  21   6          1.51        -22.47        44.05 o                         
   1  21   6        263.69        290.62        46.44 o                         
  -7   1   7          8.75          9.08        33.32 o                         
  -6   1   7        330.82        341.19        37.79 o                         
  -5   1   7        254.45        274.71        20.01 o                         
  -4   1   7       1281.22       1306.74        29.49 o                         
  -3   1   7       1035.39       1060.56        21.07 o                         
  -2   1   7         42.15         48.73         5.10 o                         
  -1   1   7        114.17        160.52         7.10 o                         
   0   1   7          6.13          7.21         7.15 o                         
   1   1   7      15248.81      15842.44        87.79 o                         
   2   1   7      18040.59      18510.97        73.02 o                         
   3   1   7       1589.86       1670.62        32.81 o                         
   4   1   7       4848.56       5043.35        89.72 o                         
   5   1   7         40.79         26.31        17.69 o                         
   6   1   7         47.06         30.68        19.48 o                         
   7   1   7          0.09          9.64        22.16 o                         
  -7   2   7          1.12         -5.07        27.26 o                         
  -6   2   7          1.40         34.82        22.81 o                         
  -5   2   7        219.41        245.82        24.43 o                         
  -4   2   7        352.56        349.25        17.55 o                         
  -3   2   7       2064.11       1936.54        27.09 o                         
  -2   2   7        671.69        679.64        13.03 o                         
  -1   2   7       8280.02       8492.55        49.64 o                         
   0   2   7         30.17         24.96         6.89 o                         
   1   2   7       2446.96       2302.37        26.27 o                         
   2   2   7        699.60        717.99        15.04 o                         
   3   2   7        983.90        968.73        28.44 o                         
   4   2   7        125.46        136.12        16.99 o                         
   5   2   7        132.18        140.92        19.67 o                         
   6   2   7          2.10         19.32        20.50 o                         
   7   2   7         71.17         85.58        23.40 o                         
  -7   3   7          0.39         24.10        51.01 o                         
  -6   3   7         34.03         77.05        23.95 o                         
  -5   3   7         50.57        126.85        27.34 o                         
  -4   3   7        294.48        292.44        24.54 o                         
  -3   3   7       1082.61       1024.69        20.44 o                         
  -2   3   7       1348.69       1307.47        18.16 o                         
  -1   3   7         33.97         39.81         4.17 o                         
   0   3   7       9062.74       9180.70        77.31 o                         
   1   3   7       8836.83       8935.17        57.84 o                         
   2   3   7         29.20         20.07         5.64 o                         
   3   3   7          0.30          5.17        10.64 o                         
   4   3   7        594.80        601.91        26.82 o                         
   5   3   7        255.10        290.55        23.80 o                         
   6   3   7          0.98         12.84        20.87 o                         
   7   3   7         54.50         60.87        33.54 o                         
  -7   4   7         59.97         77.91        32.05 o                         
  -6   4   7         34.56         89.80        23.91 o                         
  -5   4   7        514.44        514.02        32.45 o                         
  -4   4   7        739.75        716.40        32.09 o                         
  -3   4   7       2820.85       2729.47        35.63 o                         
  -2   4   7       1241.68       1228.82        20.21 o                         
  -1   4   7      10504.43      10409.05        48.72 o                         
   0   4   7        111.35        103.46         9.60 o                         
   1   4   7       4710.86       4579.48        38.32 o                         
   2   4   7       1196.43       1218.15        20.54 o                         
   3   4   7        417.05        438.05        18.43 o                         
   4   4   7         54.84         54.47        14.54 o                         
   5   4   7        162.59        175.31        21.16 o                         
   6   4   7          2.31         18.93        26.03 o                         
   7   4   7         52.20         21.53        49.89 o                         
  -7   5   7          1.06         30.88        30.91 o                         
  -6   5   7          8.48         37.23        22.17 o                         
  -5   5   7          2.29         35.89        20.85 o                         
  -4   5   7         66.30         78.42        17.87 o                         
  -3   5   7       1817.92       1731.48        40.61 o                         
  -2   5   7       5836.48       5404.60        44.66 o                         
  -1   5   7       1263.72       1249.00        22.00 o                         
   0   5   7      14586.63      14357.54        75.03 o                         
   1   5   7       1795.77       1699.40        27.28 o                         
   2   5   7        501.36        518.70        16.30 o                         
   3   5   7        455.31        450.82        18.84 o                         
   4   5   7        575.54        580.46        26.92 o                         
   5   5   7       1236.11       1154.28        39.82 o                         
   6   5   7        419.29        468.70        40.69 o                         
   7   5   7         56.84         42.72        53.08 o                         
  -6   6   7          4.88         53.47        28.01 o                         
  -5   6   7         17.23         40.87        20.77 o                         
  -4   6   7        661.58        670.01        48.29 o                         
  -3   6   7        123.64        137.01        17.01 o                         
  -2   6   7       1914.94       1977.72        32.39 o                         
  -1   6   7       1328.97       1311.13        35.58 o                         
   0   6   7       4011.43       4153.72        36.53 o                         
   1   6   7        276.59        311.76        14.36 o                         
   2   6   7       1222.35       1204.34        22.34 o                         
   3   6   7        886.42        838.31        28.50 o                         
   4   6   7        490.95        501.51        26.52 o                         
   5   6   7        112.14        115.32        25.93 o                         
   6   6   7        142.33        165.59        32.09 o                         
  -6   7   7          9.59         27.98        30.40 o                         
  -5   7   7        173.17        177.79        25.99 o                         
  -4   7   7        223.22        222.10        26.85 o                         
  -3   7   7        442.82        411.49        23.23 o                         
  -2   7   7       1910.14       1845.46        37.21 o                         
  -1   7   7       1071.99       1078.56        28.11 o                         
   0   7   7       5987.42       5704.60        49.44 o                         
   1   7   7        136.35        115.65         9.71 o                         
   2   7   7       1071.14       1071.95        22.15 o                         
   3   7   7         11.11          2.63        10.55 o                         
   4   7   7        640.49        655.37        36.05 o                         
   5   7   7         89.00         75.85        24.81 o                         
   6   7   7        462.95        519.42        43.05 o                         
  -6   8   7        103.70        146.77        36.16 o                         
  -5   8   7        306.74        316.75        30.20 o                         
  -4   8   7          5.64         17.90        17.09 o                         
  -3   8   7        619.39        566.34        27.66 o                         
  -2   8   7         95.25         97.41        13.39 o                         
  -1   8   7       1257.15       1357.52        36.98 o                         
   0   8   7       3859.17       3912.85        41.52 o                         
   1   8   7       1210.82       1090.00        21.85 o                         
   2   8   7       2667.54       2563.48        37.78 o                         
   3   8   7       1596.81       1616.49        40.87 o                         
   4   8   7         33.75         29.82        19.46 o                         
   5   8   7        610.38        606.91        40.77 o                         
   6   8   7         30.12         76.36        29.92 o                         
  -6   9   7          8.86         68.17        32.57 o                         
  -5   9   7          2.87          9.63        19.92 o                         
  -4   9   7        516.28        475.52        37.47 o                         
  -3   9   7        170.91        170.84        18.45 o                         
  -2   9   7         46.71         42.51        12.49 o                         
  -1   9   7        142.32        204.61        25.99 o                         
   0   9   7        352.20        347.80        15.90 o                         
   1   9   7        579.05        574.83        16.06 o                         
   2   9   7        341.32        307.69        14.76 o                         
   3   9   7        356.78        370.34        23.94 o                         
   4   9   7        196.86        227.47        23.12 o                         
   5   9   7         70.36         62.87        25.84 o                         
   6   9   7          3.93         36.65        29.81 o                         
  -6  10   7         90.55        114.85        34.90 o                         
  -5  10   7        465.95        424.96        33.68 o                         
  -4  10   7         14.00         30.81        18.28 o                         
  -3  10   7        599.70        585.11        30.24 o                         
  -2  10   7         40.22         20.88        14.88 o                         
  -1  10   7         33.63         37.78        20.76 o                         
   0  10   7       1847.87       1692.90        38.74 o                         
   1  10   7       1155.62       1099.44        23.70 o                         
   2  10   7       1368.26       1368.32        34.98 o                         
   3  10   7       2101.84       2080.24        42.05 o                         
   4  10   7        145.06        171.30        22.15 o                         
   5  10   7        133.04        167.82        35.01 o                         
   6  10   7         41.27         36.23        28.51 o                         
  -6  11   7         22.80         31.43        31.32 o                         
  -5  11   7        102.34        117.21        53.15 o                         
  -4  11   7        868.52        893.97        36.75 o                         
  -3  11   7         94.81         81.45        16.94 o                         
  -2  11   7       2953.81       2919.86        60.49 o                         
  -1  11   7         13.66         26.11        17.72 o                         
   0  11   7       3328.22       3312.05        54.12 o                         
   1  11   7        177.86        195.07        15.04 o                         
   2  11   7       2310.92       2277.31        55.62 o                         
   3  11   7        121.08         99.95        15.75 o                         
   4  11   7        414.67        478.27        31.69 o                         
   5  11   7          3.02         25.01        30.71 o                         
   6  11   7        135.67        174.62        28.84 o                         
  -6  12   7         83.45         55.54        57.34 o                         
  -5  12   7          4.32        -14.03        27.26 o                         
  -4  12   7          1.05          8.82        19.06 o                         
  -3  12   7         24.41         22.80        16.97 o                         
  -2  12   7         55.25         28.85        17.17 o                         
  -1  12   7        188.54        219.60        22.33 o                         
   0  12   7        241.65        213.28        27.33 o                         
   1  12   7        104.85        118.23        19.20 o                         
   2  12   7        157.95        125.57        26.93 o                         
   3  12   7          4.72         11.18        14.83 o                         
   4  12   7        134.97        132.08        23.50 o                         
   5  12   7          7.01         46.81        43.60 o                         
   6  12   7         12.75         14.02        57.12 o                         
  -5  13   7         11.75         33.47        26.04 o                         
  -4  13   7         67.05        121.43        21.77 o                         
  -3  13   7        137.44        134.89        22.93 o                         
  -2  13   7        860.82        822.45        37.60 o                         
  -1  13   7         77.63         69.53        26.16 o                         
   0  13   7        897.58        798.29        31.88 o                         
   1  13   7        172.12        222.30        21.84 o                         
   2  13   7       1267.15       1286.06        49.13 o                         
   3  13   7          6.25         -3.00        21.71 o                         
   4  13   7        153.88        162.54        21.75 o                         
   5  13   7          0.27         34.41        23.20 o                         
  -5  14   7         91.13         54.39        28.34 o                         
  -4  14   7        312.50        278.97        27.44 o                         
  -3  14   7        561.22        573.30        46.64 o                         
  -2  14   7       1691.67       1673.43        86.24 o                         
  -1  14   7       1410.78       1512.08        64.99 o                         
   0  14   7          5.18         -6.23        17.17 o                         
   1  14   7       1035.10       1133.24        37.31 o                         
   2  14   7         21.36          6.39        25.75 o                         
   3  14   7        264.65        229.04        28.47 o                         
   4  14   7        466.52        409.13        31.89 o                         
   5  14   7        100.05        149.91        28.13 o                         
  -5  15   7         21.86          2.87        39.04 o                         
  -4  15   7          7.40          4.39        23.10 o                         
  -3  15   7         68.72         56.58        27.34 o                         
  -2  15   7          8.92         38.41        31.27 o                         
  -1  15   7         12.64         19.25        29.94 o                         
   0  15   7         79.19         57.26        18.49 o                         
   1  15   7          4.46          9.08        17.78 o                         
   2  15   7        204.05        103.92        28.71 o                         
   3  15   7         53.32         64.73        24.27 o                         
   4  15   7          6.33         18.07        25.93 o                         
   5  15   7          7.83         13.95        54.91 o                         
  -5  16   7         36.53         29.38        38.92 o                         
  -4  16   7         25.04         13.71        23.32 o                         
  -3  16   7        148.94        122.88        51.56 o                         
  -2  16   7        300.68        323.64        44.02 o                         
  -1  16   7        443.51        488.06        47.06 o                         
   0  16   7          2.03        -19.82        19.82 o                         
   1  16   7        405.28        410.98        27.69 o                         
   2  16   7          3.33         14.48        24.98 o                         
   3  16   7         47.95          9.97        33.88 o                         
   4  16   7          8.14         -6.87        25.86 o                         
  -4  17   7         75.66         73.71        37.96 o                         
  -3  17   7          0.05        -35.66        35.66 o                         
  -2  17   7        400.79        410.51        47.49 o                         
  -1  17   7        114.94         61.80        33.37 o                         
   0  17   7        684.73        735.30        35.87 o                         
   1  17   7         89.87         36.33        20.30 o                         
   2  17   7        365.28        381.33        35.73 o                         
   3  17   7         56.40         11.87        26.10 o                         
   4  17   7        259.95        249.09        34.45 o                         
  -4  18   7         18.01         46.41        46.46 o                         
  -3  18   7         69.79        100.70        40.84 o                         
  -2  18   7         57.83        107.58        39.91 o                         
  -1  18   7          3.28        -33.68        33.68 o                         
   0  18   7         25.29         -6.50        22.05 o                         
   1  18   7         46.45         41.98        21.39 o                         
   2  18   7         32.61         39.96        43.55 o                         
   3  18   7        132.65         81.43        37.91 o                         
   4  18   7          1.90        -47.10        47.10 o                         
  -3  19   7          0.70         38.43        50.75 o                         
  -2  19   7         47.96         59.25        38.58 o                         
  -1  19   7         10.76          0.32        35.30 o                         
   0  19   7        147.67        161.34        39.16 o                         
   1  19   7         17.33          9.66        21.62 o                         
   2  19   7        218.98        265.87        36.08 o                         
   3  19   7          0.17        -39.93        39.93 o                         
  -2  20   7          3.02        -11.76        37.88 o                         
  -1  20   7        166.38        130.60        41.37 o                         
   0  20   7         78.44         58.59        36.09 o                         
   1  20   7        238.38        248.99        42.73 o                         
   2  20   7        153.66        162.66        33.47 o                         
   0  21   7         27.92         52.61        37.81 o                         
  -7   0   8          6.11         -0.99        44.96 o                         
  -6   0   8         20.09         39.00        42.69 o                         
  -5   0   8         97.99        153.10        20.83 o                         
  -4   0   8       2933.67       2964.81        67.66 o                         
  -3   0   8       1173.95       1038.79        29.91 o                         
  -2   0   8      11976.61      11656.10        91.29 o                         
  -1   0   8       6180.97       6622.59        67.31 o                         
   0   0   8       1952.13       2053.96        58.93 o                         
   1   0   8        822.31        859.65        26.07 o                         
   2   0   8        334.35        393.00        21.62 o                         
   3   0   8       4021.91       3911.85       106.85 o                         
   4   0   8       2096.98       2308.56        96.50 o                         
   5   0   8         67.58         51.08        22.70 o                         
   6   0   8        322.66        375.43        40.65 o                         
   7   0   8         10.27         29.60        31.17 o                         
  -7   1   8          1.68         22.83        33.40 o                         
  -6   1   8         72.89        105.97        24.45 o                         
  -5   1   8        320.70        339.09        20.43 o                         
  -4   1   8       1745.37       1676.28        33.65 o                         
  -3   1   8          4.69          9.06         7.25 o                         
  -2   1   8       7425.37       7368.85        61.40 o                         
  -1   1   8        319.82        402.75        11.37 o                         
   0   1   8       2721.90       2783.02        44.15 o                         
   1   1   8        525.17        458.14        14.57 o                         
   2   1   8        502.93        449.96        10.59 o                         
   3   1   8        382.46        404.31        18.19 o                         
   4   1   8        566.74        615.42        27.33 o                         
   5   1   8         61.22         49.55        18.95 o                         
   6   1   8        208.93        168.96        23.32 o                         
   7   1   8          2.45         23.79        23.37 o                         
  -7   2   8         40.65         44.86        24.93 o                         
  -6   2   8          1.13         -7.60        26.66 o                         
  -5   2   8        505.43        528.36        41.57 o                         
  -4   2   8        549.46        575.60        21.51 o                         
  -3   2   8       1297.69       1218.40        25.61 o                         
  -2   2   8       9878.43       9643.62        52.61 o                         
  -1   2   8         33.33         15.64         4.78 o                         
   0   2   8         37.19         40.64         7.78 o                         
   1   2   8         12.70          7.92         6.57 o                         
   2   2   8       2836.04       2929.75        29.00 o                         
   3   2   8       3713.58       3790.26        55.77 o                         
   4   2   8        918.30       1001.08        37.72 o                         
   5   2   8        485.68        426.85        34.00 o                         
   6   2   8        252.39        285.08        30.23 o                         
   7   2   8          8.99         15.17        22.05 o                         
  -7   3   8         39.25         72.59        31.54 o                         
  -6   3   8         70.59        117.84        25.40 o                         
  -5   3   8        155.06        192.26        27.99 o                         
  -4   3   8        749.46        749.85        30.64 o                         
  -3   3   8         48.41         52.36         8.03 o                         
  -2   3   8       4595.83       4437.14        33.75 o                         
  -1   3   8         29.10         37.52         5.03 o                         
   0   3   8       8216.72       8465.61        60.24 o                         
   1   3   8       3911.68       3790.39        40.41 o                         
   2   3   8       1722.78       1585.77        24.62 o                         
   3   3   8       2848.91       2926.18        76.51 o                         
   4   3   8        132.03        137.31        17.92 o                         
   5   3   8        116.44        146.09        23.24 o                         
   6   3   8         60.89         68.51        21.39 o                         
   7   3   8          2.01         12.04        34.83 o                         
  -7   4   8         19.42         46.03        30.84 o                         
  -6   4   8         60.67         69.91        23.26 o                         
  -5   4   8          5.81         29.86        19.58 o                         
  -4   4   8         77.01         76.96        18.03 o                         
  -3   4   8        304.36        287.91        14.96 o                         
  -2   4   8       1164.26       1115.45        20.87 o                         
  -1   4   8       5638.77       5481.63        34.78 o                         
   0   4   8       8105.27       8290.28        68.35 o                         
   1   4   8       3494.32       3626.97        35.72 o                         
   2   4   8       3267.91       3050.99        37.53 o                         
   3   4   8        273.68        270.81        14.35 o                         
   4   4   8        150.71        147.81        17.89 o                         
   5   4   8         27.88         44.14        17.99 o                         
   6   4   8          0.42         -0.87        26.00 o                         
   7   4   8         26.57        -10.58        51.54 o                         
  -7   5   8          0.27         40.35        56.04 o                         
  -6   5   8         52.75         71.60        24.12 o                         
  -5   5   8         81.35        153.34        27.77 o                         
  -4   5   8          5.00          4.28        15.61 o                         
  -3   5   8        387.66        389.15        22.38 o                         
  -2   5   8       1681.68       1523.05        26.54 o                         
  -1   5   8        139.00        131.32         8.21 o                         
   0   5   8       3978.55       4048.41        46.68 o                         
   1   5   8       2686.94       2637.87        38.84 o                         
   2   5   8         67.80         62.65         8.08 o                         
   3   5   8        427.68        427.54        17.17 o                         
   4   5   8          1.62         -5.23        14.92 o                         
   5   5   8          4.99         18.29        17.27 o                         
   6   5   8         22.78         81.32        29.04 o                         
   7   5   8         14.50        -11.32        52.75 o                         
  -7   6   8         25.06        204.83        53.21 o                         
  -6   6   8        153.31        143.39        32.48 o                         
  -5   6   8         21.19         43.44        21.41 o                         
  -4   6   8        513.04        512.52        40.76 o                         
  -3   6   8         90.06         86.19        17.80 o                         
  -2   6   8        749.78        785.78        23.13 o                         
  -1   6   8       8221.73       8001.51        64.71 o                         
   0   6   8       5446.23       5289.37        43.77 o                         
   1   6   8       4416.63       4353.28        59.08 o                         
   2   6   8       6663.36       6413.77        51.91 o                         
   3   6   8          8.03         14.03        10.01 o                         
   4   6   8        187.63        187.81        19.21 o                         
   5   6   8        116.09        154.10        28.01 o                         
   6   6   8          8.93         53.30        27.51 o                         
  -7   7   8         26.30        156.70        53.85 o                         
  -6   7   8        435.16        478.81        44.81 o                         
  -5   7   8          2.53         30.73        21.52 o                         
  -4   7   8        373.77        388.87        32.35 o                         
  -3   7   8       1343.23       1360.66        39.46 o                         
  -2   7   8         24.03         49.00        12.14 o                         
  -1   7   8       2774.38       2918.73        51.56 o                         
   0   7   8         39.62         31.46         7.20 o                         
   1   7   8        213.43        223.88        12.97 o                         
   2   7   8       2323.26       2243.26        32.61 o                         
   3   7   8         95.67         80.17        11.72 o                         
   4   7   8        948.54       1009.35        40.63 o                         
   5   7   8        184.37        204.77        29.79 o                         
   6   7   8         32.19         97.69        30.83 o                         
  -6   8   8        115.70        192.24        29.36 o                         
  -5   8   8          0.34          4.93        19.94 o                         
  -4   8   8        219.88        233.63        22.91 o                         
  -3   8   8          2.22        -15.03        15.03 o                         
  -2   8   8          2.55         15.72        16.76 o                         
  -1   8   8       1163.66       1148.02        35.44 o                         
   0   8   8       1614.82       1635.31        31.35 o                         
   1   8   8         24.09         29.38         7.99 o                         
   2   8   8       2309.59       2368.72        37.25 o                         
   3   8   8          2.05         12.70        14.04 o                         
   4   8   8         33.46         70.03        19.27 o                         
   5   8   8        122.57        152.68        28.48 o                         
   6   8   8          4.05         30.76        28.48 o                         
  -6   9   8        355.90        386.29        38.41 o                         
  -5   9   8         14.20         35.11        33.15 o                         
  -4   9   8       1018.57        979.15        39.47 o                         
  -3   9   8       1280.28       1230.88        36.36 o                         
  -2   9   8        166.43        127.71        15.41 o                         
  -1   9   8       1502.14       1456.67        41.48 o                         
   0   9   8        487.87        494.17        19.42 o                         
   1   9   8          4.45         13.48         9.03 o                         
   2   9   8       3246.98       3119.40        46.32 o                         
   3   9   8        114.80        109.99        17.70 o                         
   4   9   8        801.11        832.29        37.53 o                         
   5   9   8        484.38        489.65        33.19 o                         
   6   9   8          2.38         52.12        24.91 o                         
  -6  10   8          2.38         41.56        32.85 o                         
  -5  10   8          5.92          4.81        31.75 o                         
  -4  10   8         10.95         -7.87        18.08 o                         
  -3  10   8        209.87        215.16        21.98 o                         
  -2  10   8       1411.85       1382.04        42.46 o                         
  -1  10   8        261.93        254.19        23.63 o                         
   0  10   8        361.57        282.58        20.94 o                         
   1  10   8        524.33        512.04        23.10 o                         
   2  10   8         29.61         12.09        14.55 o                         
   3  10   8        800.67        835.76        33.49 o                         
   4  10   8        332.60        368.74        27.51 o                         
   5  10   8         55.77         60.19        28.23 o                         
   6  10   8         12.06         71.36        26.03 o                         
  -6  11   8         10.29         21.76        31.37 o                         
  -5  11   8          2.30        -15.65        23.72 o                         
  -4  11   8        137.77        134.33        20.98 o                         
  -3  11   8        231.89        224.70        21.62 o                         
  -2  11   8        124.28         79.15        17.75 o                         
  -1  11   8        223.91        247.24        22.84 o                         
   0  11   8        117.72         99.80        15.21 o                         
   1  11   8        379.13        397.81        22.26 o                         
   2  11   8        518.36        488.50        39.60 o                         
   3  11   8          8.40         15.89        15.59 o                         
   4  11   8        186.82        188.24        24.56 o                         
   5  11   8        322.19        354.85        32.09 o                         
   6  11   8          0.03         15.97        32.39 o                         
  -5  12   8         94.52         95.53        30.98 o                         
  -4  12   8        117.88        114.96        22.05 o                         
  -3  12   8        947.38        897.98        35.81 o                         
  -2  12   8        936.32        885.23        37.87 o                         
  -1  12   8        672.04        657.05        33.33 o                         
   0  12   8       1351.29       1257.92        45.17 o                         
   1  12   8        743.83        768.35        29.28 o                         
   2  12   8        705.85        578.21        85.67 o                         
   3  12   8        784.28        778.10        51.84 o                         
   4  12   8        241.29        304.79        27.32 o                         
   5  12   8         48.88         58.19        24.33 o                         
  -5  13   8        244.13        184.54        32.60 o                         
  -4  13   8         76.09         68.86        21.35 o                         
  -3  13   8         19.02          7.76        19.34 o                         
  -2  13   8       1305.43       1399.54        48.47 o                         
  -1  13   8         19.70         21.13        17.84 o                         
   0  13   8       1085.84       1152.39        44.67 o                         
   1  13   8       1521.47       1582.45        51.06 o                         
   2  13   8         49.77         14.55        24.46 o                         
   3  13   8        405.44        387.45        42.89 o                         
   4  13   8         31.60         60.13        21.56 o                         
   5  13   8         13.21         13.38        22.58 o                         
  -5  14   8          5.99        -12.44        29.42 o                         
  -4  14   8          5.43         28.79        20.85 o                         
  -3  14   8        166.24        151.05        25.32 o                         
  -2  14   8        126.12        222.78        28.70 o                         
  -1  14   8        187.61        150.49        32.29 o                         
   0  14   8        220.58        200.43        26.29 o                         
   1  14   8         97.04        133.26        24.09 o                         
   2  14   8        104.06         12.71        38.05 o                         
   3  14   8         16.64        -11.14        32.44 o                         
   4  14   8         84.03        111.71        37.96 o                         
   5  14   8          5.58         29.44        31.47 o                         
  -5  15   8         44.60         38.50        27.67 o                         
  -4  15   8         22.99         47.39        23.96 o                         
  -3  15   8         25.48         13.77        34.00 o                         
  -2  15   8        462.04        466.08        46.47 o                         
  -1  15   8        244.79        251.16        37.30 o                         
   0  15   8        747.09        764.27        41.98 o                         
   1  15   8       1074.12       1148.33        47.79 o                         
   2  15   8         24.03         32.46        32.69 o                         
   3  15   8        315.96        274.54        67.18 o                         
   4  15   8         36.14         47.20        36.29 o                         
   5  15   8          4.05         12.09        54.02 o                         
  -4  16   8        155.42        150.32        29.99 o                         
  -3  16   8         70.26         65.82        35.71 o                         
  -2  16   8         69.74         89.01        35.13 o                         
  -1  16   8        152.01        137.95        35.65 o                         
   0  16   8         43.44         45.22        29.29 o                         
   1  16   8        429.45        432.67        34.88 o                         
   2  16   8        104.01        213.36        41.28 o                         
   3  16   8        236.88        102.00        35.68 o                         
   4  16   8         90.49         57.05        36.52 o                         
  -4  17   8          0.02        -30.92        42.30 o                         
  -3  17   8         33.42         33.98        40.05 o                         
  -2  17   8         42.24         87.23        37.41 o                         
  -1  17   8         17.85         48.60        35.19 o                         
   0  17   8        132.16        129.53        38.28 o                         
   1  17   8        178.11        171.87        28.47 o                         
   2  17   8          2.24         38.58        45.85 o                         
   3  17   8        107.62         66.96        65.23 o                         
  -3  18   8         23.38         43.28        38.63 o                         
  -2  18   8        305.63        250.39        43.60 o                         
  -1  18   8        145.82        140.08        37.37 o                         
   0  18   8        118.51         69.18        35.33 o                         
   1  18   8        123.56        125.37        31.83 o                         
   2  18   8         85.15        136.35        44.60 o                         
   3  18   8        134.69         41.59        69.79 o                         
  -2  19   8         16.10         -1.45        39.02 o                         
  -1  19   8        251.94        266.32        45.88 o                         
   0  19   8        134.83         95.02        37.61 o                         
   1  19   8          6.03        -14.80        25.26 o                         
   2  19   8        122.00        169.02        43.69 o                         
  -1  20   8          5.49        -12.54        36.15 o                         
   0  20   8          6.07         23.57        35.28 o                         
   1  20   8          0.01          5.92        35.87 o                         
   2  20   8          0.31          6.70        50.43 o                         
   0  21   8         67.27         82.00        49.64 o                         
  -7   1   9         89.15         72.06        34.98 o                         
  -6   1   9          3.74          7.55        21.31 o                         
  -5   1   9        186.91        236.06        19.36 o                         
  -4   1   9         39.30         60.46        12.37 o                         
  -3   1   9       5662.38       5402.46        49.02 o                         
  -2   1   9       2143.55       2134.66        22.69 o                         
  -1   1   9      22681.74      22962.25       122.42 o                         
   0   1   9       1947.16       1740.99        37.43 o                         
   1   1   9          4.05         11.50         5.58 o                         
   2   1   9        354.56        372.24        10.42 o                         
   3   1   9        621.92        662.66        23.49 o                         
   4   1   9        350.71        363.02        23.93 o                         
   5   1   9       1711.04       1774.03        54.30 o                         
   6   1   9         62.64         83.03        21.35 o                         
   7   1   9        149.34        173.94        31.91 o                         
  -7   2   9          2.85          6.48        24.31 o                         
  -6   2   9         44.22         80.24        23.72 o                         
  -5   2   9         35.60         79.94        18.61 o                         
  -4   2   9        187.34        195.15        15.33 o                         
  -3   2   9        710.07        699.10        18.77 o                         
  -2   2   9       3541.30       3271.30        28.01 o                         
  -1   2   9         47.94         50.69         8.09 o                         
   0   2   9       3878.54       3698.03        53.00 o                         
   1   2   9        653.51        630.26        18.01 o                         
   2   2   9       4436.16       4226.12        37.67 o                         
   3   2   9        335.80        328.42        16.75 o                         
   4   2   9       1170.21       1187.17        37.44 o                         
   5   2   9          3.29          6.41        18.10 o                         
   6   2   9         29.15         30.80        22.47 o                         
   7   2   9         10.14         28.80        27.00 o                         
  -7   3   9         40.02         26.89        29.87 o                         
  -6   3   9          0.61         50.67        22.77 o                         
  -5   3   9         65.84         42.28        21.96 o                         
  -4   3   9        453.73        474.97        24.56 o                         
  -3   3   9        607.03        534.12        15.72 o                         
  -2   3   9        342.18        329.96        11.02 o                         
  -1   3   9         19.13          9.08         5.11 o                         
   0   3   9       8794.07       9003.11        70.74 o                         
   1   3   9       4499.13       4295.28        66.98 o                         
   2   3   9       1381.16       1419.63        25.77 o                         
   3   3   9       1298.40       1292.07        29.77 o                         
   4   3   9        163.86        214.81        19.92 o                         
   5   3   9        357.97        363.11        26.44 o                         
   6   3   9        102.39        133.30        24.07 o                         
   7   3   9         28.87         34.42        34.84 o                         
  -7   4   9          7.22          1.48        30.08 o                         
  -6   4   9        281.06        272.97        29.65 o                         
  -5   4   9         37.34         68.91        20.74 o                         
  -4   4   9        396.95        361.25        28.00 o                         
  -3   4   9          6.83          6.63         9.61 o                         
  -2   4   9        293.06        257.36        11.03 o                         
  -1   4   9        663.53        688.06        13.78 o                         
   0   4   9       7750.35       7668.35        56.34 o                         
   1   4   9         14.40         32.16         6.73 o                         
   2   4   9       6260.19       6268.60        51.25 o                         
   3   4   9        250.72        243.83        14.29 o                         
   4   4   9        112.71        139.36        18.15 o                         
   5   4   9         58.22         82.10        19.48 o                         
   6   4   9          8.29         33.24        22.38 o                         
   7   4   9          2.16         15.48        50.02 o                         
  -7   5   9         11.39        126.92        65.56 o                         
  -6   5   9        265.74        230.54        35.86 o                         
  -5   5   9        960.14       1011.71        43.47 o                         
  -4   5   9        737.94        689.83        33.22 o                         
  -3   5   9       1555.97       1549.31        40.46 o                         
  -2   5   9        271.96        265.27        13.01 o                         
  -1   5   9       2009.74       1937.18        26.49 o                         
   0   5   9        242.53        213.35        12.94 o                         
   1   5   9      11245.97      10856.77        75.11 o                         
   2   5   9       1691.83       1632.81        27.12 o                         
   3   5   9       5197.04       4964.38        56.50 o                         
   4   5   9        632.04        641.83        25.99 o                         
   5   5   9        195.74        167.75        22.20 o                         
   6   5   9          0.92         31.91        26.29 o                         
  -6   6   9         30.54         66.04        29.62 o                         
  -5   6   9        135.87        160.83        24.64 o                         
  -4   6   9         33.80         26.27        20.23 o                         
  -3   6   9         46.54         49.59        14.87 o                         
  -2   6   9        102.88        117.13        11.73 o                         
  -1   6   9        178.70        176.66        14.61 o                         
   0   6   9         12.55         17.28         9.60 o                         
   1   6   9         56.24         40.14         8.53 o                         
   2   6   9        154.69        150.92        10.95 o                         
   3   6   9        924.74        903.07        24.53 o                         
   4   6   9         21.17         18.59        13.79 o                         
   5   6   9        145.55        171.36        28.52 o                         
   6   6   9          3.98         34.44        27.22 o                         
  -6   7   9         50.86        115.42        30.31 o                         
  -5   7   9        727.87        719.41        43.21 o                         
  -4   7   9        387.23        333.01        30.77 o                         
  -3   7   9        295.03        305.75        22.60 o                         
  -2   7   9        384.26        383.18        19.79 o                         
  -1   7   9         51.87         43.67        13.91 o                         
   0   7   9        647.51        628.49        21.22 o                         
   1   7   9       8706.49       8562.71        58.60 o                         
   2   7   9       1173.09       1119.92        24.57 o                         
   3   7   9       1286.19       1273.38        28.80 o                         
   4   7   9        750.28        771.47        33.56 o                         
   5   7   9          3.49         31.16        22.64 o                         
   6   7   9          0.26         45.62        23.04 o                         
  -6   8   9        178.68        248.39        41.07 o                         
  -5   8   9        162.13        142.25        24.40 o                         
  -4   8   9       1184.89       1177.96        42.11 o                         
  -3   8   9         21.82         21.46        14.05 o                         
  -2   8   9       4284.60       4186.72        52.16 o                         
  -1   8   9       4176.81       4391.43        67.91 o                         
   0   8   9       1635.52       1721.14        37.28 o                         
   1   8   9        260.11        260.73        14.39 o                         
   2   8   9        578.27        589.08        24.74 o                         
   3   8   9       1707.98       1757.85        38.11 o                         
   4   8   9        772.99        821.65        34.58 o                         
   5   8   9         37.31         40.45        20.93 o                         
   6   8   9        225.58        252.12        30.20 o                         
  -6   9   9        138.61        138.49        34.74 o                         
  -5   9   9         17.89          7.05        22.12 o                         
  -4   9   9         18.29         25.48        18.52 o                         
  -3   9   9        116.96        106.91        25.42 o                         
  -2   9   9          3.26        -12.37        15.66 o                         
  -1   9   9        818.63        861.09        34.09 o                         
   0   9   9        464.05        412.22        22.17 o                         
   1   9   9          2.24         17.18        10.02 o                         
   2   9   9         14.17         15.39        14.34 o                         
   3   9   9         13.77          1.53        14.95 o                         
   4   9   9          3.09         14.23        17.52 o                         
   5   9   9         51.06         50.03        21.50 o                         
   6   9   9          0.65         31.38        24.78 o                         
  -6  10   9          0.44         33.05        30.55 o                         
  -5  10   9          0.60        -13.80        23.08 o                         
  -4  10   9        302.09        276.52        23.86 o                         
  -3  10   9         81.06         69.66        16.66 o                         
  -2  10   9       1978.92       1922.19        50.55 o                         
  -1  10   9        877.50        940.52        36.51 o                         
   0  10   9        586.89        565.06        24.95 o                         
   1  10   9        694.26        718.14        27.26 o                         
   2  10   9          5.25         -5.99        13.34 o                         
   3  10   9         14.12         10.54        15.52 o                         
   4  10   9        338.96        380.58        36.12 o                         
   5  10   9         31.56         32.35        25.34 o                         
   6  10   9         90.94        139.85        30.08 o                         
  -6  11   9         37.73        140.12        57.69 o                         
  -5  11   9        131.17         63.14        39.22 o                         
  -4  11   9          4.45          6.86        17.76 o                         
  -3  11   9       1682.04       1563.78        44.62 o                         
  -2  11   9         66.34         67.96        28.16 o                         
  -1  11   9       3600.53       3611.50        69.90 o                         
   0  11   9        796.07        744.68        41.62 o                         
   1  11   9       1350.01       1319.00        36.87 o                         
   2  11   9          4.54         -3.04        46.33 o                         
   3  11   9       1544.15       1502.81        44.18 o                         
   4  11   9          1.03          1.13        18.92 o                         
   5  11   9        635.12        622.02        38.57 o                         
   6  11   9         27.66        -10.70        48.71 o                         
  -5  12   9        123.69         89.16        26.75 o                         
  -4  12   9         44.30          5.32        22.25 o                         
  -3  12   9        215.11        183.39        24.76 o                         
  -2  12   9        219.16        183.46        31.12 o                         
  -1  12   9        688.67        697.90        35.03 o                         
   0  12   9        423.69        411.21        29.74 o                         
   1  12   9          5.04         24.49        15.68 o                         
   2  12   9        848.51        771.49        49.01 o                         
   3  12   9        455.21        431.22        43.54 o                         
   4  12   9          9.52         27.93        20.08 o                         
   5  12   9          0.36         52.33        23.93 o                         
  -5  13   9          0.71         -6.67        25.02 o                         
  -4  13   9         18.36         23.95        19.90 o                         
  -3  13   9          6.65         -7.55        21.77 o                         
  -2  13   9         52.80         84.15        23.23 o                         
  -1  13   9        699.80        703.38        36.10 o                         
   0  13   9        498.14        466.04        32.35 o                         
   1  13   9        970.35        932.90        41.77 o                         
   2  13   9        460.10        342.65        89.45 o                         
   3  13   9        298.57        219.01        62.49 o                         
   4  13   9        180.46        158.20        31.97 o                         
   5  13   9         15.20         66.41        24.42 o                         
  -5  14   9         58.13         16.06        26.34 o                         
  -4  14   9        394.55        351.69        33.42 o                         
  -3  14   9         24.55         -2.85        23.10 o                         
  -2  14   9        813.61        872.00        42.60 o                         
  -1  14   9        485.04        458.04        42.97 o                         
   0  14   9       1038.86       1058.24        46.01 o                         
   1  14   9        137.56        149.00        25.33 o                         
   2  14   9       1290.36       1442.22        71.37 o                         
   3  14   9        141.85        106.87        59.76 o                         
   4  14   9        586.13        585.92        54.58 o                         
   5  14   9          0.82         43.75        55.36 o                         
  -5  15   9          1.50        -33.97        33.97 o                         
  -4  15   9         98.42        122.68        31.80 o                         
  -3  15   9          5.41        -23.81        23.81 o                         
  -2  15   9        325.96        345.43        43.86 o                         
  -1  15   9         39.78         55.21        30.92 o                         
   0  15   9         25.43        -20.89        23.39 o                         
   1  15   9         64.42        113.38        34.07 o                         
   2  15   9         12.37         93.46        78.10 o                         
   3  15   9          0.47        -36.99        36.99 o                         
   4  15   9         21.81         16.26        57.83 o                         
  -4  16   9         46.10         47.77        27.00 o                         
  -3  16   9          2.58         49.63        33.66 o                         
  -2  16   9         15.67         54.64        35.28 o                         
  -1  16   9         32.67         30.59        31.46 o                         
   0  16   9        357.27        340.93        34.11 o                         
   1  16   9          6.86         21.58        23.92 o                         
   2  16   9        520.57        643.45        56.01 o                         
   3  16   9         87.00          6.88        68.62 o                         
   4  16   9          2.34        -32.67        38.64 o                         
  -4  17   9          3.69         -6.15        36.07 o                         
  -3  17   9        289.86        357.03        48.90 o                         
  -2  17   9        352.54        385.18        48.18 o                         
  -1  17   9        454.12        533.66        50.63 o                         
   0  17   9        234.44        231.58        48.77 o                         
   1  17   9        369.07        427.79        37.26 o                         
   2  17   9          4.18         65.77        36.45 o                         
   3  17   9        136.37         61.74        92.03 o                         
  -3  18   9          0.01        -33.59        37.37 o                         
  -2  18   9        143.32        179.50        43.45 o                         
  -1  18   9         14.95         31.25        34.90 o                         
   0  18   9        121.58         81.57        28.56 o                         
   1  18   9          0.27          3.36        25.45 o                         
   2  18   9          8.34         39.11        37.36 o                         
   3  18   9          7.29        155.76       132.79 o                         
  -2  19   9         17.32         39.70        39.42 o                         
  -1  19   9        117.64         86.38        38.47 o                         
   0  19   9         16.83        -28.09        32.88 o                         
   1  19   9         34.45        -11.25        36.27 o                         
   2  19   9         35.37        108.59        42.77 o                         
  -1  20   9         82.48         84.26        37.79 o                         
   0  20   9        323.56        312.67        48.50 o                         
   1  20   9         13.61         25.13        39.35 o                         
   2  20   9        181.81        157.40        60.14 o                         
   0  21   9          0.01          3.79        47.03 o                         
   1  21   9         39.05        -23.17        51.41 o                         
  -7   0  10         66.61         62.56        46.50 o                         
  -6   0  10         27.10         89.49        74.33 o                         
  -5   0  10          4.46         11.19        16.87 o                         
  -4   0  10        159.20        192.18        24.15 o                         
  -3   0  10         58.08         36.31        13.39 o                         
  -2   0  10        462.25        456.16        18.42 o                         
  -1   0  10      25701.23      24929.02       137.72 o                         
   0   0  10       3628.99       4175.46        93.54 o                         
   1   0  10      21989.15      21696.21       117.86 o                         
   2   0  10       3521.63       3355.65        39.56 o                         
   3   0  10          3.42          2.97        18.98 o                         
   4   0  10          4.85         34.40        17.49 o                         
   5   0  10        351.50        415.85        38.99 o                         
   6   0  10        177.51         85.01        41.23 o                         
  -7   1  10          7.26          5.78        31.57 o                         
  -6   1  10         65.77         63.17        21.85 o                         
  -5   1  10          0.07          9.89        14.32 o                         
  -4   1  10       2198.82       2107.00        39.67 o                         
  -3   1  10         10.91          6.93         9.23 o                         
  -2   1  10       1917.19       1882.87        22.28 o                         
  -1   1  10       1560.30       1710.87        25.64 o                         
   0   1  10        117.16         74.28        11.85 o                         
   1   1  10       2983.29       3135.83        36.22 o                         
   2   1  10        338.60        260.34         9.43 o                         
   3   1  10        166.77        168.30        12.54 o                         
   4   1  10       1089.85       1146.67        38.33 o                         
   5   1  10         34.48         80.20        23.38 o                         
   6   1  10        133.32        111.36        30.48 o                         
  -7   2  10         22.29         24.09        24.18 o                         
  -6   2  10         55.69         69.14        33.43 o                         
  -5   2  10          4.13         39.99        27.65 o                         
  -4   2  10         63.03         67.61        12.58 o                         
  -3   2  10        136.30        131.35        14.90 o                         
  -2   2  10        865.30        827.18        15.92 o                         
  -1   2  10       7878.29       7536.89        60.23 o                         
   0   2  10         21.74         47.25        10.19 o                         
   1   2  10       4476.30       4379.30        55.50 o                         
   2   2  10       1439.67       1330.75        23.72 o                         
   3   2  10        221.10        216.96        14.99 o                         
   4   2  10        129.36        173.45        17.11 o                         
   5   2  10         58.28         68.56        18.97 o                         
   6   2  10         81.73         62.22        28.35 o                         
   7   2  10        139.48        177.23        50.50 o                         
  -7   3  10          1.94          0.86        23.83 o                         
  -6   3  10        162.91        186.01        26.73 o                         
  -5   3  10        146.26        162.95        29.43 o                         
  -4   3  10       1398.01       1377.44        38.56 o                         
  -3   3  10          7.13          8.46        13.86 o                         
  -2   3  10       3661.28       3631.61        35.04 o                         
  -1   3  10        549.84        485.11        13.58 o                         
   0   3  10       5866.30       5793.45        59.34 o                         
   1   3  10       1896.66       1904.39        33.15 o                         
   2   3  10       3980.48       3976.59        40.45 o                         
   3   3  10        327.25        313.43        17.21 o                         
   4   3  10       1548.48       1596.50        37.22 o                         
   5   3  10         17.35         16.70        21.49 o                         
   6   3  10        103.39        118.06        27.50 o                         
  -7   4  10          0.30        -46.80        46.80 o                         
  -6   4  10         14.38         19.96        25.46 o                         
  -5   4  10        815.74        829.28        39.47 o                         
  -4   4  10        173.83        164.10        18.47 o                         
  -3   4  10       1290.29       1223.14        28.43 o                         
  -2   4  10       1662.96       1564.53        27.52 o                         
  -1   4  10        991.89       1025.29        19.21 o                         
   0   4  10          6.76          5.39         7.58 o                         
   1   4  10        449.28        470.04        16.28 o                         
   2   4  10       4238.89       4161.76        43.38 o                         
   3   4  10       5562.28       5504.38        50.37 o                         
   4   4  10         41.87         41.53        13.29 o                         
   5   4  10        602.22        638.89        28.67 o                         
   6   4  10          5.50        -13.48        31.75 o                         
  -6   5  10        110.20         92.93        29.51 o                         
  -5   5  10        194.73        161.03        25.49 o                         
  -4   5  10        279.82        251.27        33.23 o                         
  -3   5  10        326.24        323.05        17.25 o                         
  -2   5  10          8.26         19.17         8.74 o                         
  -1   5  10        164.75        199.38        10.13 o                         
   0   5  10         41.94         50.77         8.72 o                         
   1   5  10       2799.15       2748.95        40.52 o                         
   2   5  10       2148.23       2105.83        31.98 o                         
   3   5  10       1413.38       1408.35        29.98 o                         
   4   5  10        536.12        578.85        25.48 o                         
   5   5  10         71.54        100.33        18.08 o                         
   6   5  10          3.79          1.63        32.55 o                         
  -6   6  10          2.08        -11.18        27.10 o                         
  -5   6  10        262.20        269.21        28.16 o                         
  -4   6  10          8.58         19.83        16.37 o                         
  -3   6  10       3025.10       2898.62        57.30 o                         
  -2   6  10         13.99         23.46        12.34 o                         
  -1   6  10        495.31        517.82        21.91 o                         
   0   6  10         69.78         38.00        15.29 o                         
   1   6  10        619.43        573.77        20.47 o                         
   2   6  10        657.59        646.42        19.22 o                         
   3   6  10       5684.00       5589.27        64.21 o                         
   4   6  10         96.64         77.64        15.04 o                         
   5   6  10        468.69        534.15        31.65 o                         
   6   6  10          4.62         41.21        26.14 o                         
  -6   7  10         21.00         49.75        35.20 o                         
  -5   7  10         10.66         11.72        21.30 o                         
  -4   7  10        359.07        368.27        26.74 o                         
  -3   7  10        127.26        128.24        16.46 o                         
  -2   7  10       3529.93       3575.93        53.70 o                         
  -1   7  10          3.43          9.38        12.29 o                         
   0   7  10       9588.50       9831.91        94.24 o                         
   1   7  10        396.01        397.23        15.74 o                         
   2   7  10       1662.87       1645.62        30.04 o                         
   3   7  10         12.04         21.79        11.51 o                         
   4   7  10         97.13         87.23        18.41 o                         
   5   7  10        179.17        211.31        34.55 o                         
   6   7  10         41.63         92.03        28.75 o                         
  -6   8  10         26.75         18.91        27.70 o                         
  -5   8  10         27.65         11.95        26.99 o                         
  -4   8  10          1.17         -3.97        17.53 o                         
  -3   8  10       1439.40       1349.68        37.77 o                         
  -2   8  10        356.40        367.25        18.92 o                         
  -1   8  10         66.71         70.84        16.21 o                         
   0   8  10          3.19          3.97        12.84 o                         
   1   8  10         51.76         48.52        10.77 o                         
   2   8  10        143.54        147.38        14.81 o                         
   3   8  10       1802.60       1778.62        35.57 o                         
   4   8  10         98.54        105.92        19.20 o                         
   5   8  10        244.83        253.52        26.94 o                         
   6   8  10         11.62         76.74        27.90 o                         
  -6   9  10        123.59        169.25        36.74 o                         
  -5   9  10         28.33          3.09        22.26 o                         
  -4   9  10        109.31        115.15        18.99 o                         
  -3   9  10        665.74        588.49        28.32 o                         
  -2   9  10       2556.53       2568.21        48.96 o                         
  -1   9  10        566.21        625.91        31.06 o                         
   0   9  10       6825.63       6868.95        76.91 o                         
   1   9  10        135.56        128.11        16.27 o                         
   2   9  10        685.32        668.37        27.03 o                         
   3   9  10          6.22          9.72        15.46 o                         
   4   9  10          3.85         11.35        18.54 o                         
   5   9  10        134.74        139.57        25.04 o                         
   6   9  10         24.90         90.43        28.81 o                         
  -6  10  10          2.64         81.33        57.07 o                         
  -5  10  10         28.51         16.30        37.58 o                         
  -4  10  10        177.95        174.01        21.59 o                         
  -3  10  10        168.61        135.34        19.00 o                         
  -2  10  10        148.96        134.83        33.53 o                         
  -1  10  10       1718.40       1812.11        50.50 o                         
   0  10  10        254.72        246.37        20.53 o                         
   1  10  10       1787.53       1813.22        41.81 o                         
   2  10  10         62.60         26.98        15.72 o                         
   3  10  10        790.15        741.30        32.39 o                         
   4  10  10        158.05        161.22        23.04 o                         
   5  10  10        316.64        355.20        32.52 o                         
   6  10  10         43.07         86.03        51.37 o                         
  -6  11  10          0.87         -3.79        46.40 o                         
  -5  11  10          1.31         14.69        28.76 o                         
  -4  11  10         18.88          1.39        19.14 o                         
  -3  11  10        332.02        297.24        23.78 o                         
  -2  11  10        323.03        268.26        25.71 o                         
  -1  11  10        492.86        492.53        43.20 o                         
   0  11  10       1002.10        976.64        39.66 o                         
   1  11  10        584.90        629.33        27.33 o                         
   2  11  10         40.49        -20.12        72.93 o                         
   3  11  10        296.88        295.79        24.27 o                         
   4  11  10         11.03          9.58        19.17 o                         
   5  11  10          1.75          3.72        34.24 o                         
  -5  12  10        104.64        101.63        28.12 o                         
  -4  12  10          3.93         -9.36        19.12 o                         
  -3  12  10        220.05        184.16        24.96 o                         
  -2  12  10        135.23        137.68        25.51 o                         
  -1  12  10       1011.77       1049.57        42.02 o                         
   0  12  10        273.99        237.45        25.21 o                         
   1  12  10       1462.04       1446.42        40.28 o                         
   2  12  10         41.12         48.87        26.36 o                         
   3  12  10        496.86        434.78        59.44 o                         
   4  12  10         38.20         38.45        19.89 o                         
   5  12  10        454.14        446.19        39.15 o                         
  -5  13  10          0.92         -8.49        27.01 o                         
  -4  13  10        444.38        443.02        31.68 o                         
  -3  13  10         36.03         17.37        21.38 o                         
  -2  13  10        402.86        426.03        31.66 o                         
  -1  13  10         18.69         -6.61        19.95 o                         
   0  13  10        109.13         81.40        22.63 o                         
   1  13  10        488.47        517.10        34.18 o                         
   2  13  10        567.64        704.97        60.48 o                         
   3  13  10        140.42         76.63        32.15 o                         
   4  13  10        401.52        421.32        39.75 o                         
   5  13  10          0.59         20.45        26.47 o                         
  -5  14  10         38.81         22.94        27.13 o                         
  -4  14  10         17.18          1.31        34.63 o                         
  -3  14  10         24.58         58.90        31.13 o                         
  -2  14  10        164.08        159.17        27.11 o                         
  -1  14  10         11.25        -24.20        30.86 o                         
   0  14  10         58.10         38.26        21.76 o                         
   1  14  10         57.69         56.62        21.97 o                         
   2  14  10          7.65         66.40        46.33 o                         
   3  14  10         14.90        -28.25        44.60 o                         
   4  14  10          1.40          1.02        34.46 o                         
  -4  15  10        407.75        281.62        40.52 o                         
  -3  15  10         12.77        104.27        33.57 o                         
  -2  15  10        379.16        383.88        45.76 o                         
  -1  15  10         36.96         11.90        29.42 o                         
   0  15  10         97.88         47.26        26.54 o                         
   1  15  10         33.13         39.43        23.77 o                         
   2  15  10        817.87        926.90        61.34 o                         
   3  15  10         53.55         -8.76        89.04 o                         
   4  15  10        277.46        218.24        72.22 o                         
  -4  16  10         21.59         -4.86        50.23 o                         
  -3  16  10        193.13        276.28        45.96 o                         
  -2  16  10         29.28         49.86        35.09 o                         
  -1  16  10        741.38        749.98        55.98 o                         
   0  16  10         16.08        -13.29        24.95 o                         
   1  16  10        522.96        547.26        39.35 o                         
   2  16  10         66.52         94.30        48.32 o                         
   3  16  10         62.81         12.39        40.55 o                         
   4  16  10          0.64        -39.28        71.26 o                         
  -4  17  10         21.01         29.35        49.28 o                         
  -3  17  10          8.65         69.74        39.11 o                         
  -2  17  10          5.95         41.92        37.23 o                         
  -1  17  10          0.19          6.90        33.81 o                         
   0  17  10         19.62         43.43        27.33 o                         
   1  17  10         10.20         24.73        25.46 o                         
   2  17  10         12.48         62.35        36.93 o                         
   3  17  10          0.00         60.47        42.81 o                         
  -3  18  10        169.65        207.11        45.01 o                         
  -2  18  10          4.09         11.70        36.46 o                         
  -1  18  10        473.07        521.75        96.16 o                         
   0  18  10          5.06         13.90        27.81 o                         
   1  18  10        408.44        394.09        37.70 o                         
   2  18  10          6.70         30.50        36.46 o                         
   3  18  10        203.32        375.59        72.02 o                         
  -2  19  10         32.44         27.07        38.04 o                         
  -1  19  10         30.66        -11.80        36.38 o                         
   0  19  10        209.05        187.01        33.67 o                         
   1  19  10          1.22         -6.03        38.06 o                         
   2  19  10         86.18        109.58        40.09 o                         
  -1  20  10          8.93         25.34        47.31 o                         
   0  20  10          0.70         19.86        36.30 o                         
   1  20  10          0.19        -13.16        50.80 o                         
  -6   1  11         40.77         76.38        50.41 o                         
  -5   1  11         56.31         84.99        37.37 o                         
  -4   1  11        443.93        409.22        25.25 o                         
  -3   1  11        171.98        175.13        17.14 o                         
  -2   1  11        309.08        289.20        13.42 o                         
  -1   1  11        609.22        614.23        20.35 o                         
   0   1  11      12239.64      12395.52       107.30 o                         
   1   1  11      13078.05      12566.56        96.94 o                         
   2   1  11       1703.78       1786.27        29.50 o                         
   3   1  11       3026.36       2923.21        71.29 o                         
   4   1  11        200.50        225.86        25.60 o                         
   5   1  11          8.89         60.00        27.41 o                         
   6   1  11         58.10         20.91        27.95 o                         
  -6   2  11         30.50         37.51        38.00 o                         
  -5   2  11        301.83        333.26        31.78 o                         
  -4   2  11        135.61        139.86        18.87 o                         
  -3   2  11        261.51        255.80        16.62 o                         
  -2   2  11       2778.57       2803.83        29.70 o                         
  -1   2  11        565.02        544.85        17.55 o                         
   0   2  11       2255.61       1977.14        69.79 o                         
   1   2  11        991.54        946.72        24.70 o                         
   2   2  11        457.32        397.68        18.35 o                         
   3   2  11        964.81        970.37        36.51 o                         
   4   2  11        846.37        852.96        40.24 o                         
   5   2  11        304.71        303.53        30.26 o                         
   6   2  11        228.86        202.74        34.13 o                         
  -6   3  11         15.16         49.95        27.76 o                         
  -5   3  11        101.46        107.64        49.67 o                         
  -4   3  11         92.54         82.32        20.29 o                         
  -3   3  11       1611.72       1570.44        32.16 o                         
  -2   3  11         57.17         63.82         7.47 o                         
  -1   3  11       1360.08       1252.41        24.51 o                         
   0   3  11       2903.63       2676.97        44.74 o                         
   1   3  11       2035.44       1914.88        59.40 o                         
   2   3  11         32.44         26.37         9.49 o                         
   3   3  11        869.23        843.45        29.32 o                         
   4   3  11        602.79        616.26        28.42 o                         
   5   3  11         36.50         64.85        23.06 o                         
   6   3  11          5.36        -22.95        27.68 o                         
  -6   4  11         40.29        173.66       108.70 o                         
  -5   4  11        745.24        721.66        46.44 o                         
  -4   4  11        635.72        666.27        56.12 o                         
  -3   4  11       2504.12       2308.41        44.37 o                         
  -2   4  11        781.06        752.73        19.68 o                         
  -1   4  11          8.22         16.31         7.88 o                         
   0   4  11        404.88        351.86        15.28 o                         
   1   4  11         20.77         29.87         9.20 o                         
   2   4  11        212.04        174.19        17.26 o                         
   3   4  11       1197.93       1170.51        35.41 o                         
   4   4  11          9.74          7.52        16.55 o                         
   5   4  11        165.27        217.22        28.27 o                         
   6   4  11         35.56         -0.35        25.08 o                         
  -6   5  11         84.70        132.97        81.24 o                         
  -5   5  11        204.43        204.64        33.64 o                         
  -4   5  11         55.05         14.77        31.13 o                         
  -3   5  11       3536.18       3474.86        54.00 o                         
  -2   5  11        935.14        886.16        24.52 o                         
  -1   5  11       6086.41       6096.17        48.39 o                         
   0   5  11       1121.18       1141.26        25.25 o                         
   1   5  11        904.44        967.91        21.77 o                         
   2   5  11       1535.69       1473.42        32.65 o                         
   3   5  11       1048.58        931.70        28.97 o                         
   4   5  11       2370.01       2322.90        50.93 o                         
   5   5  11       1440.27       1387.14        48.30 o                         
   6   5  11         97.76        100.19        62.26 o                         
  -6   6  11          0.84         67.33        70.95 o                         
  -5   6  11          7.86          1.42        25.94 o                         
  -4   6  11        100.21         75.93        25.53 o                         
  -3   6  11         35.03         21.99        14.40 o                         
  -2   6  11        620.56        637.54        21.85 o                         
  -1   6  11       1022.12       1045.58        27.26 o                         
   0   6  11          3.98          6.91        12.48 o                         
   1   6  11        467.58        462.72        17.65 o                         
   2   6  11        658.07        605.73        27.38 o                         
   3   6  11        641.43        623.62        33.08 o                         
   4   6  11          1.09         -2.21        15.46 o                         
   5   6  11         40.36         90.35        24.94 o                         
   6   6  11         48.07         80.84        35.30 o                         
  -6   7  11         17.22         78.45        81.29 o                         
  -5   7  11         33.78          6.43        37.37 o                         
  -4   7  11        653.91        542.38        67.31 o                         
  -3   7  11        415.16        413.10        28.54 o                         
  -2   7  11        243.74        257.66        24.59 o                         
  -1   7  11       1993.13       1971.15        36.94 o                         
   0   7  11        122.85        118.34        12.63 o                         
   1   7  11        197.54        187.22        13.08 o                         
   2   7  11        234.33        222.65        19.48 o                         
   3   7  11        274.01        269.69        19.22 o                         
   4   7  11        512.28        506.81        30.01 o                         
   5   7  11        269.57        313.37        31.82 o                         
   6   7  11         44.06         94.35        28.29 o                         
  -6   8  11        115.88        181.78        68.20 o                         
  -5   8  11         12.56        -26.60        28.57 o                         
  -4   8  11        158.73        147.56        22.99 o                         
  -3   8  11        647.46        646.40        35.14 o                         
  -2   8  11          1.71         19.41        14.96 o                         
  -1   8  11       4084.99       4034.44        59.77 o                         
   0   8  11       1675.03       1643.35        39.80 o                         
   1   8  11       2461.66       2521.82        48.51 o                         
   2   8  11       3411.50       3349.33        56.44 o                         
   3   8  11        288.46        258.24        22.95 o                         
   4   8  11        564.20        600.86        35.88 o                         
   5   8  11         22.85         33.78        23.86 o                         
   6   8  11         34.88         68.89        28.48 o                         
  -6   9  11         31.74         59.28        69.58 o                         
  -5   9  11         79.72         12.04        60.56 o                         
  -4   9  11         50.21         27.42        20.88 o                         
  -3   9  11        258.29        259.99        35.22 o                         
  -2   9  11         41.52         67.08        23.28 o                         
  -1   9  11        108.17        119.36        19.07 o                         
   0   9  11        274.98        267.37        25.35 o                         
   1   9  11        700.66        720.42        28.45 o                         
   2   9  11         24.96          5.08        13.97 o                         
   3   9  11        113.54         43.48        22.44 o                         
   4   9  11        123.55        112.87        25.02 o                         
   5   9  11          3.83         17.36        28.34 o                         
   6   9  11         81.52        134.11        50.19 o                         
  -6  10  11          1.34         99.50        49.75 o                         
  -5  10  11          2.49         22.44        45.41 o                         
  -4  10  11         36.57         19.69        20.91 o                         
  -3  10  11         38.54        -24.16        24.16 o                         
  -2  10  11        142.17        189.14        20.48 o                         
  -1  10  11       4025.00       4164.56        75.36 o                         
   0  10  11        642.48        591.27        27.33 o                         
   1  10  11       2140.32       2200.23        47.67 o                         
   2  10  11       1384.43       1403.94        47.24 o                         
   3  10  11        277.81        165.65        23.25 o                         
   4  10  11        240.56        263.89        34.76 o                         
   5  10  11          0.18         19.04        24.49 o                         
  -6  11  11         96.44        130.45        41.28 o                         
  -5  11  11        196.21        211.55        37.06 o                         
  -4  11  11         26.10          5.41        21.72 o                         
  -3  11  11        376.99        385.33        31.11 o                         
  -2  11  11          1.84          0.05        28.26 o                         
  -1  11  11       1086.45       1150.52        44.03 o                         
   0  11  11        909.03        883.31        33.75 o                         
   1  11  11        945.44       1000.30        37.96 o                         
   2  11  11        529.55        557.10        70.63 o                         
   3  11  11        381.85        412.60        36.26 o                         
   4  11  11        109.38         79.07        25.13 o                         
   5  11  11        158.82        170.43        30.07 o                         
  -5  12  11          0.49        -21.37        32.79 o                         
  -4  12  11         21.64        -24.15        24.15 o                         
  -3  12  11          6.87         41.58        38.56 o                         
  -2  12  11        187.59        217.52        26.55 o                         
  -1  12  11        684.38        639.96        36.42 o                         
   0  12  11         37.56          2.27        22.18 o                         
   1  12  11        176.34        148.64        20.09 o                         
   2  12  11          5.31         58.97        46.00 o                         
   3  12  11        315.26        241.15        48.12 o                         
   4  12  11          0.44        -24.48        24.48 o                         
   5  12  11         60.91         85.85        28.68 o                         
  -5  13  11          7.53         12.05        33.52 o                         
  -4  13  11          2.21          5.41        34.39 o                         
  -3  13  11        193.82        265.87        37.40 o                         
  -2  13  11         98.15         97.03        24.71 o                         
  -1  13  11        117.71         62.09        20.23 o                         
   0  13  11         76.32         46.57        22.00 o                         
   1  13  11        512.21        497.19        28.39 o                         
   2  13  11         20.81         64.00        33.38 o                         
   3  13  11        269.68        223.23        77.03 o                         
   4  13  11         32.07        -23.81        43.68 o                         
   5  13  11          2.29          8.05        52.41 o                         
  -5  14  11         99.06         81.89        60.73 o                         
  -4  14  11        163.39        183.28        44.29 o                         
  -3  14  11        596.94        632.84        47.09 o                         
  -2  14  11       1052.99       1115.07        48.38 o                         
  -1  14  11        434.28        367.20        41.02 o                         
   0  14  11        254.49        227.31        28.71 o                         
   1  14  11        280.45        240.82        29.02 o                         
   2  14  11          1.27         21.63        32.56 o                         
   3  14  11        626.01        558.43        50.41 o                         
   4  14  11        190.55        127.85        85.31 o                         
  -4  15  11          3.34         24.33        26.80 o                         
  -3  15  11         11.50         46.65        26.70 o                         
  -2  15  11          3.79          9.23        21.50 o                         
  -1  15  11        247.80        236.37        40.36 o                         
   0  15  11         65.62         31.23        23.85 o                         
   1  15  11        196.10        151.66        27.13 o                         
   2  15  11         61.68        146.83        39.06 o                         
   3  15  11          6.50         19.70        33.68 o                         
   4  15  11          0.45        -62.37        62.37 o                         
  -4  16  11         18.33         72.62        39.53 o                         
  -3  16  11        362.68        377.88        36.67 o                         
  -2  16  11         90.92        108.09        36.21 o                         
  -1  16  11         66.38         46.41        33.25 o                         
   0  16  11         95.01         82.43        34.79 o                         
   1  16  11         80.48        101.51        27.27 o                         
   2  16  11          9.25         53.78        36.14 o                         
   3  16  11        182.37        280.03        65.74 o                         
  -3  17  11         24.94         72.51        39.05 o                         
  -2  17  11        170.45        216.15        59.57 o                         
  -1  17  11        268.67        314.98        44.86 o                         
   0  17  11         69.16         37.96        29.06 o                         
   1  17  11        530.71        588.37        57.47 o                         
   2  17  11        102.85        130.43        42.09 o                         
   3  17  11        279.19        367.35        51.78 o                         
  -3  18  11         50.86        133.28        70.19 o                         
  -2  18  11         26.00         77.12        39.46 o                         
  -1  18  11         51.03         65.97        57.08 o                         
   0  18  11          7.86         50.07        43.37 o                         
   1  18  11         71.65         74.98        37.58 o                         
   2  18  11         14.06         62.48        40.66 o                         
  -2  19  11         36.71         47.31        58.26 o                         
  -1  19  11         31.61         82.02        39.06 o                         
   0  19  11         54.69         29.07        36.47 o                         
   1  19  11         57.09         -9.46        43.70 o                         
   2  19  11          3.91         18.02        52.33 o                         
   0  20  11        198.00        220.47        57.57 o                         
  -6   0  12        302.33        432.58        67.75 o                         
  -5   0  12        171.45        198.53        63.84 o                         
  -4   0  12        202.49        202.21        35.44 o                         
  -3   0  12        236.06        264.07        26.85 o                         
  -2   0  12        691.93        712.98        28.37 o                         
  -1   0  12        267.74        259.90        21.43 o                         
   0   0  12       4008.33       4065.57       111.53 o                         
   1   0  12        143.07        128.52        16.75 o                         
   2   0  12       6517.67       6402.24        82.28 o                         
   3   0  12       1936.04       1969.58       137.46 o                         
   4   0  12        583.67        560.31        64.32 o                         
   5   0  12        462.96        511.63        61.87 o                         
   6   0  12         30.38        -15.27        40.87 o                         
  -6   1  12         12.67        127.55        37.78 o                         
  -5   1  12        431.25        405.36        36.82 o                         
  -4   1  12         12.01         -5.62        16.93 o                         
  -3   1  12       1760.29       1693.77        32.22 o                         
  -2   1  12         16.56         11.84         7.90 o                         
  -1   1  12         51.19         20.44        10.61 o                         
   0   1  12         12.85         24.27        14.60 o                         
   1   1  12       1349.53       1337.30        30.08 o                         
   2   1  12         32.29         15.54         8.57 o                         
   3   1  12        991.27        956.34        33.53 o                         
   4   1  12         56.50         55.98        21.80 o                         
   5   1  12          7.98         80.88        29.70 o                         
   6   1  12         21.98         26.38        30.68 o                         
  -6   2  12         82.94         86.48        29.25 o                         
  -5   2  12         19.57         69.56        24.13 o                         
  -4   2  12        723.47        606.61        33.37 o                         
  -3   2  12       1682.94       1595.57        31.32 o                         
  -2   2  12         21.83         25.35         7.69 o                         
  -1   2  12        522.74        487.90        17.65 o                         
   0   2  12        410.41        371.29        25.75 o                         
   1   2  12       2640.21       2734.47        43.77 o                         
   2   2  12       7566.05       7411.52        65.66 o                         
   3   2  12       2590.93       2508.27        48.77 o                         
   4   2  12        254.13        266.16        27.11 o                         
   5   2  12        488.06        541.98        37.98 o                         
   6   2  12         39.53         15.10        27.81 o                         
  -6   3  12         11.35         36.86        63.83 o                         
  -5   3  12         75.31        151.43        32.39 o                         
  -4   3  12          3.88        -11.78        20.72 o                         
  -3   3  12        702.52        745.25        24.14 o                         
  -2   3  12         10.70         16.63         8.39 o                         
  -1   3  12       3888.09       3842.38        47.89 o                         
   0   3  12       2302.75       2302.98        56.41 o                         
   1   3  12        564.88        524.10        20.40 o                         
   2   3  12        602.26        588.94        20.76 o                         
   3   3  12        478.33        445.98        23.77 o                         
   4   3  12        179.25        193.98        26.99 o                         
   5   3  12        472.24        491.17        36.55 o                         
   6   3  12          1.11        -21.40        30.27 o                         
  -6   4  12         15.57         73.31       120.38 o                         
  -5   4  12         32.81         38.39        27.81 o                         
  -4   4  12        501.57        463.30        45.80 o                         
  -3   4  12        176.04        177.61        30.44 o                         
  -2   4  12       1797.85       1758.88        34.24 o                         
  -1   4  12       2184.81       2173.40        38.29 o                         
   0   4  12        774.19        779.18        34.13 o                         
   1   4  12       1017.78        939.81        22.90 o                         
   2   4  12         54.32         46.23        12.10 o                         
   3   4  12         14.06         11.82        13.29 o                         
   4   4  12        272.44        305.20        23.34 o                         
   5   4  12          8.33         27.82        22.95 o                         
   6   4  12        107.66         17.25        29.41 o                         
  -6   5  12         23.27         91.75       120.27 o                         
  -5   5  12         15.63          8.16        26.02 o                         
  -4   5  12         95.89         36.42        27.92 o                         
  -3   5  12        622.80        587.51        25.89 o                         
  -2   5  12        390.83        382.54        22.06 o                         
  -1   5  12        679.63        697.36        20.75 o                         
   0   5  12        224.21        230.58        16.68 o                         
   1   5  12          1.09          9.81         9.40 o                         
   2   5  12         60.85         66.45        15.68 o                         
   3   5  12        147.53        154.51        14.26 o                         
   4   5  12          1.62         15.41        15.56 o                         
   5   5  12        171.19        153.68        37.53 o                         
   6   5  12         14.47        -14.56        34.84 o                         
  -6   6  12          3.25         59.52        90.52 o                         
  -5   6  12         94.28         48.67        26.92 o                         
  -4   6  12        248.03        228.11        30.59 o                         
  -3   6  12          0.24         22.18        19.09 o                         
  -2   6  12       7304.55       7215.51        76.67 o                         
  -1   6  12        528.04        489.38        21.20 o                         
   0   6  12       3283.87       3197.89        42.89 o                         
   1   6  12       2915.05       2797.09        46.06 o                         
   2   6  12        110.02         89.57        14.41 o                         
   3   6  12          0.43         -4.89        13.27 o                         
   4   6  12        644.49        667.00        27.61 o                         
   5   6  12          1.84          8.53        18.61 o                         
   6   6  12        256.70        271.90        44.41 o                         
  -6   7  12          6.48         41.58        87.00 o                         
  -5   7  12          5.04        -29.27        29.27 o                         
  -4   7  12        363.21        380.02        71.51 o                         
  -3   7  12        151.47        137.93        21.12 o                         
  -2   7  12       1529.03       1523.89        48.83 o                         
  -1   7  12        369.16        358.28        19.05 o                         
   0   7  12        548.70        558.25        18.63 o                         
   1   7  12       3319.30       3230.60        50.69 o                         
   2   7  12         95.98        104.17        16.65 o                         
   3   7  12       1692.78       1567.80        56.55 o                         
   4   7  12        793.50        778.08        29.91 o                         
   5   7  12         31.85         27.10        23.64 o                         
   6   7  12         40.33         62.76        35.21 o                         
  -6   8  12          4.08         86.63        67.87 o                         
  -5   8  12         50.22          4.24        31.74 o                         
  -4   8  12         42.40         20.68        31.77 o                         
  -3   8  12         50.03         87.41        21.27 o                         
  -2   8  12        808.23        767.84        40.35 o                         
  -1   8  12       1221.65       1200.53        32.05 o                         
   0   8  12        555.79        501.87        25.28 o                         
   1   8  12       1867.19       1877.79        35.07 o                         
   2   8  12        308.32        300.89        22.13 o                         
   3   8  12         13.45         12.14        15.02 o                         
   4   8  12        186.06        208.41        23.57 o                         
   5   8  12         31.24          3.43        24.12 o                         
   6   8  12         52.49         51.21        41.85 o                         
  -6   9  12          5.44        112.84        54.49 o                         
  -5   9  12        190.12        113.78        32.59 o                         
  -4   9  12         23.29         30.64        28.51 o                         
  -3   9  12         11.70         43.61        20.76 o                         
  -2   9  12          4.02         31.30        16.18 o                         
  -1   9  12       1065.45       1016.74        40.47 o                         
   0   9  12        808.00        842.32        32.02 o                         
   1   9  12       3159.02       3182.85        80.85 o                         
   2   9  12         14.03          5.61        21.07 o                         
   3   9  12        602.76        589.27        34.56 o                         
   4   9  12        372.45        371.93        32.67 o                         
   5   9  12         32.04         26.29        24.04 o                         
   6   9  12         13.47         60.12        46.82 o                         
  -5  10  12         20.86        -33.18        63.18 o                         
  -4  10  12        161.66        136.98        24.21 o                         
  -3  10  12        515.65        595.00        65.60 o                         
  -2  10  12        124.72        173.58        21.23 o                         
  -1  10  12         56.94         60.36        37.82 o                         
   0  10  12        156.28        161.76        19.73 o                         
   1  10  12          1.63         18.66        15.20 o                         
   2  10  12        963.68        832.17        57.01 o                         
   3  10  12        377.46        325.54        28.67 o                         
   4  10  12        173.11        138.76        34.05 o                         
   5  10  12         62.99         43.74        26.55 o                         
  -5  11  12         30.30         29.19        30.13 o                         
  -4  11  12         64.65         31.51        22.62 o                         
  -3  11  12          7.36         -1.57        22.25 o                         
  -2  11  12        114.22        122.69        20.02 o                         
  -1  11  12        158.33        173.93        36.05 o                         
   0  11  12        436.67        454.65        34.76 o                         
   1  11  12        767.23        741.71        31.81 o                         
   2  11  12          1.77         21.04        25.69 o                         
   3  11  12        211.39        177.92        88.89 o                         
   4  11  12        326.56        305.05        32.05 o                         
   5  11  12          0.52          2.25        25.29 o                         
  -5  12  12          1.93         -2.33        32.25 o                         
  -4  12  12        359.16        309.78        31.34 o                         
  -3  12  12        199.90        219.16        35.77 o                         
  -2  12  12        432.31        373.28        31.52 o                         
  -1  12  12        698.25        620.42        36.00 o                         
   0  12  12       1053.42        988.84        44.20 o                         
   1  12  12        161.91        126.54        24.07 o                         
   2  12  12       1653.88       1671.22        72.85 o                         
   3  12  12         33.21         12.36        43.49 o                         
   4  12  12         83.47         51.86        34.52 o                         
   5  12  12         45.55         66.31        28.06 o                         
  -5  13  12         92.91         24.49        35.68 o                         
  -4  13  12         10.19          9.61        23.45 o                         
  -3  13  12        620.15        597.94        39.42 o                         
  -2  13  12          1.33         -8.67        22.52 o                         
  -1  13  12        645.15        599.15        37.36 o                         
   0  13  12        837.35        826.84        43.50 o                         
   1  13  12         30.65         33.38        18.39 o                         
   2  13  12         58.66        117.80        39.07 o                         
   3  13  12         34.56          6.10        38.11 o                         
   4  13  12         71.94         12.92        45.22 o                         
  -4  14  12         81.31         39.67        48.70 o                         
  -3  14  12         99.49        149.00        29.47 o                         
  -2  14  12        357.05        280.59        31.27 o                         
  -1  14  12        106.75         53.81        29.72 o                         
   0  14  12        187.67        176.42        28.42 o                         
   1  14  12          1.24          1.79        21.92 o                         
   2  14  12          2.57         50.05        34.24 o                         
   3  14  12          8.84         60.89        76.10 o                         
   4  14  12          2.21        -15.43        82.94 o                         
  -4  15  12          0.21         53.79        28.12 o                         
  -3  15  12        521.48        542.50        40.51 o                         
  -2  15  12         20.22         -2.76        22.34 o                         
  -1  15  12        198.14        167.43        35.82 o                         
   0  15  12        389.24        371.67        39.62 o                         
   1  15  12         79.78         73.62        24.83 o                         
   2  15  12        195.95        266.53        43.66 o                         
   3  15  12        245.33        354.45        67.85 o                         
   4  15  12          0.50        -41.79        41.79 o                         
  -4  16  12          4.66         37.21        29.37 o                         
  -3  16  12          0.65         48.88        26.66 o                         
  -2  16  12         53.62         57.19        35.78 o                         
  -1  16  12          2.13        -11.31        32.34 o                         
   0  16  12        456.63        415.46        38.00 o                         
   1  16  12         44.14         41.89        26.13 o                         
   2  16  12        262.33        247.81        43.94 o                         
   3  16  12          1.05        117.15        53.45 o                         
  -3  17  12         17.82         66.32        39.00 o                         
  -2  17  12         62.59         52.61        40.97 o                         
  -1  17  12         95.40         68.97        36.74 o                         
   0  17  12         28.95         25.89        27.41 o                         
   1  17  12         18.27         39.77        46.67 o                         
   2  17  12          4.59         13.60        35.88 o                         
   3  17  12          6.34         46.09        70.72 o                         
  -2  18  12        147.31        175.28        45.42 o                         
  -1  18  12         24.37        -15.84        35.68 o                         
   0  18  12        421.92        407.26        49.85 o                         
   1  18  12          8.55         -3.79        36.18 o                         
   2  18  12        354.14        325.15        51.43 o                         
  -1  19  12         71.11         47.31        42.09 o                         
   0  19  12          0.36         28.30        39.31 o                         
   1  19  12         57.94         94.47        42.52 o                         
   0  20  12         10.05         12.49        47.73 o                         
  -6   1  13         23.12        174.74        40.06 o                         
  -5   1  13        117.41        149.87        48.08 o                         
  -4   1  13        909.64        944.85        34.23 o                         
  -3   1  13          3.19          4.94        12.14 o                         
  -2   1  13       1454.28       1436.47        26.75 o                         
  -1   1  13        580.67        577.04        23.70 o                         
   0   1  13         28.08         18.07        15.28 o                         
   1   1  13       3314.97       3208.76        74.23 o                         
   2   1  13       1115.15       1108.40        31.10 o                         
   3   1  13       1816.81       1844.04        86.47 o                         
   4   1  13       2326.16       2316.94        78.14 o                         
   5   1  13         86.74        149.16        34.41 o                         
   6   1  13        129.64         86.33        31.69 o                         
  -6   2  13          1.68         13.75        60.14 o                         
  -5   2  13        174.74        159.34        37.11 o                         
  -4   2  13        137.47        119.03        33.91 o                         
  -3   2  13       2054.38       1988.24        36.20 o                         
  -2   2  13        401.39        381.78        15.50 o                         
  -1   2  13       3606.21       3609.65        55.28 o                         
   0   2  13        231.66        256.34        25.50 o                         
   1   2  13       1810.62       1760.81        43.96 o                         
   2   2  13        549.99        525.52        20.22 o                         
   3   2  13        785.57        767.52        36.97 o                         
   4   2  13          3.88         -9.30        20.47 o                         
   5   2  13        182.13        237.14        30.56 o                         
   6   2  13         62.10         -2.14        30.37 o                         
  -6   3  13         10.33         59.09       121.77 o                         
  -5   3  13          0.91         24.05        24.49 o                         
  -4   3  13         70.09         42.15        21.77 o                         
  -3   3  13        851.71        861.64        30.97 o                         
  -2   3  13        140.06        107.84        11.02 o                         
  -1   3  13        407.40        397.34        18.93 o                         
   0   3  13       3367.01       3410.57        63.44 o                         
   1   3  13        840.22        856.85        26.96 o                         
   2   3  13        317.43        312.91        20.20 o                         
   3   3  13         27.16          3.71        14.34 o                         
   4   3  13       1290.33       1194.84        48.92 o                         
   5   3  13        107.11        158.81        29.38 o                         
   6   3  13         77.12         22.11        29.99 o                         
  -6   4  13          8.20         53.61        85.18 o                         
  -5   4  13        162.03        155.34        71.01 o                         
  -4   4  13        493.30        434.64        39.53 o                         
  -3   4  13        928.60        932.08        32.08 o                         
  -2   4  13       1118.79       1097.43        26.19 o                         
  -1   4  13       3193.62       3160.74        47.38 o                         
   0   4  13         41.99         28.85        14.17 o                         
   1   4  13       2925.20       2842.64        44.34 o                         
   2   4  13         21.01         33.05        11.49 o                         
   3   4  13         87.85         55.55        14.83 o                         
   4   4  13         11.37        -14.38        19.33 o                         
   5   4  13          1.78         31.08        22.52 o                         
   6   4  13         26.81         68.00        26.54 o                         
  -6   5  13         64.11        120.26       119.06 o                         
  -5   5  13        133.75         84.03        37.65 o                         
  -4   5  13        129.25        128.61        41.86 o                         
  -3   5  13          7.57         19.40        18.79 o                         
  -2   5  13        215.65        209.48        20.70 o                         
  -1   5  13        712.56        710.63        24.99 o                         
   0   5  13       9477.01       9710.91        91.76 o                         
   1   5  13        620.80        581.13        20.27 o                         
   2   5  13       3678.42       3550.41        51.53 o                         
   3   5  13        543.09        539.38        27.28 o                         
   4   5  13         72.16         54.17        16.59 o                         
   5   5  13         44.70         45.52        24.96 o                         
   6   5  13        161.62        158.07        41.31 o                         
  -6   6  13         73.96        111.43       103.76 o                         
  -5   6  13          6.69        -13.87        29.21 o                         
  -4   6  13         97.38         34.79        26.18 o                         
  -3   6  13        220.09        236.90        27.71 o                         
  -2   6  13          6.77          4.04        18.48 o                         
  -1   6  13        214.39        192.79        14.21 o                         
   0   6  13        798.25        766.31        25.87 o                         
   1   6  13       1693.51       1651.12        35.40 o                         
   2   6  13       2002.89       2036.93        40.51 o                         
   3   6  13          5.94         -9.15        13.09 o                         
   4   6  13         33.57         30.77        16.01 o                         
   5   6  13         63.72         62.83        24.55 o                         
   6   6  13          4.26         40.63        57.39 o                         
  -6   7  13         13.70         57.33        88.94 o                         
  -5   7  13          7.36        -32.92        32.92 o                         
  -4   7  13         13.90         -0.08        30.35 o                         
  -3   7  13        500.27        473.32        30.14 o                         
  -2   7  13        511.47        532.97        33.57 o                         
  -1   7  13       1756.97       1672.97        36.76 o                         
   0   7  13       1499.77       1478.75        31.81 o                         
   1   7  13          3.06          8.41        12.41 o                         
   2   7  13        455.83        457.71        25.50 o                         
   3   7  13        140.59        119.16        19.60 o                         
   4   7  13        100.84         94.75        17.60 o                         
   5   7  13         66.76         56.18        24.57 o                         
  -6   8  13         85.85         91.78        54.63 o                         
  -5   8  13        567.50        443.21        43.76 o                         
  -4   8  13          4.12         16.21        67.32 o                         
  -3   8  13        571.52        648.48        44.12 o                         
  -2   8  13        269.06        304.74        23.26 o                         
  -1   8  13        284.67        321.82        20.60 o                         
   0   8  13         67.43         58.53        19.10 o                         
   1   8  13       2051.70       2011.57        40.38 o                         
   2   8  13       1960.74       1919.66        57.14 o                         
   3   8  13        921.63        832.33        34.15 o                         
   4   8  13         34.00         14.86        31.38 o                         
   5   8  13        242.16        240.35        31.00 o                         
  -5   9  13          0.71        -67.10        67.10 o                         
  -4   9  13         19.81        -29.00        29.00 o                         
  -3   9  13         12.88         52.06        21.56 o                         
  -2   9  13        796.99        818.95        33.49 o                         
  -1   9  13       1190.13       1185.52        56.88 o                         
   0   9  13         82.86         60.57        17.38 o                         
   1   9  13          0.96        -13.43        15.80 o                         
   2   9  13         74.91         81.76        20.62 o                         
   3   9  13         49.60         71.81        30.57 o                         
   4   9  13        139.31         91.81        30.32 o                         
   5   9  13          7.60         11.60        24.86 o                         
  -5  10  13         40.17        -44.20        44.20 o                         
  -4  10  13          0.84        -31.78        31.78 o                         
  -3  10  13        755.17        735.47        62.78 o                         
  -2  10  13       1215.03       1244.09        40.76 o                         
  -1  10  13        627.74        565.13        33.77 o                         
   0  10  13        189.63        234.25        34.47 o                         
   1  10  13         83.31         85.40        18.26 o                         
   2  10  13        730.11        764.85        39.50 o                         
   3  10  13        843.37        801.86        67.37 o                         
   4  10  13         80.22         34.48        24.77 o                         
   5  10  13        200.20        153.38        29.99 o                         
  -5  11  13         40.89        -46.79        46.79 o                         
  -4  11  13        307.99        315.34        32.08 o                         
  -3  11  13         23.57        -36.00        37.57 o                         
  -2  11  13       1041.12       1070.20        50.14 o                         
  -1  11  13         77.83         53.54        21.98 o                         
   0  11  13        908.11        976.41        36.83 o                         
   1  11  13         63.32         72.45        18.43 o                         
   2  11  13        735.79        713.66        47.16 o                         
   3  11  13          1.14        -28.09        28.09 o                         
   4  11  13        358.15        358.83        38.73 o                         
   5  11  13          1.67         18.77        27.14 o                         
  -5  12  13          3.98        -47.56        47.56 o                         
  -4  12  13         24.34         52.78        31.10 o                         
  -3  12  13          3.29        -12.52        29.47 o                         
  -2  12  13        435.49        410.25        30.71 o                         
  -1  12  13         22.49        -19.67        21.82 o                         
   0  12  13        104.95         48.10        24.20 o                         
   1  12  13        310.35        352.86        25.89 o                         
   2  12  13         60.76        115.98        33.96 o                         
   3  12  13          5.49         73.25        44.22 o                         
   4  12  13         33.15        -22.05        74.15 o                         
   5  12  13         12.19         18.52        43.34 o                         
  -5  13  13         16.98        -70.73        70.73 o                         
  -4  13  13          8.25         54.73        26.68 o                         
  -3  13  13         74.11         85.51        47.02 o                         
  -2  13  13        491.87        504.78        31.20 o                         
  -1  13  13        137.43         42.20        36.04 o                         
   0  13  13        213.14        194.96        28.09 o                         
   1  13  13         23.28         13.15        19.05 o                         
   2  13  13        170.85        158.21        37.46 o                         
   3  13  13          5.73         81.40        47.08 o                         
   4  13  13        137.62         79.88        62.77 o                         
  -4  14  13          3.80         22.36        30.57 o                         
  -3  14  13        135.03        168.46        29.68 o                         
  -2  14  13        427.99        416.90        35.59 o                         
  -1  14  13        940.97        869.05        73.31 o                         
   0  14  13        318.06        275.34        32.81 o                         
   1  14  13       1378.62       1420.38        55.09 o                         
   2  14  13        113.97         92.36        34.74 o                         
   3  14  13        371.81        451.27        59.29 o                         
   4  14  13         22.20        -57.97        65.62 o                         
  -4  15  13         15.40         37.46        29.36 o                         
  -3  15  13         57.35        128.83        37.78 o                         
  -2  15  13         24.83         21.31        24.73 o                         
  -1  15  13         29.70         11.89        31.50 o                         
   0  15  13          0.46        -25.37        31.82 o                         
   1  15  13          2.13        -12.80        24.97 o                         
   2  15  13          2.65         18.80        33.94 o                         
   3  15  13         35.00        123.80        72.62 o                         
  -3  16  13         21.60         53.20        27.63 o                         
  -2  16  13         19.99        -24.37        35.16 o                         
  -1  16  13        362.03        355.02        49.77 o                         
   0  16  13          1.44        -27.69        27.69 o                         
   1  16  13        295.23        328.27        35.30 o                         
   2  16  13         25.90         53.31        36.22 o                         
   3  16  13         87.43        131.59        40.71 o                         
  -3  17  13         27.31         56.84        62.59 o                         
  -2  17  13        132.94        149.09        41.48 o                         
  -1  17  13         10.08         14.61        34.61 o                         
   0  17  13        200.43        252.91        43.76 o                         
   1  17  13          9.27        -38.74        47.84 o                         
   2  17  13        201.19        236.79        45.48 o                         
  -2  18  13         14.57         38.02        39.14 o                         
  -1  18  13         51.73         15.04        36.09 o                         
   0  18  13         34.97         41.74        36.16 o                         
   1  18  13         19.88         -5.59        38.18 o                         
   0  19  13          1.57         31.01        37.96 o                         
  -6   0  14          0.81         90.70        54.41 o                         
  -5   0  14         70.39        134.68        28.93 o                         
  -4   0  14        655.33        764.65        46.52 o                         
  -3   0  14        254.34        235.19        23.29 o                         
  -2   0  14       6631.12       6766.37        88.54 o                         
  -1   0  14          5.13         26.51        33.31 o                         
   0   0  14       2484.95       2414.62        94.52 o                         
   1   0  14       2107.51       2082.59        86.70 o                         
   2   0  14          2.17        -12.89        22.05 o                         
   3   0  14       1153.51       1065.08        80.94 o                         
   4   0  14        182.81        149.28        46.99 o                         
   5   0  14        887.43        837.63        78.53 o                         
   6   0  14        342.49        313.14        60.39 o                         
  -6   1  14          0.43         78.62        39.03 o                         
  -5   1  14        106.03         95.07        49.70 o                         
  -4   1  14        283.97        302.38        24.09 o                         
  -3   1  14          9.14          0.01        12.07 o                         
  -2   1  14       1327.22       1310.69        27.05 o                         
  -1   1  14        187.13        215.27        18.48 o                         
   0   1  14        861.15        933.60        44.32 o                         
   1   1  14        567.21        545.92        34.25 o                         
   2   1  14        943.95        960.16        36.85 o                         
   3   1  14        315.11        258.75        32.81 o                         
   4   1  14         23.51         21.07        23.77 o                         
   5   1  14         23.12         68.70        31.26 o                         
   6   1  14          4.61         -9.76        31.42 o                         
  -6   2  14          0.64          4.54        72.26 o                         
  -5   2  14          4.08         98.95        37.48 o                         
  -4   2  14         18.59         45.87        30.01 o                         
  -3   2  14        463.08        439.19        20.62 o                         
  -2   2  14       3583.35       3532.40        42.74 o                         
  -1   2  14          1.72         -4.00        14.69 o                         
   0   2  14       1114.37       1142.77        47.86 o                         
   1   2  14        770.71        692.12        30.78 o                         
   2   2  14       1882.54       1903.97        48.19 o                         
   3   2  14        166.37        164.72        22.75 o                         
   4   2  14         83.11         72.13        22.88 o                         
   5   2  14        101.14        122.23        27.37 o                         
   6   2  14        209.11        236.22        45.57 o                         
  -6   3  14         66.05         69.17        92.06 o                         
  -5   3  14        271.32        280.81        42.91 o                         
  -4   3  14        194.02        204.42        41.44 o                         
  -3   3  14        475.39        530.12        27.54 o                         
  -2   3  14        864.27        769.92        26.37 o                         
  -1   3  14        919.32        870.55        30.49 o                         
   0   3  14       4886.95       5164.86        80.27 o                         
   1   3  14       3781.76       3876.48        82.91 o                         
   2   3  14       2183.81       2157.21        44.72 o                         
   3   3  14       1062.09        979.77        54.11 o                         
   4   3  14        305.80        274.43        29.33 o                         
   5   3  14         74.66        143.44        28.51 o                         
   6   3  14         68.83         76.82        45.10 o                         
  -6   4  14        150.28        170.70       113.97 o                         
  -5   4  14          0.84        -46.95        64.36 o                         
  -4   4  14        223.60        263.71        27.19 o                         
  -3   4  14         32.66         30.15        17.20 o                         
  -2   4  14         28.86         31.73        11.48 o                         
  -1   4  14       1275.25       1261.90        32.64 o                         
   0   4  14          1.61          0.12        17.55 o                         
   1   4  14       1453.50       1510.02        38.64 o                         
   2   4  14       4931.22       5063.32        67.16 o                         
   3   4  14         73.89         48.92        14.79 o                         
   4   4  14        252.33        252.90        34.73 o                         
   5   4  14         22.92         73.53        26.22 o                         
   6   4  14         47.56         75.22        36.28 o                         
  -6   5  14          1.73         18.18        93.45 o                         
  -5   5  14         11.04        -47.02        47.02 o                         
  -4   5  14          9.90         77.67        30.32 o                         
  -3   5  14         41.67         10.27        18.59 o                         
  -2   5  14        892.33        842.52        37.02 o                         
  -1   5  14        100.48        102.80        16.19 o                         
   0   5  14       2963.15       3143.88        55.72 o                         
   1   5  14        744.28        702.00        23.33 o                         
   2   5  14        319.48        317.32        17.72 o                         
   3   5  14       1270.16       1229.21        35.33 o                         
   4   5  14         25.95         -0.25        16.55 o                         
   5   5  14         23.76         22.29        24.91 o                         
   6   5  14          8.59         15.56        53.23 o                         
  -6   6  14         50.03         74.09        88.87 o                         
  -5   6  14        107.49         -6.30        34.29 o                         
  -4   6  14        381.19        500.05        79.61 o                         
  -3   6  14         13.20         34.89        17.93 o                         
  -2   6  14         21.49         25.57        19.25 o                         
  -1   6  14        832.26        800.62        27.90 o                         
   0   6  14        144.21        148.48        18.60 o                         
   1   6  14       2898.16       2952.26        57.97 o                         
   2   6  14       1808.75       1746.27        38.97 o                         
   3   6  14          3.67        -12.68        14.05 o                         
   4   6  14        245.86        250.93        21.81 o                         
   5   6  14          2.85          2.80        32.59 o                         
  -5   7  14         20.71        -28.13        32.05 o                         
  -4   7  14         83.52        149.60        33.18 o                         
  -3   7  14        930.09       1003.24        41.78 o                         
  -2   7  14         28.22         14.57        19.26 o                         
  -1   7  14       4781.49       4936.49        71.52 o                         
   0   7  14        300.30        309.91        19.91 o                         
   1   7  14        674.18        646.43        21.45 o                         
   2   7  14        255.22        279.07        20.00 o                         
   3   7  14          9.24          2.52        13.86 o                         
   4   7  14        589.86        532.22        27.50 o                         
   5   7  14         68.12         58.88        63.59 o                         
  -5   8  14         12.65        -33.97        33.97 o                         
  -4   8  14        220.44        296.33        37.20 o                         
  -3   8  14        130.15        149.33        37.09 o                         
  -2   8  14          3.74         10.59        19.08 o                         
  -1   8  14        738.95        758.69        28.09 o                         
   0   8  14        715.51        681.94        37.59 o                         
   1   8  14         41.32         47.23        14.32 o                         
   2   8  14       2132.06       1937.39        54.88 o                         
   3   8  14         10.26         25.38        16.43 o                         
   4   8  14        221.32        223.52        24.72 o                         
   5   8  14          8.10        -21.25        24.25 o                         
  -5   9  14         20.17        -49.56        49.56 o                         
  -4   9  14        508.20        586.56        46.10 o                         
  -3   9  14        701.12        815.38        50.13 o                         
  -2   9  14       1213.23       1232.58        45.97 o                         
  -1   9  14       1064.77       1058.98        46.26 o                         
   0   9  14        291.17        323.25        34.64 o                         
   1   9  14          5.01         -1.55        15.69 o                         
   2   9  14        393.35        371.13        23.61 o                         
   3   9  14         10.00         17.95        20.21 o                         
   4   9  14        721.69        734.04        52.69 o                         
   5   9  14         21.16        -12.54        25.39 o                         
  -5  10  14          0.10        -49.18        49.18 o                         
  -4  10  14         29.56         38.70        49.12 o                         
  -3  10  14        147.73        209.83        33.89 o                         
  -2  10  14        960.38        949.93        42.92 o                         
  -1  10  14        429.96        469.28        45.62 o                         
   0  10  14       1420.44       1442.51        43.40 o                         
   1  10  14        108.08        103.77        18.62 o                         
   2  10  14         88.65         96.21        22.81 o                         
   3  10  14        142.67        188.43        32.88 o                         
   4  10  14        222.97        236.82        37.60 o                         
   5  10  14         61.93         25.37        27.00 o                         
  -5  11  14          1.26        -53.35       130.48 o                         
  -4  11  14        239.31        237.11        71.25 o                         
  -3  11  14        152.97        124.70        31.57 o                         
  -2  11  14        203.14        195.31        27.71 o                         
  -1  11  14        485.21        454.14        50.76 o                         
   0  11  14         62.24         90.88        20.91 o                         
   1  11  14          2.97          4.05        19.20 o                         
   2  11  14          0.48        -22.16        22.16 o                         
   3  11  14         41.15        109.37        43.54 o                         
   4  11  14         59.45         32.19        27.64 o                         
   5  11  14        108.07         87.84        28.74 o                         
  -4  12  14          3.18         22.96        83.80 o                         
  -3  12  14        162.11        136.59        26.87 o                         
  -2  12  14         52.29         40.60        29.60 o                         
  -1  12  14         39.79         19.56        32.84 o                         
   0  12  14       1322.12       1391.86        44.76 o                         
   1  12  14         46.52         61.42        19.01 o                         
   2  12  14        866.08        851.29        56.14 o                         
   3  12  14        291.32        385.93        44.94 o                         
   4  12  14        221.00        176.53        52.06 o                         
   5  12  14         22.13         63.00        46.24 o                         
  -4  13  14          0.24         22.56        48.23 o                         
  -3  13  14        227.01        207.02        30.10 o                         
  -2  13  14        198.11        218.86        26.59 o                         
  -1  13  14         12.88        -27.98        27.98 o                         
   0  13  14        535.13        491.33        37.65 o                         
   1  13  14        215.24        218.87        23.70 o                         
   2  13  14         68.13        103.40        35.56 o                         
   3  13  14        314.84        347.22        64.66 o                         
   4  13  14         19.84         -0.05        71.53 o                         
  -4  14  14         35.48         62.83        28.43 o                         
  -3  14  14          4.29         11.92        25.54 o                         
  -2  14  14         10.67          1.70        22.39 o                         
  -1  14  14         13.96         15.61        36.88 o                         
   0  14  14         32.23         15.03        30.74 o                         
   1  14  14         25.48         -3.42        24.70 o                         
   2  14  14         28.73         26.58        32.13 o                         
   3  14  14          3.39         46.08        36.58 o                         
   4  14  14         28.40        -29.03        54.61 o                         
  -4  15  14          8.71          3.50        33.14 o                         
  -3  15  14        117.25        126.96        29.42 o                         
  -2  15  14         87.94         31.15        24.54 o                         
  -1  15  14        112.18         88.67        41.17 o                         
   0  15  14        481.81        492.51        48.47 o                         
   1  15  14        424.58        389.75        36.90 o                         
   2  15  14        196.94        161.68        40.75 o                         
   3  15  14        295.17        380.93        60.36 o                         
  -3  16  14         27.37         30.85        31.13 o                         
  -2  16  14         61.73         95.65        28.93 o                         
  -1  16  14          2.51        -11.76        34.10 o                         
   0  16  14         71.27         39.82        33.45 o                         
   1  16  14        100.64         77.16        37.41 o                         
   2  16  14         33.60         37.29        35.66 o                         
   3  16  14         99.47         49.26        52.41 o                         
  -3  17  14          9.27         15.67        53.87 o                         
  -2  17  14          0.93        -13.59        35.95 o                         
  -1  17  14         60.40         19.88        35.95 o                         
   0  17  14         71.87         68.62        36.36 o                         
   1  17  14          3.89        -35.22        40.94 o                         
   2  17  14         18.99         -8.14        41.73 o                         
  -2  18  14        267.66        228.68        69.20 o                         
  -1  18  14          6.14         -4.05        37.36 o                         
   0  18  14        179.78        183.51        42.75 o                         
   1  18  14         15.36         14.10        37.84 o                         
   0  19  14         61.20        138.42        53.79 o                         
  -6   1  15          1.19        101.40        39.05 o                         
  -5   1  15          1.31         89.11        26.58 o                         
  -4   1  15         28.84         55.00        18.06 o                         
  -3   1  15        223.28        217.69        16.94 o                         
  -2   1  15        409.50        371.11        17.07 o                         
  -1   1  15       6503.12       6618.40        78.69 o                         
   0   1  15       5278.41       5268.52       100.95 o                         
   1   1  15       1178.09       1209.46        49.79 o                         
   2   1  15        803.03        748.27        34.47 o                         
   3   1  15         77.81          7.31        27.73 o                         
   4   1  15         10.28         -3.50        30.63 o                         
   5   1  15        461.31        495.12        47.97 o                         
   6   1  15         11.50         49.50        47.70 o                         
  -6   2  15          1.23         51.20        87.20 o                         
  -5   2  15        234.84        291.30        33.82 o                         
  -4   2  15        334.98        423.09        40.29 o                         
  -3   2  15       1024.91        969.92        28.87 o                         
  -2   2  15       1688.00       1564.50        37.19 o                         
  -1   2  15         25.48         13.91        16.08 o                         
   0   2  15       2254.88       2275.75        68.27 o                         
   1   2  15          5.56         -2.33        20.98 o                         
   2   2  15       1299.25       1274.99        43.52 o                         
   3   2  15        531.10        448.64        41.87 o                         
   4   2  15        801.31        747.12        53.80 o                         
   5   2  15         30.39         92.78        26.93 o                         
   6   2  15        113.26        250.20        60.69 o                         
  -6   3  15          1.82         40.90       103.82 o                         
  -5   3  15         36.59        110.99        33.49 o                         
  -4   3  15         20.21         38.59        38.33 o                         
  -3   3  15         60.09         93.82        18.28 o                         
  -2   3  15         62.93         63.12        14.16 o                         
  -1   3  15       1468.23       1477.23        40.39 o                         
   0   3  15       1844.28       1824.20        51.05 o                         
   1   3  15          4.24         -7.07        21.00 o                         
   2   3  15        736.30        704.02        29.22 o                         
   3   3  15        687.09        559.47        46.21 o                         
   4   3  15        289.81        328.47        31.27 o                         
   5   3  15          0.46         49.23        25.62 o                         
   6   3  15          7.69        131.36        52.00 o                         
  -6   4  15        152.68         21.21        36.95 o                         
  -5   4  15         17.60        100.94        39.55 o                         
  -4   4  15        328.42        235.63        29.44 o                         
  -3   4  15         37.48         16.81        19.99 o                         
  -2   4  15          2.86          5.52        17.12 o                         
  -1   4  15          3.18         -3.02        15.82 o                         
   0   4  15        302.36        271.67        22.19 o                         
   1   4  15        324.45        331.71        26.42 o                         
   2   4  15       1699.35       1776.19        39.62 o                         
   3   4  15        124.66         76.36        24.00 o                         
   4   4  15        268.33        280.11        25.62 o                         
   5   4  15         46.46         87.25        27.78 o                         
   6   4  15          2.79         27.67        34.73 o                         
  -6   5  15         58.84        -46.80        46.80 o                         
  -5   5  15        187.26        193.72        70.94 o                         
  -4   5  15        631.03        665.74        36.98 o                         
  -3   5  15        390.66        378.00        24.64 o                         
  -2   5  15       1350.67       1366.53        40.11 o                         
  -1   5  15         33.46         38.97        16.89 o                         
   0   5  15        482.74        517.10        27.63 o                         
   1   5  15       3916.16       4007.27        64.58 o                         
   2   5  15       1303.51       1242.62        38.79 o                         
   3   5  15       3453.47       3446.51        64.07 o                         
   4   5  15       1099.53       1052.84        42.30 o                         
   5   5  15        200.23        232.79        31.44 o                         
   6   5  15         31.43        126.61        49.13 o                         
  -5   6  15          1.57         62.65       103.04 o                         
  -4   6  15         18.78         76.21        48.95 o                         
  -3   6  15        148.47        105.40        24.90 o                         
  -2   6  15       1113.52       1113.91        43.20 o                         
  -1   6  15         52.87         77.34        20.65 o                         
   0   6  15         95.31        131.54        19.34 o                         
   1   6  15         26.18         40.69        18.96 o                         
   2   6  15        447.32        450.93        23.14 o                         
   3   6  15        207.10        206.70        23.64 o                         
   4   6  15          9.86        -11.76        22.87 o                         
   5   6  15         93.83         84.99        27.00 o                         
  -5   7  15         53.35         64.91        91.94 o                         
  -4   7  15        125.52        167.90        31.04 o                         
  -3   7  15        733.51        684.93        37.21 o                         
  -2   7  15        111.39        123.75        22.36 o                         
  -1   7  15         23.71         22.63        22.57 o                         
   0   7  15          1.69         14.34        24.89 o                         
   1   7  15        420.34        391.22        20.34 o                         
   2   7  15         23.22         18.71        14.77 o                         
   3   7  15       2113.40       2107.34        68.02 o                         
   4   7  15        185.82        194.13        27.79 o                         
   5   7  15         35.69         -8.93        32.74 o                         
  -5   8  15          2.39         48.34       126.39 o                         
  -4   8  15        462.21        575.24        45.52 o                         
  -3   8  15          4.83          5.35        21.02 o                         
  -2   8  15       1030.45       1146.98        45.82 o                         
  -1   8  15        889.03        963.42        40.73 o                         
   0   8  15       2605.72       2807.69        63.11 o                         
   1   8  15       1385.44       1429.58        34.05 o                         
   2   8  15        280.74        314.31        22.27 o                         
   3   8  15         25.95         46.28        16.12 o                         
   4   8  15         27.46         36.32        39.59 o                         
   5   8  15         42.30         15.70        24.95 o                         
  -5   9  15         17.72         24.35       111.58 o                         
  -4   9  15          1.54         47.65        29.95 o                         
  -3   9  15          3.64         31.00        27.05 o                         
  -2   9  15         50.23         38.51        22.14 o                         
  -1   9  15         46.64         66.08        23.36 o                         
   0   9  15        738.42        744.30        48.02 o                         
   1   9  15          5.06         11.75        20.34 o                         
   2   9  15          4.16         20.24        14.62 o                         
   3   9  15         10.88         26.42        22.94 o                         
   4   9  15         43.91         -9.38        24.67 o                         
   5   9  15        101.55         32.29        25.71 o                         
  -5  10  15          2.84         16.54       114.40 o                         
  -4  10  15         13.84         52.85        93.23 o                         
  -3  10  15          3.79         51.12        29.70 o                         
  -2  10  15       1687.87       1715.62        81.14 o                         
  -1  10  15        356.66        422.79        40.86 o                         
   0  10  15        423.52        463.15        34.78 o                         
   1  10  15        493.30        498.22        28.51 o                         
   2  10  15         50.80         28.93        22.07 o                         
   3  10  15          3.49         40.73        23.11 o                         
   4  10  15        171.89        138.26        40.50 o                         
   5  10  15          1.59        -24.43        26.66 o                         
  -5  11  15          5.34        -72.60        72.60 o                         
  -4  11  15        156.41        180.39        35.79 o                         
  -3  11  15         53.97        110.53        35.34 o                         
  -2  11  15         26.39         18.62        22.70 o                         
  -1  11  15        710.04        864.93        52.97 o                         
   0  11  15         53.77         99.40        23.25 o                         
   1  11  15        561.87        576.35        31.27 o                         
   2  11  15        585.97        604.75        38.46 o                         
   3  11  15        130.98        128.87        46.89 o                         
   4  11  15         19.93         34.80        24.87 o                         
  -4  12  15         10.32         14.00        66.52 o                         
  -3  12  15         95.67         62.27        32.65 o                         
  -2  12  15          9.80         21.50        22.93 o                         
  -1  12  15        140.73        214.25        51.33 o                         
   0  12  15        108.38        162.56        27.57 o                         
   1  12  15         95.05        109.51        21.27 o                         
   2  12  15        673.25        643.59        51.93 o                         
   3  12  15          1.58         36.29        53.71 o                         
   4  12  15        252.45        367.66        69.00 o                         
  -4  13  15         10.51         37.00        56.68 o                         
  -3  13  15         10.35        -15.72        35.90 o                         
  -2  13  15         54.38         32.87        26.10 o                         
  -1  13  15        671.82        657.83        57.06 o                         
   0  13  15        111.78        107.00        42.46 o                         
   1  13  15        325.84        300.76        26.64 o                         
   2  13  15         35.08         22.38        30.48 o                         
   3  13  15        180.17        176.49        46.44 o                         
   4  13  15         63.10        142.10        40.52 o                         
  -4  14  15        147.66        131.37        36.46 o                         
  -3  14  15        209.65        211.90        38.14 o                         
  -2  14  15         99.72         90.83        23.44 o                         
  -1  14  15         20.20        -33.17        33.17 o                         
   0  14  15        210.80        182.85        35.63 o                         
   1  14  15          4.19          1.98        21.21 o                         
   2  14  15        547.61        458.70        52.93 o                         
   3  14  15        159.66        175.25        40.53 o                         
  -3  15  15         28.93         64.89        28.19 o                         
  -2  15  15        124.26        145.13        28.82 o                         
  -1  15  15         64.01         53.13        32.92 o                         
   0  15  15         36.70          0.97        30.54 o                         
   1  15  15          2.03         -4.46        26.70 o                         
   2  15  15          9.80         69.66        39.37 o                         
   3  15  15         36.22         85.71        37.91 o                         
  -3  16  15         10.01         -1.12        33.58 o                         
  -2  16  15         17.28         39.71        28.13 o                         
  -1  16  15          6.25          3.42        32.86 o                         
   0  16  15          3.01        -35.17        35.17 o                         
   1  16  15          0.71        -10.96        36.15 o                         
   2  16  15        241.90        271.32        46.35 o                         
  -2  17  15        219.77        320.68       110.14 o                         
  -1  17  15        212.54        109.37        57.15 o                         
   0  17  15        156.77        149.20        38.71 o                         
   1  17  15        244.03        196.44        60.12 o                         
   2  17  15         22.03         96.20        60.45 o                         
  -1  18  15          5.41        -36.01        55.71 o                         
   0  18  15         31.64         47.69        37.49 o                         
  -5   0  16          8.75        104.63        53.40 o                         
  -4   0  16          2.00         12.12        23.01 o                         
  -3   0  16         88.31         75.80        20.47 o                         
  -2   0  16         21.91        -12.23        24.62 o                         
  -1   0  16       1431.96       1652.63        87.41 o                         
   0   0  16        258.18        271.44        45.40 o                         
   1   0  16      11661.52      11596.39       213.50 o                         
   2   0  16         29.28         -9.76        61.72 o                         
   3   0  16       1226.05       1093.21        86.70 o                         
   4   0  16         66.63         36.18        41.53 o                         
   5   0  16          1.52          0.74        46.43 o                         
  -5   1  16          7.52         87.01        26.60 o                         
  -4   1  16          4.69         28.63        21.90 o                         
  -3   1  16         17.45          4.16        14.34 o                         
  -2   1  16        323.12        324.25        18.29 o                         
  -1   1  16          0.35         -6.46        16.31 o                         
   0   1  16        508.73        561.10        39.48 o                         
   1   1  16        291.83        281.99        30.83 o                         
   2   1  16          6.21        -19.08        19.08 o                         
   3   1  16         83.86         10.12        25.66 o                         
   4   1  16         76.58         47.03        29.75 o                         
   5   1  16          4.43         30.09        33.41 o                         
  -5   2  16          9.85         43.65        27.02 o                         
  -4   2  16         98.57         96.37        24.52 o                         
  -3   2  16        161.30        109.35        15.11 o                         
  -2   2  16        522.26        498.12        24.12 o                         
  -1   2  16       1237.71       1281.78        38.46 o                         
   0   2  16        279.93        300.20        32.70 o                         
   1   2  16       2717.81       2795.48        76.02 o                         
   2   2  16       1728.04       1728.54        60.22 o                         
   3   2  16         89.75         31.98        33.73 o                         
   4   2  16        153.36        152.28        35.37 o                         
   5   2  16         55.47         78.19        34.69 o                         
  -6   3  16         35.22        157.07        47.21 o                         
  -5   3  16         57.20        101.54        36.29 o                         
  -4   3  16        527.56        518.28        31.58 o                         
  -3   3  16         42.58         83.53        18.89 o                         
  -2   3  16        939.90        997.67        31.86 o                         
  -1   3  16        247.29        256.52        25.91 o                         
   0   3  16        289.65        270.35        26.05 o                         
   1   3  16         79.18         69.43        23.07 o                         
   2   3  16       2175.84       2128.67        56.75 o                         
   3   3  16         80.99         57.20        28.15 o                         
   4   3  16       1358.47       1325.43        71.02 o                         
   5   3  16          0.46         33.67        33.57 o                         
  -6   4  16          0.62        122.00        46.31 o                         
  -5   4  16         19.15         95.41        35.46 o                         
  -4   4  16          6.24         13.22        21.93 o                         
  -3   4  16        700.75        722.25        32.41 o                         
  -2   4  16         31.17         34.48        17.68 o                         
  -1   4  16        365.91        370.38        24.96 o                         
   0   4  16       1292.54       1298.65        39.77 o                         
   1   4  16          9.40        -18.47        18.47 o                         
   2   4  16        439.71        461.34        23.86 o                         
   3   4  16        344.69        302.66        30.21 o                         
   4   4  16        215.67        170.15        28.07 o                         
   5   4  16        247.64        304.53        42.82 o                         
  -5   5  16          4.45         20.15        50.24 o                         
  -4   5  16        214.86        240.66        28.69 o                         
  -3   5  16         17.15         -8.16        20.33 o                         
  -2   5  16        133.42        130.03        20.23 o                         
  -1   5  16        223.33        264.42        23.78 o                         
   0   5  16        173.12        182.51        21.46 o                         
   1   5  16         89.51         89.31        21.26 o                         
   2   5  16        309.52        309.51        24.05 o                         
   3   5  16        434.14        436.12        28.81 o                         
   4   5  16        161.55        144.95        33.03 o                         
   5   5  16         14.55         20.76        25.99 o                         
  -5   6  16         55.49        117.69        83.08 o                         
  -4   6  16         16.55         60.31        29.78 o                         
  -3   6  16       1760.27       1708.18        55.19 o                         
  -2   6  16         87.62         76.43        22.44 o                         
  -1   6  16        679.81        729.79        32.67 o                         
   0   6  16          4.16         34.88        19.06 o                         
   1   6  16         73.14         55.29        17.69 o                         
   2   6  16        420.99        419.59        27.38 o                         
   3   6  16        996.29        969.17        43.21 o                         
   4   6  16          5.17         -5.16        20.92 o                         
   5   6  16        442.58        407.94        37.95 o                         
  -5   7  16         70.43         52.18        83.52 o                         
  -4   7  16          1.73         38.62        30.02 o                         
  -3   7  16          1.19        -21.18        21.18 o                         
  -2   7  16        293.07        274.61        27.61 o                         
  -1   7  16        144.51        166.13        24.97 o                         
   0   7  16       2335.17       2623.76        55.51 o                         
   1   7  16        662.46        636.37        25.90 o                         
   2   7  16       1148.78       1163.24        81.80 o                         
   3   7  16        403.82        400.65        24.19 o                         
   4   7  16         79.90         72.66        21.46 o                         
   5   7  16          3.87        -12.10        34.11 o                         
  -5   8  16         12.25        -11.23        86.39 o                         
  -4   8  16         31.71         55.27        30.76 o                         
  -3   8  16        133.07        119.90        25.21 o                         
  -2   8  16         36.93          9.79        24.38 o                         
  -1   8  16        456.53        458.19        33.42 o                         
   0   8  16        294.87        320.56        29.25 o                         
   1   8  16          0.45         -4.54        17.15 o                         
   2   8  16          6.33         13.75        15.64 o                         
   3   8  16        209.53        242.97        26.17 o                         
   4   8  16          2.07         20.80        20.34 o                         
   5   8  16        228.30        219.02        41.83 o                         
  -5   9  16          0.35         15.46        64.29 o                         
  -4   9  16         59.02        158.63        34.57 o                         
  -3   9  16         25.59         17.76        28.17 o                         
  -2   9  16        415.61        465.55        49.45 o                         
  -1   9  16        353.61        352.99        30.49 o                         
   0   9  16       1826.80       1971.78        58.04 o                         
   1   9  16          0.98         -2.48        20.95 o                         
   2   9  16        832.75        844.90        43.52 o                         
   3   9  16        187.83        198.91        31.32 o                         
   4   9  16         11.87         58.22        22.51 o                         
   5   9  16          1.66        -28.34        30.01 o                         
  -4  10  16        136.64        176.50        35.29 o                         
  -3  10  16         57.56         99.40        41.52 o                         
  -2  10  16         18.44         82.06        31.58 o                         
  -1  10  16        624.06        730.18        49.38 o                         
   0  10  16        266.03        321.51        31.37 o                         
   1  10  16        746.43        754.94        45.92 o                         
   2  10  16         81.60         65.57        21.50 o                         
   3  10  16        189.93        228.44        29.44 o                         
   4  10  16         27.98         70.33        34.86 o                         
   5  10  16        170.41         42.86        45.16 o                         
  -4  11  16         11.32         12.09        88.38 o                         
  -3  11  16          1.65         38.27        30.35 o                         
  -2  11  16         99.42         79.54        24.37 o                         
  -1  11  16        321.79        390.05        42.68 o                         
   0  11  16       1013.38       1034.39        45.17 o                         
   1  11  16         12.47         22.71        17.52 o                         
   2  11  16         65.57         28.09        22.41 o                         
   3  11  16        307.64        348.18        50.97 o                         
   4  11  16          1.20         23.16        32.58 o                         
  -4  12  16          0.29         11.63        56.57 o                         
  -3  12  16         52.69         27.29        35.90 o                         
  -2  12  16          6.90          7.39        27.49 o                         
  -1  12  16        209.58        305.63        41.60 o                         
   0  12  16         27.03         72.03        21.51 o                         
   1  12  16        730.62        732.22        36.10 o                         
   2  12  16          1.38         -8.83        23.86 o                         
   3  12  16        217.10        239.96        40.24 o                         
   4  12  16          4.25        116.83        65.44 o                         
  -4  13  16        146.23        161.19        37.00 o                         
  -3  13  16          2.56        -34.06        34.06 o                         
  -2  13  16        211.66        156.48        33.91 o                         
  -1  13  16        169.50        247.81        58.27 o                         
   0  13  16          2.22         14.44        28.76 o                         
   1  13  16          5.21          0.82        25.57 o                         
   2  13  16         90.50         58.39        31.86 o                         
   3  13  16        143.82        161.59        38.83 o                         
  -3  14  16         25.76          8.21        31.19 o                         
  -2  14  16         12.69        -20.20        26.08 o                         
  -1  14  16         67.79         84.90        37.51 o                         
   0  14  16         34.75         13.42        31.69 o                         
   1  14  16          0.49        -15.36        25.82 o                         
   2  14  16          5.55         -2.62        39.28 o                         
   3  14  16          8.02         20.75        33.87 o                         
  -3  15  16          0.40        -28.79        34.07 o                         
  -2  15  16        358.58        325.47        41.62 o                         
  -1  15  16         68.25         87.44        43.24 o                         
   0  15  16        280.62        287.45        42.39 o                         
   1  15  16          0.21        -59.84        59.84 o                         
   2  15  16        187.37        188.73        41.69 o                         
   3  15  16         49.39         71.05        53.87 o                         
  -2  16  16          0.88         19.15        28.41 o                         
  -1  16  16         60.22        114.67        39.69 o                         
   0  16  16         48.26         30.35        33.09 o                         
   1  16  16        186.34        144.86        40.23 o                         
   2  16  16          0.03         -1.28        49.91 o                         
  -2  17  16          3.87         65.29        35.89 o                         
  -1  17  16         30.51         22.74        36.56 o                         
   0  17  16         30.37         35.71        39.73 o                         
   1  17  16          0.01         95.42        59.38 o                         
  -5   1  17         75.78        130.62        28.01 o                         
  -4   1  17          4.09          1.87        26.50 o                         
  -3   1  17         21.91          2.95        15.14 o                         
  -2   1  17         37.09         30.54        14.58 o                         
  -1   1  17         95.66         62.16        16.90 o                         
   0   1  17       2037.40       2072.48        69.69 o                         
   1   1  17        364.77        388.56        35.24 o                         
   2   1  17        335.40        331.36        28.12 o                         
   3   1  17       2632.45       2400.51        88.95 o                         
   4   1  17        214.42        146.33        35.79 o                         
   5   1  17        119.93        144.94        40.15 o                         
  -5   2  17         54.19         93.59        28.12 o                         
  -4   2  17        165.14        172.64        24.24 o                         
  -3   2  17        180.81        153.36        27.31 o                         
  -2   2  17       1341.46       1341.44        36.99 o                         
  -1   2  17        148.11        125.61        16.46 o                         
   0   2  17       1726.73       1691.91        64.11 o                         
   1   2  17        425.26        419.44        36.61 o                         
   2   2  17        282.75        222.98        25.27 o                         
   3   2  17        413.39        359.04        40.34 o                         
   4   2  17         75.84         33.99        30.93 o                         
   5   2  17        111.85        135.74        37.92 o                         
  -5   3  17          2.54         71.51        27.31 o                         
  -4   3  17         67.39         64.94        25.77 o                         
  -3   3  17         16.65         15.71        25.05 o                         
  -2   3  17         89.93         61.58        21.46 o                         
  -1   3  17        783.40        824.35        33.68 o                         
   0   3  17        389.41        382.96        25.50 o                         
   1   3  17        110.48        101.14        26.33 o                         
   2   3  17        849.26        813.67        39.07 o                         
   3   3  17        548.77        499.69        46.46 o                         
   4   3  17        137.43         80.63        45.76 o                         
   5   3  17          0.08         16.83        33.45 o                         
  -5   4  17        109.70        119.18        29.51 o                         
  -4   4  17        225.63        197.53        24.84 o                         
  -3   4  17        466.15        420.70        28.28 o                         
  -2   4  17        602.64        634.74        48.96 o                         
  -1   4  17        100.33         90.37        19.71 o                         
   0   4  17        858.90        902.90        35.46 o                         
   1   4  17         23.86          0.47        20.81 o                         
   2   4  17        313.80        293.54        23.62 o                         
   3   4  17        409.38        356.36        38.66 o                         
   4   4  17         13.99        -25.00        26.21 o                         
   5   4  17        156.74        208.13        77.13 o                         
  -5   5  17          5.84         18.42        63.41 o                         
  -4   5  17         51.08         86.55        25.14 o                         
  -3   5  17        155.12        184.39        26.02 o                         
  -2   5  17        394.82        360.21        31.36 o                         
  -1   5  17       1792.28       2011.33        50.48 o                         
   0   5  17        207.49        233.43        23.46 o                         
   1   5  17        368.27        349.82        24.50 o                         
   2   5  17        344.24        310.50        25.25 o                         
   3   5  17         52.58        -13.32        26.24 o                         
   4   5  17        204.85        169.42        44.59 o                         
   5   5  17        229.21        245.87        59.57 o                         
  -5   6  17          4.60         59.23        92.46 o                         
  -4   6  17          0.52         50.57        28.75 o                         
  -3   6  17         76.30         52.75        22.89 o                         
  -2   6  17        151.49         95.12        27.02 o                         
  -1   6  17        373.57        400.81        28.15 o                         
   0   6  17          9.14         34.42        19.98 o                         
   1   6  17       1062.18       1120.26        39.48 o                         
   2   6  17        101.52        103.07        19.66 o                         
   3   6  17          1.23         -5.42        20.34 o                         
   4   6  17         12.06         -9.94        38.61 o                         
   5   6  17        110.86        139.31        39.44 o                         
  -5   7  17         14.69         33.06        56.90 o                         
  -4   7  17         50.98         66.10        30.64 o                         
  -3   7  17         14.01         -3.21        22.25 o                         
  -2   7  17        602.99        519.54        35.45 o                         
  -1   7  17        529.78        574.70        35.49 o                         
   0   7  17          0.18         17.32        23.56 o                         
   1   7  17        735.95        707.75        27.33 o                         
   2   7  17          1.92         -4.11        18.08 o                         
   3   7  17          6.06        -13.77        19.86 o                         
   4   7  17         74.23         52.12        38.65 o                         
   5   7  17        108.51        110.08        37.67 o                         
  -5   8  17          8.20         45.30        97.39 o                         
  -4   8  17         66.94         86.78        32.85 o                         
  -3   8  17          0.09        -22.85        22.85 o                         
  -2   8  17        283.91        282.77        29.94 o                         
  -1   8  17        399.46        401.20        35.41 o                         
   0   8  17        387.78        420.88        28.96 o                         
   1   8  17       1254.85       1300.50        41.25 o                         
   2   8  17       1312.97       1385.46        62.67 o                         
   3   8  17        146.97        136.58        22.59 o                         
   4   8  17        300.06        343.38        30.37 o                         
   5   8  17          0.16        -34.35        48.58 o                         
  -4   9  17         11.08         23.39        29.43 o                         
  -3   9  17         59.94         44.37        23.60 o                         
  -2   9  17         72.10         71.65        41.67 o                         
  -1   9  17        123.55         91.38        25.84 o                         
   0   9  17         70.89         91.18        25.90 o                         
   1   9  17         16.25         -0.29        24.47 o                         
   2   9  17         23.99         19.72        29.55 o                         
   3   9  17        134.54        127.54        21.57 o                         
   4   9  17         12.18         65.30        23.42 o                         
  -4  10  17        112.12        155.70        36.13 o                         
  -3  10  17         45.70         37.47        29.87 o                         
  -2  10  17         85.67         80.06        25.87 o                         
  -1  10  17        701.79        704.00        41.24 o                         
   0  10  17        125.21        140.03        26.21 o                         
   1  10  17       1570.23       1702.29        51.93 o                         
   2  10  17        422.98        440.99        35.52 o                         
   3  10  17         17.95         23.35        23.85 o                         
   4  10  17        410.35        436.58        43.25 o                         
  -4  11  17         46.24         22.72        42.83 o                         
  -3  11  17        200.48        251.79        39.64 o                         
  -2  11  17         36.44         32.13        25.30 o                         
  -1  11  17        232.77        308.44        41.72 o                         
   0  11  17          3.38         24.69        23.76 o                         
   1  11  17        190.79        221.63        25.37 o                         
   2  11  17         96.93         92.55        25.79 o                         
   3  11  17         89.18        161.45        29.55 o                         
   4  11  17         26.29         39.78        39.07 o                         
  -4  12  17          1.02        -33.75        33.75 o                         
  -3  12  17         46.68         12.30        31.22 o                         
  -2  12  17         22.01         34.75        45.14 o                         
  -1  12  17          3.43         50.18        33.87 o                         
   0  12  17        116.36        213.46        30.48 o                         
   1  12  17         75.19        104.71        32.63 o                         
   2  12  17          0.89         17.53        21.33 o                         
   3  12  17         97.62        160.80        41.25 o                         
   4  12  17          3.89        -30.50        49.27 o                         
  -3  13  17         91.28         83.03        34.33 o                         
  -2  13  17          2.28        -27.59        27.59 o                         
  -1  13  17         82.17         82.01        35.24 o                         
   0  13  17         50.50        138.14        36.36 o                         
   1  13  17         97.23         57.60        23.73 o                         
   2  13  17         93.35         74.03        33.36 o                         
   3  13  17         97.08         75.90        34.78 o                         
  -3  14  17        261.16        183.51        52.81 o                         
  -2  14  17        349.33        384.13        36.52 o                         
  -1  14  17         77.52         83.55        74.49 o                         
   0  14  17        364.31        435.25       125.70 o                         
   1  14  17          7.31         -7.96        21.70 o                         
   2  14  17         37.46         18.41        33.55 o                         
   3  14  17         15.82         62.75        48.61 o                         
  -2  15  17          1.39          4.22        27.08 o                         
  -1  15  17          6.85         44.69        58.16 o                         
   0  15  17         47.75        -16.56        44.75 o                         
   1  15  17        113.70         79.49        37.15 o                         
   2  15  17         67.03          8.24        34.65 o                         
  -2  16  17         17.49         31.61        47.91 o                         
  -1  16  17         56.33         99.85        97.53 o                         
   0  16  17        182.12        145.65        38.50 o                         
   1  16  17          1.05         -5.46        52.32 o                         
   2  16  17        108.11         87.65        51.73 o                         
  -1  17  17         87.93         91.28        57.45 o                         
   0  17  17         38.11         62.16        36.22 o                         
  -5   0  18          5.43        110.51        57.19 o                         
  -4   0  18        363.13        290.24        38.10 o                         
  -3   0  18        321.99        301.41        28.91 o                         
  -2   0  18         15.83         23.19        25.13 o                         
  -1   0  18        975.22        843.15        47.89 o                         
   0   0  18          4.22         -1.86        37.92 o                         
   1   0  18         74.91         91.38        36.14 o                         
   2   0  18       4287.36       4305.66       153.76 o                         
   3   0  18         86.86         84.56        49.26 o                         
   4   0  18        855.40        697.48        82.55 o                         
   5   0  18        394.47        417.67        72.14 o                         
  -5   1  18          7.04         82.40        38.52 o                         
  -4   1  18         66.34         74.70        24.71 o                         
  -3   1  18        275.37        212.11        18.73 o                         
  -2   1  18         30.08          8.15        14.73 o                         
  -1   1  18        376.20        384.79        25.80 o                         
   0   1  18         93.54         86.09        28.21 o                         
   1   1  18         96.40         81.93        24.74 o                         
   2   1  18         99.25         73.51        21.09 o                         
   3   1  18          2.55         11.10        29.06 o                         
   4   1  18         14.60        -19.07        32.81 o                         
   5   1  18          6.38         12.38        42.79 o                         
  -5   2  18          3.95         24.82        24.73 o                         
  -4   2  18         29.94         26.45        25.52 o                         
  -3   2  18        643.70        610.93        29.45 o                         
  -2   2  18          0.11         12.13        21.85 o                         
  -1   2  18         32.79         22.38        16.10 o                         
   0   2  18         89.17         98.42        27.73 o                         
   1   2  18        619.66        647.14        43.42 o                         
   2   2  18        155.21        144.86        23.97 o                         
   3   2  18        121.76         33.27        30.23 o                         
   4   2  18        263.68        183.64        38.30 o                         
   5   2  18        290.65        333.39        46.63 o                         
  -5   3  18         27.90         34.43        26.94 o                         
  -4   3  18         30.16         42.21        20.92 o                         
  -3   3  18       1157.06       1033.56        52.51 o                         
  -2   3  18          8.90         30.07        22.01 o                         
  -1   3  18       1801.55       1947.78        49.09 o                         
   0   3  18        177.89        203.64        22.50 o                         
   1   3  18        869.81        901.69        49.62 o                         
   2   3  18        134.93        118.92        23.38 o                         
   3   3  18        283.31        166.27        36.49 o                         
   4   3  18         22.22        -26.41        41.29 o                         
   5   3  18         74.45         70.40        35.27 o                         
  -5   4  18         17.91         24.26        26.64 o                         
  -4   4  18         33.27         55.92        21.93 o                         
  -3   4  18        140.80         77.90        23.88 o                         
  -2   4  18        104.88        127.33        33.01 o                         
  -1   4  18        156.67        200.17        23.33 o                         
   0   4  18       1234.00       1258.05        41.85 o                         
   1   4  18       2853.76       2881.42        70.13 o                         
   2   4  18         37.03         16.72        22.66 o                         
   3   4  18         15.25        -26.70        26.70 o                         
   4   4  18         33.55        -28.46        28.46 o                         
   5   4  18         84.27        102.20        37.30 o                         
  -5   5  18         27.98         30.38        32.64 o                         
  -4   5  18          4.01          8.48        27.01 o                         
  -3   5  18         98.30         81.79        23.99 o                         
  -2   5  18          0.02          8.82        23.62 o                         
  -1   5  18        887.84        953.25        38.36 o                         
   0   5  18        440.70        467.10        30.01 o                         
   1   5  18        104.47        112.14        21.82 o                         
   2   5  18        258.01        232.86        24.03 o                         
   3   5  18         38.55         -6.52        25.90 o                         
   4   5  18         24.92        -27.38        40.83 o                         
   5   5  18         43.69         32.34        46.84 o                         
  -5   6  18          8.50         26.28        33.00 o                         
  -4   6  18         30.73         24.84        28.51 o                         
  -3   6  18         13.38         -4.45        23.40 o                         
  -2   6  18       1012.71        957.96        47.91 o                         
  -1   6  18         30.26         49.27        20.65 o                         
   0   6  18       1458.34       1659.87        48.21 o                         
   1   6  18        879.11        911.17        49.13 o                         
   2   6  18         41.85          9.07        19.73 o                         
   3   6  18        411.99        307.12        33.86 o                         
   4   6  18         50.75         11.41        45.36 o                         
   5   6  18          3.57         15.79        45.70 o                         
  -4   7  18        174.16        233.60        38.54 o                         
  -3   7  18          0.68        -24.19        24.19 o                         
  -2   7  18        299.38        299.36        31.55 o                         
  -1   7  18          0.18         10.21        20.44 o                         
   0   7  18         41.18         52.02        22.45 o                         
   1   7  18        260.44        272.81        20.62 o                         
   2   7  18         86.92         66.79        20.48 o                         
   3   7  18        216.47        212.59        26.20 o                         
   4   7  18         87.63         59.03        39.03 o                         
  -4   8  18         12.08         48.45        32.08 o                         
  -3   8  18          0.80        -20.22        23.33 o                         
  -2   8  18          3.61        -25.98        29.81 o                         
  -1   8  18          9.01         22.20        25.18 o                         
   0   8  18        102.02        123.69        30.38 o                         
   1   8  18        823.66        821.85        33.52 o                         
   2   8  18         21.21          4.90        19.90 o                         
   3   8  18        133.54        110.83        23.91 o                         
   4   8  18          1.30        -16.30        28.93 o                         
  -4   9  18          9.84         32.58        31.28 o                         
  -3   9  18        129.43        121.68        27.43 o                         
  -2   9  18        206.60        180.33        34.28 o                         
  -1   9  18        141.16        171.15        28.78 o                         
   0   9  18         20.11         26.54        24.05 o                         
   1   9  18       1168.43       1230.29        45.77 o                         
   2   9  18        184.98        193.02        26.06 o                         
   3   9  18        672.71        741.38        37.84 o                         
   4   9  18         46.33         87.21        28.41 o                         
  -4  10  18         33.25         42.17        56.07 o                         
  -3  10  18        159.40        141.92        35.57 o                         
  -2  10  18        234.67        261.17        39.44 o                         
  -1  10  18        176.87        231.21        31.66 o                         
   0  10  18         38.26         40.89        24.12 o                         
   1  10  18          0.82         -4.41        21.34 o                         
   2  10  18        107.32        122.35        32.34 o                         
   3  10  18         71.64         86.14        23.17 o                         
   4  10  18        121.26         64.98        55.65 o                         
  -4  11  18         11.89         -6.05        46.51 o                         
  -3  11  18          2.31         12.63        47.47 o                         
  -2  11  18        124.10        153.06        38.02 o                         
  -1  11  18         11.66         23.97        31.85 o                         
   0  11  18         32.32         61.43        27.10 o                         
   1  11  18        130.15        118.51        25.46 o                         
   2  11  18         34.13         27.45        28.03 o                         
   3  11  18        278.13        304.81        72.69 o                         
   4  11  18         11.31         76.74        51.34 o                         
  -3  12  18         11.65         21.25        32.70 o                         
  -2  12  18        149.52        170.79        44.83 o                         
  -1  12  18        327.26        387.00        45.88 o                         
   0  12  18         65.04        102.54        27.92 o                         
   1  12  18        216.77        250.43        33.98 o                         
   2  12  18        194.45        199.18        32.36 o                         
   3  12  18         80.31        133.91        67.39 o                         
  -3  13  18         87.63         56.48        33.80 o                         
  -2  13  18         12.61        -16.01        27.29 o                         
  -1  13  18        202.95        246.02        40.97 o                         
   0  13  18        211.73        289.91        33.62 o                         
   1  13  18        136.65        201.75        29.30 o                         
   2  13  18        111.23        169.90        85.58 o                         
   3  13  18         10.82         40.12        40.99 o                         
  -2  14  18         21.65        -14.82        54.17 o                         
  -1  14  18         97.39         71.63        34.65 o                         
   0  14  18          0.67        -19.86        72.17 o                         
   1  14  18         15.19         67.70        61.01 o                         
   2  14  18          0.14         36.72        27.61 o                         
  -2  15  18          2.39         16.17        45.72 o                         
  -1  15  18        322.53        410.43        73.08 o                         
   0  15  18        105.85        133.31        92.09 o                         
   1  15  18        112.86        156.50       124.48 o                         
   2  15  18        166.56        128.69        54.64 o                         
   0  16  18         59.73         54.44        49.14 o                         
   1  16  18          0.29         50.58        48.20 o                         
  -5   1  19         20.37         95.57        39.91 o                         
  -4   1  19         87.12         55.25        25.01 o                         
  -3   1  19         10.72          1.38        18.38 o                         
  -2   1  19       1717.25       1696.04        54.82 o                         
  -1   1  19        234.13        299.22        24.70 o                         
   0   1  19        162.01        140.53        30.18 o                         
   1   1  19          0.80        -11.15        26.02 o                         
   2   1  19          0.05        -14.76        21.42 o                         
   3   1  19        450.21        451.61        48.11 o                         
   4   1  19        507.94        464.35        52.06 o                         
  -5   2  19        208.00        205.19        32.80 o                         
  -4   2  19          9.76         -4.16        25.06 o                         
  -3   2  19        476.01        447.16        32.17 o                         
  -2   2  19          0.17         -4.88        23.01 o                         
  -1   2  19       1231.17       1301.97        37.52 o                         
   0   2  19         16.04         -2.12        28.22 o                         
   1   2  19        787.62        831.01        49.77 o                         
   2   2  19         64.55         28.09        21.79 o                         
   3   2  19        520.30        397.05        48.19 o                         
   4   2  19          3.83         -8.15        53.97 o                         
  -5   3  19          8.75         24.67        26.93 o                         
  -4   3  19          3.82        -22.97        22.97 o                         
  -3   3  19         23.74         13.20        31.64 o                         
  -2   3  19        404.02        381.38        32.52 o                         
  -1   3  19        785.54        750.43        30.86 o                         
   0   3  19         17.65         -9.95        20.24 o                         
   1   3  19          3.61         10.47        26.72 o                         
   2   3  19        912.52        888.40       137.02 o                         
   3   3  19        223.63        164.37        37.60 o                         
   4   3  19        106.49         72.77        32.08 o                         
  -5   4  19         79.01         46.07        31.20 o                         
  -4   4  19          0.06         -3.49        22.10 o                         
  -3   4  19         68.78         35.06        26.87 o                         
  -2   4  19         61.29         64.01        24.99 o                         
  -1   4  19        432.10        500.62        30.79 o                         
   0   4  19        105.41         98.84        21.13 o                         
   1   4  19       1587.17       1797.74        58.14 o                         
   2   4  19         28.26        -16.41        23.98 o                         
   3   4  19        261.29        206.89        31.73 o                         
   4   4  19         18.07         -0.27        29.13 o                         
  -5   5  19         13.87         74.25        45.19 o                         
  -4   5  19         36.20          3.71        36.26 o                         
  -3   5  19         55.70         27.66        24.77 o                         
  -2   5  19        138.01        148.87        28.02 o                         
  -1   5  19         83.75        112.01        22.93 o                         
   0   5  19       1118.42       1242.11        43.49 o                         
   1   5  19          5.94         -5.80        20.46 o                         
   2   5  19       1573.68       1593.82        57.82 o                         
   3   5  19        134.35         65.43        26.50 o                         
   4   5  19         64.04         45.51        29.03 o                         
  -4   6  19         29.00          5.26        27.09 o                         
  -3   6  19         65.85         37.82        24.89 o                         
  -2   6  19         61.33         64.12        25.84 o                         
  -1   6  19         41.59         30.29        20.44 o                         
   0   6  19          7.65         12.56        20.86 o                         
   1   6  19          7.71          0.61        18.20 o                         
   2   6  19        176.85        156.31        23.73 o                         
   3   6  19         21.57         -5.98        27.95 o                         
   4   6  19         92.31         65.88        40.58 o                         
  -4   7  19         91.22         34.27        42.10 o                         
  -3   7  19          0.54        -21.69        25.59 o                         
  -2   7  19          3.01        -31.10        31.10 o                         
  -1   7  19        223.98        251.31        26.98 o                         
   0   7  19        998.65       1000.06        41.25 o                         
   1   7  19        102.30         75.39        28.32 o                         
   2   7  19       1347.78       1320.25        86.63 o                         
   3   7  19        153.19        125.29        30.80 o                         
   4   7  19         25.86        -16.94        29.12 o                         
  -4   8  19         11.50         -3.08        47.23 o                         
  -3   8  19        435.70        475.51        37.91 o                         
  -2   8  19        197.70        213.60        37.66 o                         
  -1   8  19        506.50        545.19        38.05 o                         
   0   8  19        470.90        526.27        34.03 o                         
   1   8  19         85.26         97.88        23.80 o                         
   2   8  19        192.24        218.93        23.76 o                         
   3   8  19        286.97        283.46        29.64 o                         
   4   8  19        183.64        189.21        38.97 o                         
  -4   9  19          2.54         17.31        31.50 o                         
  -3   9  19         27.73          4.11        26.89 o                         
  -2   9  19        199.98        213.17        38.74 o                         
  -1   9  19          2.46         57.14        26.74 o                         
   0   9  19         40.71         59.96        25.62 o                         
   1   9  19          8.45         22.82        22.06 o                         
   2   9  19         44.45         11.48        22.39 o                         
   3   9  19          5.69        -16.34        22.78 o                         
   4   9  19          1.47         19.78        34.69 o                         
  -4  10  19          0.74         75.98        53.15 o                         
  -3  10  19        401.24        336.52        89.60 o                         
  -2  10  19         47.15         77.42        34.75 o                         
  -1  10  19        177.18        252.34        32.53 o                         
   0  10  19         23.66         15.31        25.43 o                         
   1  10  19          8.48         36.08        24.56 o                         
   2  10  19         10.09         -7.68        25.34 o                         
   3  10  19         71.97         86.86        24.41 o                         
   4  10  19          4.87        -10.88        31.49 o                         
  -3  11  19         29.95          3.96        75.01 o                         
  -2  11  19        261.93        341.93        44.64 o                         
  -1  11  19         57.97        101.78        44.62 o                         
   0  11  19        286.16        341.89        34.94 o                         
   1  11  19         46.82         71.70        26.54 o                         
   2  11  19         59.96         22.08        42.71 o                         
   3  11  19         24.43         53.84        33.87 o                         
  -3  12  19          2.21         44.77        65.36 o                         
  -2  12  19         52.08         54.76        34.35 o                         
  -1  12  19         24.80         93.66        37.70 o                         
   0  12  19         89.26        169.08        30.38 o                         
   1  12  19        658.44        770.34        44.71 o                         
   2  12  19         37.23         30.07        35.15 o                         
   3  12  19        162.14        208.15        45.77 o                         
  -2  13  19         48.96         74.13        38.30 o                         
  -1  13  19          0.12         25.93        35.13 o                         
   0  13  19        326.01        411.98        38.31 o                         
   1  13  19         51.65        107.06        35.11 o                         
   2  13  19        329.02        343.31        97.20 o                         
  -2  14  19         34.36         52.25        49.10 o                         
  -1  14  19        170.84        181.41        66.82 o                         
   0  14  19         60.10         27.04        57.19 o                         
   1  14  19        174.20        226.24        39.89 o                         
   0  15  19          4.46         11.57        48.77 o                         
  -4   0  20         34.09         86.21        49.17 o                         
  -3   0  20        172.94        163.86        34.56 o                         
  -2   0  20        802.38        947.11        53.02 o                         
  -1   0  20        234.09        207.75        32.02 o                         
   0   0  20       3349.50       3445.94       134.84 o                         
   1   0  20        175.91        166.84        44.58 o                         
   2   0  20        156.61        106.98        45.54 o                         
   3   0  20          0.12        -38.56        46.87 o                         
   4   0  20         11.46        -43.65        50.67 o                         
  -5   1  20          3.69         57.18        57.61 o                         
  -4   1  20         23.62         25.06        23.39 o                         
  -3   1  20        171.80        139.42        23.81 o                         
  -2   1  20          0.29          3.14        22.73 o                         
  -1   1  20         53.53         61.31        20.24 o                         
   0   1  20         54.97         64.48        32.42 o                         
   1   1  20         44.51         16.67        27.06 o                         
   2   1  20         97.22         79.58        23.36 o                         
   3   1  20         96.79         70.78        34.70 o                         
   4   1  20          3.65        -14.26        35.39 o                         
  -5   2  20          1.36        -15.59        31.55 o                         
  -4   2  20          8.36         -8.75        23.51 o                         
  -3   2  20          3.27        -10.01        21.87 o                         
  -2   2  20        294.39        376.86        35.20 o                         
  -1   2  20         10.41          5.25        16.49 o                         
   0   2  20        661.75        698.50        39.87 o                         
   1   2  20        243.40        268.84        36.97 o                         
   2   2  20        235.29        201.39        35.62 o                         
   3   2  20         56.90          6.75        32.49 o                         
   4   2  20         79.86          9.88        46.30 o                         
  -5   3  20         61.13         54.99        33.81 o                         
  -4   3  20         21.21         -9.82        22.04 o                         
  -3   3  20        181.96        133.09        37.33 o                         
  -2   3  20        104.14        113.90        26.43 o                         
  -1   3  20        709.55        743.96        35.57 o                         
   0   3  20        626.86        674.83        34.69 o                         
   1   3  20       1438.13       1556.90        55.63 o                         
   2   3  20        487.31        422.37        42.83 o                         
   3   3  20        821.03        687.24        85.60 o                         
   4   3  20         67.97         22.52        28.19 o                         
  -5   4  20          0.66         64.62        50.46 o                         
  -4   4  20        266.78        202.65        33.84 o                         
  -3   4  20          0.56        -25.98        25.98 o                         
  -2   4  20          2.29         12.85        23.91 o                         
  -1   4  20        133.29        124.17        22.74 o                         
   0   4  20         57.24         47.52        20.90 o                         
   1   4  20        419.22        458.11        36.76 o                         
   2   4  20        636.35        638.44        41.73 o                         
   3   4  20        132.80         82.98        28.93 o                         
   4   4  20        471.67        388.37        40.12 o                         
  -4   5  20         39.50          3.08        31.33 o                         
  -3   5  20          1.60        -26.52        26.52 o                         
  -2   5  20         12.77         11.64        23.95 o                         
  -1   5  20          0.14         23.33        20.89 o                         
   0   5  20        144.54        154.57        24.10 o                         
   1   5  20        185.67        144.40        24.34 o                         
   2   5  20        267.48        294.58        33.59 o                         
   3   5  20        426.63        428.27        38.91 o                         
   4   5  20          1.59        -20.88        30.40 o                         
  -4   6  20        220.74        179.55        31.11 o                         
  -3   6  20          1.52        -27.85        27.85 o                         
  -2   6  20        135.26        129.62        28.60 o                         
  -1   6  20          1.17         17.90        20.43 o                         
   0   6  20         25.39         54.19        21.99 o                         
   1   6  20        467.20        480.95        28.75 o                         
   2   6  20        422.18        393.81        40.60 o                         
   3   6  20         60.82         30.73        27.65 o                         
   4   6  20        290.16        280.36        45.09 o                         
  -4   7  20         41.78         28.98        27.65 o                         
  -3   7  20         47.40         -3.70        25.55 o                         
  -2   7  20          5.48        -22.97        32.60 o                         
  -1   7  20        782.00        878.20        39.97 o                         
   0   7  20         29.88         21.00        21.99 o                         
   1   7  20        222.94        209.05        26.21 o                         
   2   7  20          7.95          8.32        21.44 o                         
   3   7  20          1.05        -28.02        28.42 o                         
   4   7  20         79.61         48.28        35.52 o                         
  -4   8  20         24.03         34.51        32.16 o                         
  -3   8  20          4.84        -27.17        27.44 o                         
  -2   8  20         12.90        -34.97        34.97 o                         
  -1   8  20         53.22         58.98        26.44 o                         
   0   8  20        132.91        153.22        26.33 o                         
   1   8  20         19.74         26.17        22.90 o                         
   2   8  20         83.34         63.94        22.91 o                         
   3   8  20         34.25          3.21        28.41 o                         
   4   8  20         23.19        -21.93        35.15 o                         
  -4   9  20         57.04         86.23        51.98 o                         
  -3   9  20        155.70        150.67        41.37 o                         
  -2   9  20        260.81        255.48        41.94 o                         
  -1   9  20        871.99        976.25        49.24 o                         
   0   9  20         10.90          5.71        26.07 o                         
   1   9  20        386.34        454.42        33.30 o                         
   2   9  20         15.73        -11.26        22.95 o                         
   3   9  20         59.31         43.19        28.85 o                         
  -3  10  20          4.60         13.27        48.52 o                         
  -2  10  20         90.11        103.55        35.97 o                         
  -1  10  20        121.24        155.98        30.25 o                         
   0  10  20        437.37        457.03        41.99 o                         
   1  10  20          5.73          2.85        24.33 o                         
   2  10  20        135.67        115.25        33.01 o                         
   3  10  20          0.26          5.28        34.30 o                         
  -3  11  20         43.58         -9.95        78.24 o                         
  -2  11  20        192.91        226.42        41.34 o                         
  -1  11  20        194.52        227.71        40.47 o                         
   0  11  20          4.33         13.42        25.93 o                         
   1  11  20         61.74         62.86        26.47 o                         
   2  11  20         77.68         42.42        26.72 o                         
   3  11  20          0.50        -20.54        32.54 o                         
  -2  12  20         32.61         66.90        36.32 o                         
  -1  12  20        128.81        200.36        40.93 o                         
   0  12  20        160.87        246.86        33.26 o                         
   1  12  20          5.54          4.10        26.33 o                         
   2  12  20        174.39        163.50        34.84 o                         
   3  12  20         13.17         10.65        43.16 o                         
  -2  13  20          4.27         38.64        50.33 o                         
  -1  13  20          1.16          7.32        46.36 o                         
   0  13  20         50.65         95.33        31.16 o                         
   1  13  20         39.40         85.45        52.85 o                         
   0  14  20          0.55        -26.96        50.85 o                         
   1  14  20          4.58         40.02        44.99 o                         
  -4   1  21          3.91          6.30        25.67 o                         
  -3   1  21          1.83          1.56        24.55 o                         
  -2   1  21          0.19         -0.22        23.84 o                         
  -1   1  21        806.63        863.84        33.70 o                         
   0   1  21        616.52        666.06        50.28 o                         
   1   1  21        564.24        597.71        63.77 o                         
   2   1  21       1156.98       1141.24        55.64 o                         
   3   1  21        127.44        116.97        38.03 o                         
   4   1  21         30.11        -23.13        49.29 o                         
  -4   2  21         13.38        -10.36        22.25 o                         
  -3   2  21        236.03        231.18        46.31 o                         
  -2   2  21        197.16        178.88        29.22 o                         
  -1   2  21         75.07         97.60        19.09 o                         
   0   2  21        185.21        192.09        25.55 o                         
   1   2  21         10.08          1.21        28.72 o                         
   2   2  21        311.97        323.28        40.22 o                         
   3   2  21        106.94         57.72        51.38 o                         
   4   2  21        299.86        177.71        44.09 o                         
  -4   3  21          9.25        -29.09        29.09 o                         
  -3   3  21         11.41         24.62        34.70 o                         
  -2   3  21        130.55        120.53        27.11 o                         
  -1   3  21        271.87        285.56        27.77 o                         
   0   3  21         25.26         26.52        21.45 o                         
   1   3  21        148.67        109.16        26.27 o                         
   2   3  21        247.11        253.76        32.33 o                         
   3   3  21        177.40         97.81        32.18 o                         
   4   3  21         14.56        -30.15        30.81 o                         
  -4   4  21         87.26         42.18        26.75 o                         
  -3   4  21        121.97        142.84        41.67 o                         
  -2   4  21          7.29         29.81        25.94 o                         
  -1   4  21        148.71        198.32        25.87 o                         
   0   4  21         12.15         19.29        20.99 o                         
   1   4  21         90.26         82.25        26.04 o                         
   2   4  21        716.71        796.05        66.22 o                         
   3   4  21          0.83        -11.45        28.28 o                         
   4   4  21        216.37        183.34        52.50 o                         
  -4   5  21          3.32        -20.78        26.99 o                         
  -3   5  21        129.50         96.22        31.65 o                         
  -2   5  21        152.08        184.95        29.57 o                         
  -1   5  21         23.34         35.26        21.58 o                         
   0   5  21         85.46         62.47        22.78 o                         
   1   5  21          1.53        -12.97        19.57 o                         
   2   5  21          1.82         18.01        25.66 o                         
   3   5  21        513.50        483.26        42.57 o                         
   4   5  21        144.68        103.56        38.54 o                         
  -4   6  21          2.33        -28.86        28.86 o                         
  -3   6  21          8.85        -33.32        37.43 o                         
  -2   6  21        209.62        234.40        31.99 o                         
  -1   6  21          3.51         19.92        22.06 o                         
   0   6  21        182.60        228.20        27.86 o                         
   1   6  21        281.31        316.63        25.73 o                         
   2   6  21         54.93         46.30        26.16 o                         
   3   6  21        104.91         73.73        29.76 o                         
  -4   7  21         26.31         -7.31        47.33 o                         
  -3   7  21        272.49        303.14        56.36 o                         
  -2   7  21        167.76        161.61        37.11 o                         
  -1   7  21         50.11         88.97        23.85 o                         
   0   7  21        110.31        112.24        25.23 o                         
   1   7  21          1.96          2.50        22.43 o                         
   2   7  21         34.36         31.42        25.77 o                         
   3   7  21        142.71        140.06        32.59 o                         
  -3   8  21         15.65         17.59        35.88 o                         
  -2   8  21        242.31        274.49        43.09 o                         
  -1   8  21        104.28        117.82        29.28 o                         
   0   8  21        481.23        557.28        35.40 o                         
   1   8  21        559.70        623.78        37.00 o                         
   2   8  21        129.91        102.36        24.56 o                         
   3   8  21         75.13         47.40        30.54 o                         
  -3   9  21         31.61        -30.48        35.99 o                         
  -2   9  21         11.35         39.25        34.80 o                         
  -1   9  21         18.22         26.25        26.51 o                         
   0   9  21          0.13         30.69        26.86 o                         
   1   9  21        118.28        114.65        24.69 o                         
   2   9  21         44.22          5.39        24.10 o                         
   3   9  21          5.43        -20.66        35.08 o                         
  -3  10  21          4.00        -18.64        45.51 o                         
  -2  10  21        247.95        245.52        42.77 o                         
  -1  10  21         34.26         50.82        28.53 o                         
   0  10  21        922.19        965.30        57.42 o                         
   1  10  21         80.63        112.81        29.30 o                         
   2  10  21         11.02        -20.03        34.35 o                         
   3  10  21         57.89         11.11        27.40 o                         
  -2  11  21         34.73         59.98        35.52 o                         
  -1  11  21         44.02         33.46        35.00 o                         
   0  11  21          5.81         14.34        26.02 o                         
   1  11  21         56.50         63.98        26.83 o                         
   2  11  21         86.54         64.70        27.75 o                         
  -2  12  21          0.07          0.34        49.67 o                         
  -1  12  21         20.74         10.57        34.54 o                         
   0  12  21         22.26         38.53        27.38 o                         
   1  12  21          4.90          9.70        52.38 o                         
   2  12  21         93.86        103.64        49.74 o                         
   0  13  21          1.91          0.60        35.34 o                         
   1  13  21         91.03         83.25        48.88 o                         
  -4   0  22          1.61        -31.60        47.05 o                         
  -3   0  22         23.15        -15.64        45.13 o                         
  -2   0  22          3.32         -9.54        47.40 o                         
  -1   0  22         83.36        101.29        32.41 o                         
   0   0  22        207.05        197.38        51.20 o                         
   1   0  22       1148.62       1268.11        90.17 o                         
   2   0  22        106.56         71.54        31.39 o                         
   3   0  22        474.50        371.04        70.60 o                         
  -4   1  22         39.03         77.18        29.50 o                         
  -3   1  22         27.46         73.88        27.03 o                         
  -2   1  22        126.60        147.36        28.38 o                         
  -1   1  22         19.89         20.05        21.28 o                         
   0   1  22        112.80        121.10        26.97 o                         
   1   1  22         16.71          1.72        28.52 o                         
   2   1  22         35.91         10.83        25.55 o                         
   3   1  22          0.02         18.40        35.37 o                         
  -4   2  22         32.61          6.80        32.19 o                         
  -3   2  22          1.00         10.67        25.49 o                         
  -2   2  22          0.05         26.80        24.53 o                         
  -1   2  22         14.61          8.30        20.88 o                         
   0   2  22        396.16        432.13        31.80 o                         
   1   2  22        425.60        437.56        43.35 o                         
   2   2  22         35.88         48.12        31.00 o                         
   3   2  22        270.88        149.40        41.65 o                         
  -4   3  22        162.28        102.86        29.09 o                         
  -3   3  22         11.10         12.88        39.65 o                         
  -2   3  22        422.57        501.21        47.02 o                         
  -1   3  22         61.20        101.17        24.11 o                         
   0   3  22        350.63        330.13        29.42 o                         
   1   3  22         66.33         73.30        26.47 o                         
   2   3  22        109.87        137.80        29.08 o                         
   3   3  22         19.63         41.04        29.15 o                         
  -4   4  22         13.94        -54.20        54.20 o                         
  -3   4  22         42.74         34.14        32.76 o                         
  -2   4  22         22.61         60.73        26.74 o                         
  -1   4  22        199.82        264.59        28.19 o                         
   0   4  22        236.82        229.17        27.40 o                         
   1   4  22         25.81         26.85        21.57 o                         
   2   4  22          1.55         -8.15        25.13 o                         
   3   4  22          3.22        -25.13        29.41 o                         
  -4   5  22        101.17         95.51        53.15 o                         
  -3   5  22         13.81        -24.90        33.82 o                         
  -2   5  22         56.25         63.46        26.92 o                         
  -1   5  22         63.14        104.61        24.62 o                         
   0   5  22         11.09          8.68        22.56 o                         
   1   5  22         57.94         70.47        20.88 o                         
   2   5  22         10.69         11.77        26.00 o                         
   3   5  22         36.47         18.30        28.77 o                         
  -3   6  22        234.99        251.94        41.50 o                         
  -2   6  22          2.43        -23.26        27.65 o                         
  -1   6  22        596.40        611.65        36.74 o                         
   0   6  22        227.61        287.93        38.63 o                         
   1   6  22         34.26         44.08        20.60 o                         
   2   6  22         48.97          1.90        27.28 o                         
   3   6  22         47.36         53.96        29.81 o                         
  -3   7  22          0.23         -2.36        32.68 o                         
  -2   7  22         33.56         -7.24        32.98 o                         
  -1   7  22         64.36         65.81        24.29 o                         
   0   7  22        103.62        116.89        25.36 o                         
   1   7  22         47.46         22.98        23.21 o                         
   2   7  22        229.81        217.74        28.23 o                         
   3   7  22         51.30         14.45        33.55 o                         
  -3   8  22          8.39          9.06        33.72 o                         
  -2   8  22         17.77        -23.63        34.22 o                         
  -1   8  22          4.67         27.36        27.43 o                         
   0   8  22        101.58        106.48        26.22 o                         
   1   8  22          0.04         -7.42        23.50 o                         
   2   8  22          3.92        -13.86        28.17 o                         
   3   8  22          0.37         20.08        44.91 o                         
  -3   9  22         42.53         71.30        48.26 o                         
  -2   9  22        199.08        232.26        42.97 o                         
  -1   9  22         30.42         27.52        28.07 o                         
   0   9  22        746.44        847.18        49.39 o                         
   1   9  22         21.95          0.77        23.65 o                         
   2   9  22        415.63        434.18        40.54 o                         
  -2  10  22         23.48         27.71        36.25 o                         
  -1  10  22          2.27          2.43        27.97 o                         
   0  10  22         33.93         43.32        28.22 o                         
   1  10  22         24.86         53.54        27.38 o                         
   2  10  22          0.44        -28.52        33.03 o                         
  -1  11  22         57.65         49.74        36.00 o                         
   0  11  22        110.15        133.78        31.16 o                         
   1  11  22         62.60         96.97        36.81 o                         
   0  12  22          4.39         52.91        51.43 o                         
  -4   1  23         20.50         62.35        47.64 o                         
  -3   1  23        136.81        166.52        38.68 o                         
  -2   1  23          4.10         15.86        24.64 o                         
  -1   1  23          2.93         -5.34        20.86 o                         
   0   1  23         45.41         25.01        25.01 o                         
   1   1  23          5.55        -18.70        31.36 o                         
   2   1  23        460.75        403.68        37.47 o                         
   3   1  23        364.55        367.81        49.80 o                         
  -4   2  23         35.13         11.37        45.16 o                         
  -3   2  23         18.01         63.17        28.27 o                         
  -2   2  23        166.26        187.26        29.53 o                         
  -1   2  23         24.49          4.86        25.47 o                         
   0   2  23        355.23        431.23        32.28 o                         
   1   2  23         29.36         33.83        31.56 o                         
   2   2  23         53.65         42.25        31.55 o                         
   3   2  23          0.14        -31.69        36.25 o                         
  -3   3  23         55.00         47.15        39.65 o                         
  -2   3  23         96.36        159.06        31.90 o                         
  -1   3  23         42.51         77.25        27.61 o                         
   0   3  23         28.52         50.82        22.51 o                         
   1   3  23        428.42        477.07        39.41 o                         
   2   3  23         55.99         59.65        28.73 o                         
   3   3  23         82.39         76.53        31.47 o                         
  -3   4  23        150.78        114.20        37.39 o                         
  -2   4  23        263.16        334.80        46.04 o                         
  -1   4  23        131.01        179.44        31.74 o                         
   0   4  23        410.43        496.70        33.88 o                         
   1   4  23          4.46          8.07        20.10 o                         
   2   4  23        236.59        271.32        43.07 o                         
   3   4  23         18.75        -14.17        34.42 o                         
  -3   5  23          1.77         -4.83        34.08 o                         
  -2   5  23        120.56        105.01        30.15 o                         
  -1   5  23         88.96        131.39        25.70 o                         
   0   5  23          1.39          8.24        23.05 o                         
   1   5  23        347.18        359.31        28.25 o                         
   2   5  23         61.59         86.72        28.62 o                         
   3   5  23          3.51          6.17        47.88 o                         
  -3   6  23         21.50         46.84        33.82 o                         
  -2   6  23         46.07         64.03        28.03 o                         
  -1   6  23          2.21          2.56        22.47 o                         
   0   6  23          3.65         -0.44        24.00 o                         
   1   6  23        242.45        279.48        30.03 o                         
   2   6  23          6.79         19.57        27.78 o                         
   3   6  23         34.53         25.11        50.30 o                         
  -3   7  23         50.27         64.22        49.27 o                         
  -2   7  23         73.48         41.60        35.79 o                         
  -1   7  23        318.90        344.86        31.62 o                         
   0   7  23         81.20         77.42        25.69 o                         
   1   7  23        331.18        330.53        31.71 o                         
   2   7  23         23.10         -3.85        29.10 o                         
  -2   8  23         63.24        101.53        57.37 o                         
  -1   8  23          6.35         15.79        28.04 o                         
   0   8  23         30.84         17.90        24.64 o                         
   1   8  23        239.72        234.19        29.52 o                         
   2   8  23        219.60        229.29        48.55 o                         
  -2   9  23          0.34        -29.19        49.22 o                         
  -1   9  23          0.35         40.39        29.42 o                         
   0   9  23          0.26         17.68        27.03 o                         
   1   9  23         74.30         81.28        25.46 o                         
   2   9  23         20.40         43.82        49.80 o                         
   0  10  23         10.19         36.35        34.53 o                         
  -3   0  24        216.93        357.32        67.09 o                         
  -2   0  24        102.30         62.76        49.57 o                         
  -1   0  24        486.65        506.39        47.22 o                         
   0   0  24         25.38         14.64        31.53 o                         
   1   0  24          2.16        -29.51        44.99 o                         
   2   0  24         14.33         16.54        46.95 o                         
  -3   1  24         66.32        104.09        38.95 o                         
  -2   1  24          2.94         21.66        34.13 o                         
  -1   1  24        116.03        107.12        23.99 o                         
   0   1  24          1.02        -23.00        23.00 o                         
   1   1  24        174.92        158.22        36.65 o                         
   2   1  24         37.49         43.31        35.03 o                         
  -3   2  24         91.81        141.88        40.60 o                         
  -2   2  24         37.01         40.56        27.17 o                         
  -1   2  24        100.01         89.36        27.76 o                         
   0   2  24          1.59         -8.52        22.85 o                         
   1   2  24        239.10        228.84        32.74 o                         
   2   2  24          9.21        -14.15        26.29 o                         
  -3   3  24         60.24         53.39        33.54 o                         
  -2   3  24         55.56         59.84        27.62 o                         
  -1   3  24        336.42        321.59        35.69 o                         
   0   3  24        256.72        297.18        30.13 o                         
   1   3  24        156.29        176.75        31.81 o                         
   2   3  24        282.22        260.63        38.15 o                         
  -3   4  24          5.18        -14.54        33.66 o                         
  -2   4  24          3.71          1.07        39.74 o                         
  -1   4  24         17.44         64.51        28.72 o                         
   0   4  24        229.62        283.43        30.29 o                         
   1   4  24        237.53        306.78        27.89 o                         
   2   4  24        128.30        123.98        30.59 o                         
  -2   5  24          0.06         24.30        27.49 o                         
  -1   5  24         56.27         87.11        29.35 o                         
   0   5  24         41.91         58.62        26.22 o                         
   1   5  24         82.22         63.95        22.27 o                         
   2   5  24        129.96        121.62        36.65 o                         
  -2   6  24         63.96        108.68        30.75 o                         
  -1   6  24         18.19         37.43        28.75 o                         
   0   6  24        476.16        529.91        36.82 o                         
   1   6  24        169.72        230.33        30.41 o                         
   2   6  24        125.45        107.65        60.54 o                         
  -1   7  24          8.88         -2.68        27.85 o                         
   0   7  24          0.33        -13.93        24.09 o                         
   1   7  24          0.56         18.46        24.96 o                         
   2   7  24          4.92        -16.52        46.47 o                         
   0   8  24          2.87          3.26        25.44 o                         
   1   8  24         47.84         28.73        46.71 o                         
   0   9  24         73.17        200.98        62.53 o                         
   1   9  24         95.00         64.49        49.42 o                         
  -2   1  25        197.06        231.19        42.69 o                         
  -1   1  25         75.98        104.64        29.48 o                         
   0   1  25        231.94        222.78        24.74 o                         
   1   1  25         98.01         82.41        35.72 o                         
  -2   2  25         51.58         68.78        28.19 o                         
  -1   2  25        132.86        147.23        30.41 o                         
   0   2  25         14.66         26.01        24.84 o                         
   1   2  25        268.77        298.10        57.01 o                         
  -2   3  25         71.21         72.91        47.71 o                         
  -1   3  25         14.37         22.27        43.99 o                         
   0   3  25         24.80         28.89        23.20 o                         
   1   3  25         66.29         57.96        22.56 o                         
   2   3  25        257.66        310.12        57.45 o                         
  -2   4  25         33.36         28.78        45.72 o                         
  -1   4  25         76.79        112.70        30.28 o                         
   0   4  25          0.25         12.13        23.90 o                         
   1   4  25        420.75        460.82        31.63 o                         
   2   4  25          9.63         22.81        46.43 o                         
  -1   5  25          5.84         25.45        29.01 o                         
   0   5  25         36.45         86.08        26.43 o                         
   1   5  25          5.45         24.53        23.98 o                         
   2   5  25        276.96        352.91        64.47 o                         
   0   6  25         61.28         42.77        36.02 o                         
   1   6  25         15.67         58.81        48.95 o                         
   0   7  25          1.34        -42.46        51.68 o                         
   1   7  25         17.47         32.26        48.05 o                         
  -1   0  26         30.43        -19.57        42.34 o                         
   0   0  26        201.31        207.80        41.05 o                         
   1   0  26        147.91        133.20        52.74 o                         
  -1   1  26         92.55         65.50        45.41 o                         
   0   1  26         48.57         30.38        24.28 o                         
   1   1  26          4.08         20.33        33.20 o                         
  -1   2  26         40.55        104.04        48.87 o                         
   0   2  26        219.23        219.12        28.70 o                         
   1   2  26          0.44         90.27        52.39 o                         
  -1   3  26         71.36         77.93        46.12 o                         
   0   3  26         11.76         17.89        49.54 o                         
   1   3  26        160.33        249.67        77.29 o                         
   0   4  26         44.44         57.36        55.18 o                         
   1   4  26          9.59         20.72        45.53 o                         
                                                                                
