# Supplementary material for: Two acyclic imides: 3-bromo-N-(3-bromo­benzo­yl)-N-(pyridin-2-yl)benzamide and 3-bromo-N-(3-bromo­benzo­yl)-N-(pyrimidin-2-yl)benzamide
Source: Acta Crystallogr E Crystallogr Commun. 2020 Nov 3;76(Pt 12):1800–4. doi: 10.1107/S2056989020014413 (PMC7784653; doi:10.1107/S2056989020014413)
Supplement: Supplementary file 4 [file e-76-01800-Brmopzdsup3.hkl]

data_Brmopzd                                                                    
_shelx_title ' 14-023 in P21/a No14 (Brmo-pyrimidine) 2:1 Dimer as Brmpd' 
_shelx_refln_list_code          4                                               
_shelx_F_calc_maximum      233.81                                               
_exptl_crystal_F_000       904.00                                               
_reflns_d_resolution_high  0.7605                                               
                                                                                
loop_                                                                           
 _space_group_symop_operation_xyz                                               
 'x, y, z'                                                                      
 '-x+1/2, y+1/2, -z'                                                            
 '-x, -y, -z'                                                                   
 'x-1/2, -y-1/2, z'                                                             
                                                                                
_cell_length_a    11.1712                                                       
_cell_length_b    11.0590                                                       
_cell_length_c    14.4181                                                       
_cell_angle_alpha  90.000                                                       
_cell_angle_beta  102.756                                                       
_cell_angle_gamma  90.000                                                       
                                                                                
_shelx_F_squared_multiplier     1.000                                           
                                                                                
loop_                                                                           
 _refln_index_h                                                                 
 _refln_index_k                                                                 
 _refln_index_l                                                                 
 _refln_F_squared_calc                                                          
 _refln_F_squared_meas                                                          
 _refln_F_squared_sigma                                                         
 _refln_observed_status                                                         
   2   0   0       1207.10       1093.98        95.70 o                         
   4   0   0      12867.65      12987.23       206.11 o                         
   6   0   0       2537.60       2330.64        60.89 o                         
   8   0   0         30.99         23.35        21.06 o                         
  10   0   0         56.38        132.22        38.73 o                         
  12   0   0         47.04        -23.72        33.47 o                         
  14   0   0          0.32        142.37        92.31 o                         
   2   1   0       2535.23       2590.22        59.99 o                         
   3   1   0       6980.10       7440.14        62.87 o                         
   4   1   0      10919.60      10997.68        97.03 o                         
   5   1   0       1764.06       1630.25        37.25 o                         
   6   1   0       5540.83       5116.86        72.22 o                         
   7   1   0         68.84         75.83        13.50 o                         
   8   1   0         61.27         39.58        15.97 o                         
   9   1   0        113.01         96.88        31.04 o                         
  10   1   0        386.96        408.28        33.70 o                         
  11   1   0          0.26        -11.89        22.94 o                         
  12   1   0         49.69         95.68        28.40 o                         
  13   1   0          1.93         -1.35        42.06 o                         
  14   1   0         17.93        -95.23        95.23 o                         
   0   2   0       6843.08       7063.76       175.25 o                         
   1   2   0        257.46        247.57        12.47 o                         
   2   2   0      28467.05      28294.07       192.19 o                         
   3   2   0       5211.01       5227.65        58.51 o                         
   4   2   0       2182.86       2076.40        39.99 o                         
   5   2   0        814.20        772.62        25.38 o                         
   6   2   0       2200.66       2235.87        54.08 o                         
   7   2   0        829.29        933.71        38.60 o                         
   8   2   0        397.57        399.23        28.64 o                         
   9   2   0         60.00         61.57        26.82 o                         
  10   2   0        100.86         45.17        22.53 o                         
  11   2   0        144.30        145.93        29.16 o                         
  12   2   0         36.80         36.26        24.51 o                         
  13   2   0          0.75         -3.47        44.10 o                         
  14   2   0         41.59        111.35        85.89 o                         
   1   3   0       5106.69       5148.50        57.35 o                         
   2   3   0       5100.05       4920.90        48.54 o                         
   3   3   0       3425.54       3513.59        55.01 o                         
   4   3   0      10160.62      10049.66        86.53 o                         
   5   3   0       1399.53       1312.34        37.67 o                         
   6   3   0       2894.72       2790.45        57.03 o                         
   7   3   0        218.55        201.19        22.35 o                         
   8   3   0         23.05         15.08        22.44 o                         
   9   3   0        563.94        546.34        52.58 o                         
  10   3   0        152.55        154.20        28.29 o                         
  11   3   0         66.50         38.21        29.38 o                         
  12   3   0         17.82         22.78        27.48 o                         
  13   3   0          9.30         67.99        34.42 o                         
   0   4   0       5397.37       5149.09        93.43 o                         
   1   4   0        825.33        871.23        33.19 o                         
   2   4   0      10879.79      11416.48        93.11 o                         
   3   4   0       1150.35       1057.36        26.25 o                         
   4   4   0          0.22          7.86         8.03 o                         
   5   4   0         44.17         21.23        15.07 o                         
   6   4   0       1985.47       2075.39        66.60 o                         
   7   4   0        458.54        468.19        35.73 o                         
   8   4   0        137.82        120.13        28.52 o                         
   9   4   0        124.55        101.95        29.94 o                         
  10   4   0         16.63         32.43        28.95 o                         
  11   4   0         22.60         15.70        26.52 o                         
  12   4   0          0.43         52.04        57.63 o                         
  13   4   0         33.07         28.96        38.32 o                         
   1   5   0       3980.49       3932.94        62.54 o                         
   2   5   0      13197.28      13130.08       114.35 o                         
   3   5   0       1389.61       1301.12        30.58 o                         
   4   5   0       7619.69       7389.36        83.53 o                         
   5   5   0       2385.24       2385.02        71.88 o                         
   6   5   0         51.77         42.31        24.15 o                         
   7   5   0         17.32          4.45        24.68 o                         
   8   5   0         70.48        155.29        46.71 o                         
   9   5   0        200.40        300.81        45.93 o                         
  10   5   0        120.07        103.50        39.18 o                         
  11   5   0         27.79          4.77        66.90 o                         
  12   5   0         38.25         29.23        44.33 o                         
  13   5   0         62.34         91.08        78.86 o                         
   0   6   0        338.62        369.10        33.58 o                         
   1   6   0        828.40        939.73        35.78 o                         
   2   6   0         80.53        142.80        16.90 o                         
   3   6   0         83.91         77.79        12.60 o                         
   4   6   0       1986.97       2073.65        68.54 o                         
   5   6   0        951.96        932.49        46.65 o                         
   6   6   0         98.97         36.95        20.39 o                         
   7   6   0          3.79         27.75        35.96 o                         
   8   6   0       2857.60       2794.57       117.56 o                         
   9   6   0         25.52         41.55        36.09 o                         
  10   6   0         59.14        166.40        49.93 o                         
  11   6   0          1.06         41.85        53.88 o                         
  12   6   0         36.78         70.45        80.47 o                         
   1   7   0        562.98        609.22        35.80 o                         
   2   7   0       7084.86       6874.73       108.81 o                         
   3   7   0        126.92        103.30        16.93 o                         
   4   7   0       1444.89       1386.17        51.12 o                         
   5   7   0        187.09        199.56        35.15 o                         
   6   7   0          9.21        -20.60        30.00 o                         
   7   7   0        298.52        262.59        39.19 o                         
   8   7   0          2.87         18.45        30.28 o                         
   9   7   0        327.37        293.30        44.81 o                         
  10   7   0         70.65         -9.15        40.60 o                         
  11   7   0         53.31        137.78        52.66 o                         
  12   7   0         12.27         43.75        70.28 o                         
   0   8   0         80.05         64.43        26.14 o                         
   1   8   0         21.91         28.62        16.50 o                         
   2   8   0       2682.21       2676.99        74.33 o                         
   3   8   0        753.83        765.81        41.62 o                         
   4   8   0        140.34        113.23        37.59 o                         
   5   8   0         20.73         38.08        29.52 o                         
   6   8   0        398.65        319.37        51.58 o                         
   7   8   0         57.23        -14.00        25.79 o                         
   8   8   0        667.71        747.40        65.14 o                         
   9   8   0          0.37         -9.71        28.70 o                         
  10   8   0        243.83        283.27        60.61 o                         
  11   8   0          1.30          4.03        81.06 o                         
   1   9   0         56.67         31.73        21.38 o                         
   2   9   0       2128.81       2122.78        70.88 o                         
   3   9   0        330.34        326.48        31.39 o                         
   4   9   0        646.49        687.64        51.80 o                         
   5   9   0        230.98        300.94        43.78 o                         
   6   9   0          0.66         13.07        28.95 o                         
   7   9   0          0.89         11.01        27.77 o                         
   8   9   0        138.06         80.86        34.14 o                         
   9   9   0         87.56         63.43        34.61 o                         
  10   9   0          6.25         42.00        46.85 o                         
   0  10   0        859.35        675.21        66.70 o                         
   1  10   0       1452.01       1451.21        67.18 o                         
   2  10   0        115.77        176.64        28.66 o                         
   3  10   0       1882.04       1840.36        83.55 o                         
   4  10   0        423.67        442.22        45.76 o                         
   5  10   0         24.11         25.83        33.70 o                         
   6  10   0        895.51        873.59        73.91 o                         
   7  10   0         16.65        -22.68        26.99 o                         
   8  10   0        527.29        547.23        61.98 o                         
   9  10   0        105.47        191.86        48.82 o                         
   1  11   0         59.59        101.19        24.56 o                         
   2  11   0         98.50         95.89        40.94 o                         
   3  11   0        948.40        955.43        65.48 o                         
   4  11   0        855.35        926.83        64.53 o                         
   5  11   0        475.17        518.40        59.89 o                         
   6  11   0        491.32        514.55        60.77 o                         
   7  11   0        119.66         68.94        34.58 o                         
   8  11   0         17.17        -30.89        50.31 o                         
   0  12   0       2217.73       2389.01       159.73 o                         
   1  12   0         74.79         52.01        37.33 o                         
   2  12   0        312.50        326.97        49.83 o                         
   3  12   0         42.99         39.72        57.77 o                         
   4  12   0        464.88        389.24        56.23 o                         
   5  12   0         95.56         93.33        42.68 o                         
   6  12   0        360.11        375.23        56.72 o                         
   7  12   0         41.63         25.35        56.66 o                         
   1  13   0        108.05        175.89        71.04 o                         
   2  13   0        189.28         91.74        71.11 o                         
   3  13   0        235.95        188.67        63.29 o                         
   4  13   0        275.33        270.38        51.95 o                         
   5  13   0         43.30         28.80        67.87 o                         
   0  14   0        198.56        369.65       103.43 o                         
   1  14   0          3.83         89.63        47.11 o                         
   2  14   0        353.84        456.12        78.64 o                         
   3  14   0          7.38        -57.85        63.81 o                         
 -14   0   1        115.34         86.14        76.87 o                         
 -12   0   1        402.47        555.72       114.10 o                         
 -10   0   1        518.50        445.39        75.23 o                         
  -8   0   1        100.31         63.15        17.99 o                         
  -6   0   1       2586.39       2775.42        74.45 o                         
  -4   0   1       2003.14       2321.26        54.61 o                         
  -2   0   1      11800.68      13027.03       208.36 o                         
   2   0   1        714.33        666.63        35.47 o                         
   4   0   1      22400.56      22203.73       273.69 o                         
   6   0   1          5.62         15.98        13.76 o                         
   8   0   1        842.81        839.65        66.23 o                         
  10   0   1       1052.45       1430.57       169.76 o                         
  12   0   1         13.27         24.62        34.12 o                         
  14   0   1          1.55         80.11        75.49 o                         
 -14   1   1         22.49         99.06        69.17 o                         
 -13   1   1          1.89         -1.53        77.00 o                         
 -12   1   1          0.80         36.76        27.66 o                         
 -11   1   1          0.60         39.16        22.83 o                         
 -10   1   1         81.39         73.38        23.10 o                         
  -9   1   1         71.23         63.03        18.10 o                         
  -8   1   1       3242.33       3768.32        72.41 o                         
  -7   1   1        200.93        180.38        15.53 o                         
  -6   1   1       5425.26       5362.91        64.51 o                         
  -5   1   1        675.77        781.11        25.97 o                         
  -4   1   1       1413.98       1331.46        27.15 o                         
  -3   1   1        388.60        334.28        15.06 o                         
  -2   1   1      42346.24      41050.56       220.54 o                         
   1   1   1       3089.55       3201.61        86.34 o                         
   2   1   1       9291.05       9727.30       123.86 o                         
   3   1   1       3916.96       3996.71        64.31 o                         
   4   1   1       1357.36       1242.48        41.51 o                         
   5   1   1       4744.97       4803.30        90.02 o                         
   6   1   1        256.76        227.33        24.81 o                         
   7   1   1         47.94         35.57        17.07 o                         
   8   1   1        628.46        563.33        39.54 o                         
   9   1   1         22.71         36.85        22.45 o                         
  10   1   1        612.72        621.16        41.35 o                         
  11   1   1         59.84         75.33        29.62 o                         
  12   1   1         52.66         40.09        28.44 o                         
  13   1   1         17.81          2.53        35.94 o                         
 -14   2   1          5.87         25.53        55.35 o                         
 -13   2   1         15.55         25.09        29.06 o                         
 -12   2   1         68.21         67.04        28.34 o                         
 -11   2   1         18.98         -3.00        24.04 o                         
 -10   2   1        131.53         60.53        25.40 o                         
  -9   2   1        132.82         99.79        23.25 o                         
  -8   2   1         60.55         55.67        13.35 o                         
  -7   2   1       1979.50       2121.57        55.54 o                         
  -6   2   1        705.91        620.95        23.32 o                         
  -5   2   1        527.34        504.69        18.81 o                         
  -4   2   1       1153.61       1123.54        26.21 o                         
  -3   2   1       2113.79       1939.01        47.22 o                         
  -2   2   1       3797.24       3741.12        42.96 o                         
  -1   2   1       2306.71       2419.77        35.09 o                         
   0   2   1        301.87        342.83        20.66 o                         
   1   2   1      15408.78      15639.09       236.00 o                         
   2   2   1       8337.18       8347.62        71.70 o                         
   3   2   1         18.93         29.92         7.43 o                         
   4   2   1      10026.34      10024.27       101.33 o                         
   5   2   1        562.66        567.89        27.23 o                         
   6   2   1        744.91        827.00        45.32 o                         
   7   2   1         99.43        119.50        18.37 o                         
   8   2   1       1620.59       1712.09        64.41 o                         
   9   2   1         12.02          3.89        18.36 o                         
  10   2   1        278.43        322.40        36.17 o                         
  11   2   1          0.83        -22.84        24.61 o                         
  12   2   1         24.86         15.96        26.89 o                         
  13   2   1          1.89         10.36        40.82 o                         
  14   2   1         15.99         50.83        69.84 o                         
 -14   3   1          0.63        -34.47        39.39 o                         
 -13   3   1         64.96         76.29        56.13 o                         
 -12   3   1         26.74         33.67        24.65 o                         
 -11   3   1          4.50         46.31        28.07 o                         
 -10   3   1          4.46        -23.45        26.22 o                         
  -9   3   1        257.69        276.68        30.73 o                         
  -8   3   1       1397.41       1418.80        60.23 o                         
  -7   3   1        538.88        491.51        35.55 o                         
  -6   3   1       3144.99       3087.90        62.90 o                         
  -5   3   1       2944.41       2868.09        41.99 o                         
  -4   3   1        125.29        202.53        15.50 o                         
  -3   3   1        195.67        200.47        14.67 o                         
  -2   3   1       6477.85       6598.20        59.71 o                         
  -1   3   1      10992.00      11316.30        73.25 o                         
   0   3   1       7456.56       7089.18        57.31 o                         
   1   3   1       8144.68       8238.88        69.29 o                         
   2   3   1       2210.15       2510.83        44.37 o                         
   3   3   1       3904.10       4213.18        58.30 o                         
   4   3   1       1930.84       1873.52        42.77 o                         
   5   3   1       2391.00       2267.58        51.26 o                         
   6   3   1       1094.76       1149.25        46.86 o                         
   7   3   1         10.53         -6.25        16.29 o                         
   8   3   1       1824.86       1721.43        77.98 o                         
   9   3   1        249.40        265.22        37.25 o                         
  10   3   1         28.97         -1.86        28.00 o                         
  11   3   1         61.29         60.20        26.63 o                         
  12   3   1          8.67         -8.28        47.57 o                         
  13   3   1          6.52         47.40        34.58 o                         
 -13   4   1          0.59        -36.70        38.87 o                         
 -12   4   1        333.48        418.11        46.89 o                         
 -11   4   1         56.57         67.55        29.07 o                         
 -10   4   1       1025.43       1084.72        71.63 o                         
  -9   4   1        287.72        363.44        36.73 o                         
  -8   4   1         51.20        100.85        20.69 o                         
  -7   4   1       1183.83       1292.89        56.39 o                         
  -6   4   1       1987.46       1865.53        66.69 o                         
  -5   4   1       1175.76       1206.50        38.16 o                         
  -4   4   1       5180.18       5165.00        58.07 o                         
  -3   4   1       9419.53       9262.47       105.00 o                         
  -2   4   1       2525.75       2562.70        39.27 o                         
  -1   4   1       2731.95       2734.89        41.84 o                         
   0   4   1        662.61        719.56        24.02 o                         
   1   4   1       6390.46       6984.50        75.29 o                         
   2   4   1       9368.41       8746.00        70.98 o                         
   3   4   1        238.49        160.78        13.30 o                         
   4   4   1       1583.74       1618.04        40.34 o                         
   5   4   1       2867.34       2936.31        65.61 o                         
   6   4   1         20.14         14.16        14.86 o                         
   7   4   1        785.82        858.89        55.77 o                         
   8   4   1        312.87        338.51        45.78 o                         
   9   4   1        490.84        430.53        45.92 o                         
  10   4   1        174.83        185.74        47.19 o                         
  11   4   1        110.31        137.49        43.88 o                         
  12   4   1         51.67         77.90        39.66 o                         
  13   4   1         68.43         65.24        38.81 o                         
 -13   5   1          3.12        111.05       102.46 o                         
 -12   5   1         19.50         28.94        37.84 o                         
 -11   5   1        146.42        138.48        33.89 o                         
 -10   5   1        397.42        432.54        52.39 o                         
  -9   5   1         21.38        101.80        74.11 o                         
  -8   5   1        407.69        399.25        45.67 o                         
  -7   5   1       2844.31       2668.87        80.72 o                         
  -6   5   1        910.92        875.84        45.02 o                         
  -5   5   1          8.42          5.37        12.95 o                         
  -4   5   1         28.53         28.41        10.08 o                         
  -3   5   1       3036.11       3202.04        45.72 o                         
  -2   5   1         44.20         63.82         9.44 o                         
  -1   5   1       3625.24       3390.11        57.25 o                         
   0   5   1       5168.38       4785.73        68.38 o                         
   1   5   1       4610.26       4826.62        66.85 o                         
   2   5   1       8609.64       8352.23        79.97 o                         
   3   5   1         45.28         29.63         8.48 o                         
   4   5   1        409.54        416.58        23.74 o                         
   5   5   1        403.10        379.15        28.94 o                         
   6   5   1       3996.06       4013.45       113.41 o                         
   7   5   1         82.22         90.66        34.52 o                         
   8   5   1        191.60        270.68        51.88 o                         
   9   5   1         95.23        139.72        40.94 o                         
  10   5   1         16.87         28.62        32.34 o                         
  11   5   1         28.17          9.23        36.69 o                         
  12   5   1        106.25         70.85        44.86 o                         
  13   5   1          3.44          1.56        56.64 o                         
 -13   6   1          2.05        114.20        79.64 o                         
 -12   6   1          2.29         62.88        68.01 o                         
 -11   6   1         19.18         39.97        38.99 o                         
 -10   6   1        119.01        194.79        59.35 o                         
  -9   6   1         47.34         61.49        31.14 o                         
  -8   6   1       1246.64       1168.27        85.19 o                         
  -7   6   1        713.70        697.94        53.14 o                         
  -6   6   1       1860.96       1908.86        77.71 o                         
  -5   6   1          9.19         16.56        18.73 o                         
  -4   6   1      18136.01      17768.36       139.61 o                         
  -3   6   1        248.62        241.79        16.01 o                         
  -2   6   1       2061.27       2105.78        50.05 o                         
  -1   6   1        305.08        323.62        21.02 o                         
   0   6   1       3414.76       3222.46        62.18 o                         
   1   6   1          6.37         32.54        12.64 o                         
   2   6   1       4535.53       4258.90        66.72 o                         
   3   6   1        450.84        419.03        25.00 o                         
   4   6   1         17.36          0.99        16.55 o                         
   5   6   1        552.36        544.06        37.01 o                         
   6   6   1         21.55         35.57        33.78 o                         
   7   6   1         42.98         51.09        29.92 o                         
   8   6   1         75.57         69.38        37.11 o                         
   9   6   1        488.86        518.03        68.97 o                         
  10   6   1        331.66        290.23        57.56 o                         
  11   6   1         15.73         64.34        47.26 o                         
  12   6   1         66.41         17.65        46.21 o                         
 -12   7   1          2.98        -74.29        74.29 o                         
 -11   7   1          0.34         14.92        43.57 o                         
 -10   7   1         49.28         35.53        31.33 o                         
  -9   7   1         10.00         -8.07        32.18 o                         
  -8   7   1        404.20        272.17        69.65 o                         
  -7   7   1        126.80         27.83        31.15 o                         
  -6   7   1        483.64        514.79        57.56 o                         
  -5   7   1        468.55        431.36        35.43 o                         
  -4   7   1        661.40        608.87        35.37 o                         
  -3   7   1          0.11         15.82        13.04 o                         
  -2   7   1          3.88         26.29        16.86 o                         
  -1   7   1         15.64         -9.20        13.87 o                         
   0   7   1       5260.54       5207.76       100.51 o                         
   1   7   1          6.77          8.76        16.84 o                         
   2   7   1       7198.40       7194.19       114.07 o                         
   3   7   1        139.28        145.65        20.36 o                         
   4   7   1        425.64        418.94        34.16 o                         
   5   7   1        133.50        149.18        32.80 o                         
   6   7   1       3941.27       3637.08       119.47 o                         
   7   7   1        174.14        125.57        30.19 o                         
   8   7   1        660.27        925.12        69.56 o                         
   9   7   1          4.03          3.91        34.53 o                         
  10   7   1        106.18        142.48        53.97 o                         
  11   7   1          8.94         48.37        84.22 o                         
 -11   8   1        101.89          5.06        45.54 o                         
 -10   8   1        162.18        175.90        48.22 o                         
  -9   8   1          0.68        -30.93        30.93 o                         
  -8   8   1        375.59        299.95        63.39 o                         
  -7   8   1         46.13        -15.43        37.34 o                         
  -6   8   1        289.96        282.83        51.38 o                         
  -5   8   1          6.03         30.76        26.66 o                         
  -4   8   1       5416.41       5162.74       121.88 o                         
  -3   8   1         25.27          3.95        18.93 o                         
  -2   8   1       1916.66       1888.60        62.51 o                         
  -1   8   1         34.82         40.70        18.49 o                         
   0   8   1       2043.30       2037.05        69.29 o                         
   1   8   1        744.26        738.49        42.55 o                         
   2   8   1       1607.72       1582.52        58.78 o                         
   3   8   1        307.59        346.35        32.84 o                         
   4   8   1         61.05         75.76        24.19 o                         
   5   8   1         22.28         22.63        30.49 o                         
   6   8   1         15.24         13.23        24.79 o                         
   7   8   1        371.37        357.84        47.50 o                         
   8   8   1        488.92        446.49        55.14 o                         
   9   8   1          5.01         34.84        38.66 o                         
  10   8   1         70.39          4.54        43.95 o                         
  11   8   1          1.22          5.52        66.49 o                         
 -10   9   1        118.99        220.30        45.51 o                         
  -9   9   1         36.60         39.03        33.75 o                         
  -8   9   1        477.92        485.10        91.35 o                         
  -7   9   1        116.23        163.69       112.41 o                         
  -6   9   1         55.37         82.15        43.72 o                         
  -5   9   1       1570.91       1601.50        87.26 o                         
  -4   9   1        114.15         63.67        29.01 o                         
  -3   9   1         92.40         53.98        23.67 o                         
  -2   9   1        397.73        440.66        37.16 o                         
  -1   9   1       2506.41       2329.63        78.97 o                         
   0   9   1       5186.67       5001.98       114.56 o                         
   1   9   1        320.60        299.14        32.62 o                         
   2   9   1       1921.06       1993.92        70.73 o                         
   3   9   1        107.46        131.02        25.20 o                         
   4   9   1        137.27         99.22        40.84 o                         
   5   9   1         79.33        119.86        36.14 o                         
   6   9   1       1079.88       1113.92        67.71 o                         
   7   9   1        386.88        291.12        43.23 o                         
   8   9   1        110.70        138.54        38.57 o                         
   9   9   1          2.10          4.60        43.00 o                         
  10   9   1         54.42         55.39        39.20 o                         
  -9  10   1         71.98        104.48        39.40 o                         
  -8  10   1          5.53         87.60        55.09 o                         
  -7  10   1         67.06        183.00        65.63 o                         
  -6  10   1         10.99         80.96        43.90 o                         
  -5  10   1         85.80         68.56        40.14 o                         
  -4  10   1       1175.16       1208.30        99.09 o                         
  -3  10   1          2.00         10.56        28.64 o                         
  -2  10   1       1895.47       1811.09        81.01 o                         
  -1  10   1        520.75        461.72        57.63 o                         
   0  10   1        309.42        358.48        41.97 o                         
   1  10   1         15.56         -8.90        25.24 o                         
   2  10   1        710.41        682.71        45.98 o                         
   3  10   1         94.83         85.45        31.39 o                         
   4  10   1       1013.43       1018.28        66.11 o                         
   5  10   1        162.51        145.43        42.33 o                         
   6  10   1         18.46         -9.75        28.98 o                         
   7  10   1        282.65        400.29        55.40 o                         
   8  10   1         58.77         75.14        39.40 o                         
   9  10   1         61.63         78.27        54.15 o                         
  -8  11   1        225.79        294.14        57.43 o                         
  -7  11   1         37.74         43.38        46.70 o                         
  -6  11   1         73.57        106.39        63.50 o                         
  -5  11   1         79.26        141.10        66.19 o                         
  -4  11   1          7.39         19.00        36.55 o                         
  -3  11   1        287.33        367.66        56.80 o                         
  -2  11   1        544.95        575.94        57.03 o                         
  -1  11   1         37.37         81.25        26.27 o                         
   0  11   1        658.97        774.13        54.33 o                         
   1  11   1       1423.18       1403.87        67.50 o                         
   2  11   1         55.59         54.51        26.87 o                         
   3  11   1          6.46         22.37        30.95 o                         
   4  11   1        678.50        670.91        58.01 o                         
   5  11   1          4.22         17.66        28.12 o                         
   6  11   1        388.96        353.65        63.33 o                         
   7  11   1         25.37        -27.77        75.09 o                         
   8  11   1          4.52         40.65        33.08 o                         
  -6  12   1        217.75        175.55        55.20 o                         
  -5  12   1        194.75        163.55        52.89 o                         
  -4  12   1        162.97        125.65        38.55 o                         
  -3  12   1         90.76         42.44        33.51 o                         
  -2  12   1         87.56         88.27        43.63 o                         
  -1  12   1         25.79         79.12        48.51 o                         
   0  12   1         66.12         90.58        30.35 o                         
   1  12   1        399.84        449.85        42.93 o                         
   2  12   1        603.56        544.65        64.19 o                         
   3  12   1         70.59         61.36        30.45 o                         
   4  12   1        504.15        497.95        53.35 o                         
   5  12   1        227.63        214.11        44.49 o                         
   6  12   1         18.03         36.31        31.30 o                         
   7  12   1         39.50         72.89        68.28 o                         
  -5  13   1         18.73         50.81        63.27 o                         
  -4  13   1        121.85        136.18        97.59 o                         
  -3  13   1         45.91         34.88        36.76 o                         
  -2  13   1        431.60        433.83        57.23 o                         
  -1  13   1        132.22        162.88        49.75 o                         
   0  13   1        266.99        315.05        51.26 o                         
   1  13   1         28.54         61.08        52.31 o                         
   2  13   1          2.66         10.32        35.55 o                         
   3  13   1         32.34         78.11        40.25 o                         
   4  13   1        109.54        103.87        59.47 o                         
   5  13   1          0.90        -44.17        64.93 o                         
  -3  14   1         32.45         -1.75        56.77 o                         
  -2  14   1        173.00        183.94        55.18 o                         
  -1  14   1          3.29          5.25       141.47 o                         
   0  14   1          6.53         65.00       105.90 o                         
   1  14   1         12.75         -0.02       138.63 o                         
   2  14   1        398.07        342.12        68.69 o                         
 -14   0   2          1.06        -92.88        92.88 o                         
 -12   0   2          9.09         42.50        64.18 o                         
 -10   0   2        894.21       1120.17        65.00 o                         
  -8   0   2       2881.03       2718.99        95.36 o                         
  -6   0   2          4.38         19.82        11.16 o                         
  -4   0   2       5571.15       5399.18        76.79 o                         
  -2   0   2       1420.87       1422.85        39.97 o                         
   2   0   2      26438.87      28199.71       223.39 o                         
   4   0   2        676.96        601.12        59.07 o                         
   6   0   2       4140.43       3884.02       163.46 o                         
   8   0   2       2026.97       2042.75       102.35 o                         
  10   0   2         66.32         18.66        30.14 o                         
  12   0   2        106.66        146.17        36.58 o                         
 -14   1   2          3.40        -19.07       135.77 o                         
 -13   1   2          1.70        -62.84       121.14 o                         
 -12   1   2          1.78        -22.70        76.07 o                         
 -11   1   2        267.12        174.26        34.35 o                         
 -10   1   2          6.20         -9.75        24.63 o                         
  -9   1   2        510.17        612.21        32.32 o                         
  -8   1   2         26.49         76.24        13.47 o                         
  -7   1   2       1373.99       1520.51        39.15 o                         
  -6   1   2        137.57        171.26        14.82 o                         
  -5   1   2         12.53         12.36         5.92 o                         
  -4   1   2       9714.21       8880.23        73.74 o                         
  -3   1   2       6605.40       6924.46        69.58 o                         
  -2   1   2      20110.40      19369.50       363.29 o                         
  -1   1   2       2915.37       3149.67        81.64 o                         
   0   1   2        371.01        323.35        23.46 o                         
   1   1   2       9290.50       9155.89       157.64 o                         
   2   1   2      54665.75      53604.96       454.96 o                         
   3   1   2       2436.01       2569.75        76.77 o                         
   4   1   2       7021.08       7064.17        93.59 o                         
   5   1   2          6.82         -0.91        10.84 o                         
   6   1   2       2696.32       2814.21        81.28 o                         
   7   1   2        107.07        101.25        26.76 o                         
   8   1   2       1360.98       1553.31        71.38 o                         
   9   1   2        145.64        178.11        27.48 o                         
  10   1   2         27.68         -3.79        29.02 o                         
  11   1   2          1.37          0.53        31.51 o                         
  12   1   2          0.31        -24.44        26.01 o                         
  13   1   2          0.03         40.69        35.93 o                         
 -14   2   2         21.46        -81.00        81.00 o                         
 -13   2   2          6.78         60.00        40.81 o                         
 -12   2   2         57.02         69.12        48.89 o                         
 -11   2   2          7.05         24.71        22.63 o                         
 -10   2   2        289.39        343.48        30.58 o                         
  -9   2   2         58.39        -14.33        19.26 o                         
  -8   2   2       2110.75       2077.84        62.05 o                         
  -7   2   2          8.18         -3.98        11.63 o                         
  -6   2   2        402.34        366.11        18.39 o                         
  -5   2   2        284.50        259.24        13.75 o                         
  -4   2   2       4685.83       4548.69        56.95 o                         
  -3   2   2       9273.62       8829.57        93.91 o                         
  -2   2   2      12682.15      13242.27       119.38 o                         
  -1   2   2       6190.11       6690.39        53.07 o                         
   0   2   2       3177.02       3147.35        45.29 o                         
   1   2   2      22161.05      22821.03       214.49 o                         
   2   2   2          4.62          8.20         7.36 o                         
   3   2   2       9685.18       9736.42        85.47 o                         
   4   2   2       1023.83       1126.68        35.32 o                         
   5   2   2       2780.22       3024.20        62.80 o                         
   6   2   2       1736.26       1674.88        63.55 o                         
   7   2   2         65.33         41.91        16.97 o                         
   8   2   2       1073.16       1078.43        75.50 o                         
   9   2   2         16.90          5.15        19.66 o                         
  10   2   2          8.44          0.14        25.42 o                         
  11   2   2        134.10        128.53        33.42 o                         
  12   2   2          7.36         35.25        33.68 o                         
  13   2   2          1.57         37.48        44.29 o                         
 -14   3   2          4.92         -0.48        69.96 o                         
 -13   3   2         16.72         13.57        32.00 o                         
 -12   3   2        262.07        223.58        45.31 o                         
 -11   3   2          5.78         67.70        28.07 o                         
 -10   3   2          1.34         10.62        20.74 o                         
  -9   3   2        354.81        414.82        33.44 o                         
  -8   3   2        325.89        360.61        32.04 o                         
  -7   3   2         29.56         31.11        16.38 o                         
  -6   3   2       2235.59       2207.98        56.59 o                         
  -5   3   2       9276.71       9444.42        75.85 o                         
  -4   3   2       7446.10       7511.42        88.43 o                         
  -3   3   2       5563.78       5855.89        65.65 o                         
  -2   3   2       4213.72       4295.98        44.95 o                         
  -1   3   2       5040.08       5149.55        54.93 o                         
   0   3   2       4079.37       4163.75        42.41 o                         
   1   3   2         83.72        126.59         9.88 o                         
   2   3   2       9959.79       9626.32       119.08 o                         
   3   3   2       4077.62       4195.91        56.92 o                         
   4   3   2       5199.79       5050.88        90.06 o                         
   5   3   2        169.61        159.51        19.59 o                         
   6   3   2         36.18         17.06        14.99 o                         
   7   3   2        272.79        218.87        26.45 o                         
   8   3   2         96.90        148.98        25.01 o                         
   9   3   2         74.48          6.46        25.59 o                         
  10   3   2        119.55         69.81        30.93 o                         
  11   3   2        103.59         82.71        32.53 o                         
  12   3   2         20.69          5.63        29.56 o                         
  13   3   2         18.18         41.37        38.93 o                         
 -14   4   2         12.70         77.89        71.68 o                         
 -13   4   2          7.85        -19.60        47.32 o                         
 -12   4   2         66.38         56.09        32.11 o                         
 -11   4   2         23.05         54.12        23.21 o                         
 -10   4   2         40.81         27.14        22.61 o                         
  -9   4   2        644.54        617.16        40.87 o                         
  -8   4   2        317.25        371.25        35.12 o                         
  -7   4   2        910.13        918.61        42.23 o                         
  -6   4   2        387.46        374.14        41.34 o                         
  -5   4   2        621.12        711.35        45.91 o                         
  -4   4   2        867.56        850.52        24.00 o                         
  -3   4   2       4446.63       4519.43        48.68 o                         
  -2   4   2      10606.83      10666.76        72.54 o                         
  -1   4   2        722.51        809.71        23.00 o                         
   0   4   2      14274.55      14117.18        94.40 o                         
   1   4   2       6192.19       6248.67        60.19 o                         
   2   4   2        112.96         76.60         9.13 o                         
   3   4   2      13072.42      13492.63       115.52 o                         
   4   4   2       1030.64        883.74        33.98 o                         
   5   4   2         21.75         18.54        15.09 o                         
   6   4   2       2903.20       2848.89        79.67 o                         
   7   4   2       1548.95       1612.37        64.82 o                         
   8   4   2        103.50         99.17        39.42 o                         
   9   4   2        109.35         76.82        76.75 o                         
  10   4   2         35.29         82.60        40.63 o                         
  11   4   2         77.04         10.83        33.43 o                         
  12   4   2         84.56         88.72        39.30 o                         
  13   4   2          4.31        -17.11        51.88 o                         
 -13   5   2         29.45         98.20        52.36 o                         
 -12   5   2        106.54        160.18        36.65 o                         
 -11   5   2         44.15         47.81        35.40 o                         
 -10   5   2         98.87         98.38        31.04 o                         
  -9   5   2        141.78         86.51        24.21 o                         
  -8   5   2        512.39        541.15        48.03 o                         
  -7   5   2         47.34         16.29        16.43 o                         
  -6   5   2       4612.47       4503.67        91.41 o                         
  -5   5   2       1591.57       1458.62        49.74 o                         
  -4   5   2        531.85        487.16        21.37 o                         
  -3   5   2       3520.35       3633.93        47.43 o                         
  -2   5   2         46.57         64.95         8.96 o                         
  -1   5   2         27.64         35.38         8.81 o                         
   0   5   2       3935.71       3891.09        55.81 o                         
   1   5   2        243.26        338.17        23.99 o                         
   2   5   2       4925.39       5010.17        58.37 o                         
   3   5   2        497.79        455.04        20.62 o                         
   4   5   2       1446.91       1421.58        47.71 o                         
   5   5   2        250.31        284.14        25.69 o                         
   6   5   2       1920.57       1920.24       100.16 o                         
   7   5   2        320.07        347.28        51.93 o                         
   8   5   2        165.31        138.59        75.06 o                         
   9   5   2        284.11        229.80        99.87 o                         
  10   5   2        192.98         99.14        68.05 o                         
  11   5   2          1.08         20.64        37.04 o                         
  12   5   2         21.46         32.71        38.23 o                         
 -12   6   2          6.61          3.05        31.61 o                         
 -11   6   2        149.64        168.44        48.32 o                         
 -10   6   2         31.92         22.12        27.44 o                         
  -9   6   2        202.27        177.25        35.78 o                         
  -8   6   2        270.12        305.68        33.52 o                         
  -7   6   2         15.87         14.32        18.63 o                         
  -6   6   2        291.76        315.43        30.89 o                         
  -5   6   2         92.50         75.55        15.72 o                         
  -4   6   2        156.64        192.48        16.95 o                         
  -3   6   2        209.12        204.72        13.64 o                         
  -2   6   2       9495.04       9024.10        91.80 o                         
  -1   6   2        164.18        187.45        19.65 o                         
   0   6   2      16010.23      15324.22       140.79 o                         
   1   6   2       2330.39       2545.22        66.79 o                         
   2   6   2        131.33        108.68        24.81 o                         
   3   6   2        617.10        508.88        24.51 o                         
   4   6   2       4954.05       5034.61        82.08 o                         
   5   6   2         26.61         17.27        20.30 o                         
   6   6   2       2809.18       2818.56       103.57 o                         
   7   6   2          2.11         10.15        34.25 o                         
   8   6   2          1.22         42.30        34.51 o                         
   9   6   2         22.41         -6.91        54.72 o                         
  10   6   2         45.46         -6.66        36.48 o                         
  11   6   2          0.25         60.16        62.05 o                         
  12   6   2          1.48         93.11        77.79 o                         
 -12   7   2        114.96        187.89        46.08 o                         
 -11   7   2         17.35         31.26        67.70 o                         
 -10   7   2        146.19        116.11        41.92 o                         
  -9   7   2        619.38        653.38        73.07 o                         
  -8   7   2        555.48        643.52        55.17 o                         
  -7   7   2        222.01        218.26        34.23 o                         
  -6   7   2       5456.41       5430.37       119.61 o                         
  -5   7   2        176.47        142.01        30.23 o                         
  -4   7   2       1313.23       1348.11        46.08 o                         
  -3   7   2        465.15        439.41        24.80 o                         
  -2   7   2       2143.42       2349.91        58.80 o                         
  -1   7   2       1763.29       1807.14        56.00 o                         
   0   7   2       1652.98       1564.99        56.43 o                         
   1   7   2         14.25         36.35        17.60 o                         
   2   7   2         68.37         67.88        18.93 o                         
   3   7   2        680.35        644.47        40.99 o                         
   4   7   2       1722.12       1750.94        60.09 o                         
   5   7   2         41.03         17.71        17.13 o                         
   6   7   2        310.55        284.07        40.59 o                         
   7   7   2         76.21         71.13        34.49 o                         
   8   7   2         48.16         43.65        39.46 o                         
   9   7   2         13.19         -7.47        38.01 o                         
  10   7   2        128.00        231.55        56.12 o                         
  11   7   2          0.02          3.18        47.18 o                         
 -12   8   2          1.47        -43.16        59.26 o                         
 -11   8   2         18.68         43.70        32.04 o                         
 -10   8   2        251.44        141.55        66.12 o                         
  -9   8   2         36.27         34.37        32.87 o                         
  -8   8   2        165.64        171.19        63.16 o                         
  -7   8   2        739.53        733.14        75.70 o                         
  -6   8   2        128.45        182.42        45.59 o                         
  -5   8   2         33.74         39.01        19.11 o                         
  -4   8   2         39.99         36.90        19.00 o                         
  -3   8   2       1171.46       1294.85        60.17 o                         
  -2   8   2       5033.98       5029.81        98.54 o                         
  -1   8   2         26.38         53.52        20.20 o                         
   0   8   2       8812.75       8705.39       141.34 o                         
   1   8   2         25.38         26.09        21.60 o                         
   2   8   2        155.98        190.66        26.95 o                         
   3   8   2          7.16         25.49        21.94 o                         
   4   8   2       2487.13       2513.37        75.60 o                         
   5   8   2        354.56        319.31        36.47 o                         
   6   8   2        255.48        293.48        36.61 o                         
   7   8   2        126.85        247.62        43.92 o                         
   8   8   2         11.23         16.36        48.25 o                         
   9   8   2         16.60         22.14        38.73 o                         
  10   8   2          8.82        -33.31        36.71 o                         
 -11   9   2         19.85         36.20        43.26 o                         
 -10   9   2        223.32        259.91        47.51 o                         
  -9   9   2        189.48        286.19        61.46 o                         
  -8   9   2          4.66         46.77        70.89 o                         
  -7   9   2          6.99         -9.46        42.09 o                         
  -6   9   2       1796.31       1730.82       111.51 o                         
  -5   9   2         38.43         15.97        60.11 o                         
  -4   9   2       1440.52       1651.09        84.68 o                         
  -3   9   2        357.40        325.85        46.20 o                         
  -2   9   2       2081.56       2112.88       105.57 o                         
  -1   9   2        929.06        951.89        51.28 o                         
   0   9   2        943.17        937.59        62.48 o                         
   1   9   2       1104.04       1082.86        55.82 o                         
   2   9   2        392.29        437.03        37.52 o                         
   3   9   2        241.07        254.62        34.07 o                         
   4   9   2        980.94       1005.70        51.81 o                         
   5   9   2        131.71         94.77        25.17 o                         
   6   9   2        103.17        113.24        30.28 o                         
   7   9   2         57.47        100.84        53.06 o                         
   8   9   2        102.35         60.94        39.60 o                         
   9   9   2          0.04         -9.25        47.20 o                         
 -10  10   2         91.68        120.29        79.29 o                         
  -9  10   2         95.39        166.97        62.09 o                         
  -8  10   2        143.76         86.36        69.74 o                         
  -7  10   2        446.39        561.04        75.92 o                         
  -6  10   2        143.34         39.97        46.42 o                         
  -5  10   2        317.28        371.79        62.44 o                         
  -4  10   2         74.63         97.51        31.62 o                         
  -3  10   2        306.23        252.33        41.37 o                         
  -2  10   2       2182.14       2246.77       100.42 o                         
  -1  10   2         92.13         92.44        25.60 o                         
   0  10   2       1593.19       1624.46        70.86 o                         
   1  10   2       1140.33       1122.10        60.62 o                         
   2  10   2         26.22         38.86        29.09 o                         
   3  10   2         11.02         31.88        27.93 o                         
   4  10   2        684.75        738.00        56.07 o                         
   5  10   2        893.08        961.91        64.89 o                         
   6  10   2         97.14         95.89        29.07 o                         
   7  10   2         73.87         95.63        38.37 o                         
   8  10   2         49.52          2.03        41.09 o                         
   9  10   2          7.70          6.15        62.53 o                         
  -8  11   2          8.19         19.80        60.69 o                         
  -7  11   2         82.74         85.04        46.90 o                         
  -6  11   2        318.63        423.18        68.01 o                         
  -5  11   2        103.35         63.72        75.14 o                         
  -4  11   2       1788.39       1696.80       119.01 o                         
  -3  11   2         75.24         80.10        35.02 o                         
  -2  11   2        568.81        581.57        58.22 o                         
  -1  11   2         53.71         52.04        32.22 o                         
   0  11   2        529.24        551.29        46.98 o                         
   1  11   2        446.60        509.27        61.55 o                         
   2  11   2       1256.00       1239.56        64.23 o                         
   3  11   2         60.11         86.58        33.46 o                         
   4  11   2        170.97        198.89        48.63 o                         
   5  11   2        320.58        275.56        43.52 o                         
   6  11   2          2.89        100.17        38.25 o                         
   7  11   2         32.39         35.80        35.95 o                         
   8  11   2        137.50        207.82        80.03 o                         
  -7  12   2        165.43        224.22        57.74 o                         
  -6  12   2         24.41         24.30        45.17 o                         
  -5  12   2         85.01         30.55        38.29 o                         
  -4  12   2         61.48         53.27        37.22 o                         
  -3  12   2         63.30        121.94        39.61 o                         
  -2  12   2        273.07        297.14        48.41 o                         
  -1  12   2        259.92        308.08        52.27 o                         
   0  12   2         33.00         63.67        31.84 o                         
   1  12   2         16.05         40.78        25.34 o                         
   2  12   2          0.61         16.95        33.06 o                         
   3  12   2         10.03        -19.71        26.16 o                         
   4  12   2         28.67          4.23        37.05 o                         
   5  12   2         37.41         12.25        37.08 o                         
   6  12   2        193.38        133.09        39.66 o                         
   7  12   2        228.76        198.63        71.81 o                         
  -5  13   2          1.40        -60.89        77.20 o                         
  -4  13   2        597.28        499.00        73.96 o                         
  -3  13   2         33.50        100.32        93.67 o                         
  -2  13   2        402.99        360.28        73.74 o                         
  -1  13   2        163.07        228.72        58.76 o                         
   0  13   2        297.25        346.46        53.38 o                         
   1  13   2          1.44         16.14        27.68 o                         
   2  13   2        699.90        669.07        78.20 o                         
   3  13   2         33.43         65.57        38.94 o                         
   4  13   2        131.87         39.91        39.06 o                         
   5  13   2         22.85        -19.11        68.01 o                         
  -2  14   2        149.97        112.56        71.55 o                         
  -1  14   2         15.39         24.83        53.82 o                         
   0  14   2         13.21          9.06        44.91 o                         
   1  14   2         97.63         86.69        81.41 o                         
   2  14   2          3.63          4.22        45.53 o                         
 -14   0   3         23.02        -62.70        97.43 o                         
 -12   0   3        134.62        228.18        80.95 o                         
 -10   0   3        197.39        490.23       100.08 o                         
  -8   0   3        136.00        132.15        27.82 o                         
  -6   0   3       8932.11       9172.26       128.82 o                         
  -4   0   3      40235.04      39374.37       383.08 o                         
  -2   0   3      12944.80      13055.16        97.35 o                         
   0   0   3      17793.96      17382.47       196.07 o                         
   2   0   3      27830.29      27551.16       236.79 o                         
   4   0   3       6699.55       6743.86       148.07 o                         
   6   0   3       1132.40       1351.01       102.73 o                         
   8   0   3         32.03         17.77        23.39 o                         
  10   0   3         68.81         40.74        44.21 o                         
  12   0   3         39.60         84.61        44.35 o                         
 -14   1   3         26.48         12.00        58.32 o                         
 -13   1   3         36.53        -64.72        76.94 o                         
 -12   1   3         69.72         93.94        64.65 o                         
 -11   1   3         64.57         36.62        28.75 o                         
 -10   1   3       2136.02       2162.55        95.61 o                         
  -9   1   3          1.18          2.55        15.36 o                         
  -8   1   3       1148.48        960.56        33.16 o                         
  -7   1   3        213.28        189.30        15.14 o                         
  -6   1   3         16.66         10.71         7.45 o                         
  -5   1   3        648.29        660.41        21.58 o                         
  -4   1   3        947.16       1078.04        24.36 o                         
  -3   1   3       1389.08       1491.77        29.84 o                         
  -2   1   3       3934.67       3846.10        37.34 o                         
  -1   1   3       9979.51      10216.69       133.20 o                         
   0   1   3       9565.71       9374.23        95.20 o                         
   1   1   3      12325.60      12596.49       154.34 o                         
   2   1   3       2536.79       2583.49        51.07 o                         
   3   1   3        428.50        433.39        26.87 o                         
   4   1   3       1085.98       1154.53        47.00 o                         
   5   1   3       1540.02       1487.14        49.35 o                         
   6   1   3       3328.09       3221.88        90.40 o                         
   7   1   3         44.45         17.37        17.59 o                         
   8   1   3         69.52         64.96        23.79 o                         
   9   1   3        111.38        126.61        28.92 o                         
  10   1   3         91.91        116.06        25.09 o                         
  11   1   3          0.29         12.30        24.51 o                         
  12   1   3        124.26        120.13        39.65 o                         
  13   1   3         15.31          5.37        33.51 o                         
 -14   2   3         20.21        100.89        85.18 o                         
 -13   2   3          9.45         -5.08        45.78 o                         
 -12   2   3         67.80        115.81        33.81 o                         
 -11   2   3         95.62         53.86        27.28 o                         
 -10   2   3         41.14         75.51        20.45 o                         
  -9   2   3        178.49        199.23        29.26 o                         
  -8   2   3          0.93         -3.17        14.54 o                         
  -7   2   3        817.34        818.69        30.34 o                         
  -6   2   3       9464.06       9376.90        83.99 o                         
  -5   2   3       1042.87       1034.19        26.07 o                         
  -4   2   3      15178.91      14990.19        97.30 o                         
  -3   2   3       4170.68       3897.22        47.38 o                         
  -2   2   3       2151.93       2476.58        34.86 o                         
  -1   2   3      19947.67      21319.05       146.84 o                         
   0   2   3      30237.70      30081.59       116.52 o                         
   1   2   3       6498.39       6728.72        69.26 o                         
   2   2   3         53.29         59.77         9.22 o                         
   3   2   3        108.05        137.02        12.37 o                         
   4   2   3        691.99        741.15        29.93 o                         
   5   2   3        318.30        346.98        23.64 o                         
   6   2   3         49.14         41.54        17.43 o                         
   7   2   3        851.89        815.68        46.14 o                         
   8   2   3        126.64        127.07        24.69 o                         
   9   2   3         17.68         24.03        18.90 o                         
  10   2   3        266.92        187.39        34.72 o                         
  11   2   3          1.52          3.80        31.09 o                         
  12   2   3         75.44        142.77        43.21 o                         
  13   2   3         23.13        120.41        54.14 o                         
 -14   3   3          5.53        -47.49        69.45 o                         
 -13   3   3          0.53        -18.71        34.21 o                         
 -12   3   3         70.73         65.71        49.33 o                         
 -11   3   3         15.71         47.16        26.84 o                         
 -10   3   3        183.09        217.29        28.13 o                         
  -9   3   3        156.43        202.53        25.55 o                         
  -8   3   3       1459.79       1465.85        53.05 o                         
  -7   3   3         80.56         61.29        16.70 o                         
  -6   3   3          0.11          1.92         9.46 o                         
  -5   3   3       1586.07       1649.71        40.49 o                         
  -4   3   3       2183.98       2055.40        42.88 o                         
  -3   3   3        162.79        166.56        10.66 o                         
  -2   3   3        655.36        545.75        17.57 o                         
  -1   3   3      15473.12      15624.34        81.78 o                         
   0   3   3       8184.55       8327.22        59.53 o                         
   1   3   3       2859.79       2686.36        47.77 o                         
   2   3   3         53.79         84.73        11.62 o                         
   3   3   3       7509.24       7694.81        84.40 o                         
   4   3   3       4770.10       4505.58        72.03 o                         
   5   3   3        367.15        305.79        26.59 o                         
   6   3   3       1713.60       1612.88        60.14 o                         
   7   3   3       2178.97       2101.18        72.92 o                         
   8   3   3        256.86        242.04        36.39 o                         
   9   3   3         62.67         99.91        39.01 o                         
  10   3   3        270.29        233.39        53.42 o                         
  11   3   3        167.90        176.75        48.47 o                         
  12   3   3         24.86         33.23        32.21 o                         
  13   3   3         33.86        -18.20        53.25 o                         
 -14   4   3         27.43         36.24        64.71 o                         
 -13   4   3          0.66         66.84        45.45 o                         
 -12   4   3         62.02         55.89        26.98 o                         
 -11   4   3        155.58        172.59        27.44 o                         
 -10   4   3        265.88        266.66        32.11 o                         
  -9   4   3         77.71         30.23        18.98 o                         
  -8   4   3        345.26        399.22        32.37 o                         
  -7   4   3        568.66        614.56        38.52 o                         
  -6   4   3        905.86        897.80        42.76 o                         
  -5   4   3       1078.70       1112.53        35.97 o                         
  -4   4   3       3591.47       3397.67        56.31 o                         
  -3   4   3       5810.67       5859.51        66.70 o                         
  -2   4   3        720.16        793.10        19.81 o                         
  -1   4   3       2509.91       2713.12        41.90 o                         
   0   4   3       2528.21       2585.01        39.62 o                         
   1   4   3        178.56        256.70        12.88 o                         
   2   4   3       5638.49       5397.05        73.44 o                         
   3   4   3       2221.61       2237.35        54.76 o                         
   4   4   3       2975.53       2818.27        80.43 o                         
   5   4   3        988.30        913.59        43.61 o                         
   6   4   3        142.37         93.68        36.65 o                         
   7   4   3        373.42        361.03        39.70 o                         
   8   4   3        812.48        858.20        76.95 o                         
   9   4   3          1.83         49.88        41.24 o                         
  10   4   3        167.37        292.96        58.79 o                         
  11   4   3          3.93         12.89        41.40 o                         
  12   4   3         14.92         31.36        42.80 o                         
 -13   5   3         18.90        -30.77        48.26 o                         
 -12   5   3         33.51        -33.63        43.06 o                         
 -11   5   3         15.79         13.17        26.48 o                         
 -10   5   3        119.41        200.61        27.72 o                         
  -9   5   3         41.38         47.13        24.00 o                         
  -8   5   3       2042.39       2232.50        77.07 o                         
  -7   5   3        298.73        222.42        26.68 o                         
  -6   5   3       1534.87       1530.72        58.93 o                         
  -5   5   3       1849.95       1820.37        55.50 o                         
  -4   5   3       1815.29       1739.92        43.15 o                         
  -3   5   3       1603.45       1748.08        34.30 o                         
  -2   5   3      17468.68      17251.96       102.93 o                         
  -1   5   3       7786.19       7704.90        69.09 o                         
   0   5   3        516.07        636.12        22.21 o                         
   1   5   3       1063.94       1013.41        28.22 o                         
   2   5   3       2153.12       2130.44        41.63 o                         
   3   5   3       2012.46       2183.79        55.47 o                         
   4   5   3       2369.98       2185.88        62.11 o                         
   5   5   3        750.00        763.44        46.07 o                         
   6   5   3        848.53        889.17        57.86 o                         
   7   5   3         53.03         77.74        62.35 o                         
   8   5   3        111.29        158.91        45.39 o                         
   9   5   3         60.45         44.24        34.43 o                         
  10   5   3          0.04         -0.75        44.99 o                         
  11   5   3          9.94         75.58        58.10 o                         
  12   5   3         37.45         45.72        39.17 o                         
 -12   6   3         69.47        117.90        94.12 o                         
 -11   6   3          6.47         37.63        29.61 o                         
 -10   6   3          0.49        -14.38        25.95 o                         
  -9   6   3        152.05        143.32        29.55 o                         
  -8   6   3        393.34        344.22        34.75 o                         
  -7   6   3        126.44        111.28        22.93 o                         
  -6   6   3        138.80         88.56        20.51 o                         
  -5   6   3         37.35         21.62        21.59 o                         
  -4   6   3        157.80        120.00        14.29 o                         
  -3   6   3          3.43         17.64         8.49 o                         
  -2   6   3        252.41        209.01        15.40 o                         
  -1   6   3        476.40        507.18        21.02 o                         
   0   6   3        502.80        583.89        24.19 o                         
   1   6   3        389.80        395.22        21.01 o                         
   2   6   3       4630.54       4610.88        71.39 o                         
   3   6   3         13.41          5.39        12.00 o                         
   4   6   3       1969.90       1973.00        61.34 o                         
   5   6   3        164.76        145.16        28.44 o                         
   6   6   3        378.60        419.05        57.30 o                         
   7   6   3        349.42        390.19        57.76 o                         
   8   6   3        331.58        384.15        59.93 o                         
   9   6   3          9.88         14.54        79.47 o                         
  10   6   3        181.84        295.45        62.45 o                         
  11   6   3         54.78         57.14        38.44 o                         
 -12   7   3          0.71         36.39        33.51 o                         
 -11   7   3        138.73         67.86        31.52 o                         
 -10   7   3          3.29         59.55        37.62 o                         
  -9   7   3          3.74         -3.46        24.55 o                         
  -8   7   3        655.44        835.59        54.73 o                         
  -7   7   3         33.64         48.09        21.59 o                         
  -6   7   3       1612.05       1616.21        67.18 o                         
  -5   7   3         38.81         48.20        18.75 o                         
  -4   7   3        841.12        816.29        36.31 o                         
  -3   7   3        215.56        231.75        19.69 o                         
  -2   7   3       9789.30       9549.24       106.04 o                         
  -1   7   3         11.14         13.43        11.44 o                         
   0   7   3        422.63        457.26        33.17 o                         
   1   7   3          2.34         -6.97        11.77 o                         
   2   7   3       3448.13       3258.77        71.31 o                         
   3   7   3          5.29         15.57        16.49 o                         
   4   7   3       1734.53       1652.29        60.55 o                         
   5   7   3        166.68        133.60        23.35 o                         
   6   7   3         16.74         25.88        27.69 o                         
   7   7   3          8.38          7.66        34.48 o                         
   8   7   3        114.20         98.98       121.15 o                         
   9   7   3         38.83          7.23        52.11 o                         
  10   7   3         53.06         45.94        36.16 o                         
  11   7   3         72.72         65.50        63.98 o                         
 -12   8   3        130.33        112.62        63.58 o                         
 -11   8   3         21.06        -27.88        37.47 o                         
 -10   8   3          2.65         24.18        52.99 o                         
  -9   8   3         66.89         88.16        40.69 o                         
  -8   8   3        176.39        141.59        40.83 o                         
  -7   8   3        355.65        332.03        37.36 o                         
  -6   8   3        162.70        180.79        54.23 o                         
  -5   8   3         26.57          6.08        20.12 o                         
  -4   8   3        471.60        439.99        33.31 o                         
  -3   8   3       1021.80       1065.86        54.08 o                         
  -2   8   3        601.74        535.83        36.39 o                         
  -1   8   3        161.58        147.06        30.91 o                         
   0   8   3        103.26         94.54        23.15 o                         
   1   8   3        280.86        269.54        29.91 o                         
   2   8   3       2125.04       2167.45        62.88 o                         
   3   8   3        111.88        101.55        20.44 o                         
   4   8   3       2530.98       2598.18        79.22 o                         
   5   8   3          3.90          8.53        20.28 o                         
   6   8   3        176.92        112.24        41.13 o                         
   7   8   3        154.96        107.38        68.95 o                         
   8   8   3       1124.97       1048.18        97.76 o                         
   9   8   3        187.81        200.69        90.78 o                         
  10   8   3         28.47         99.18        47.59 o                         
 -11   9   3          2.10         21.19        38.76 o                         
 -10   9   3        131.65        152.12        74.03 o                         
  -9   9   3        174.55        206.54        52.49 o                         
  -8   9   3        265.43        340.36        61.14 o                         
  -7   9   3         81.80        117.66        47.53 o                         
  -6   9   3        445.60        407.95        61.22 o                         
  -5   9   3         33.52         45.38        36.57 o                         
  -4   9   3         20.68         35.75        25.82 o                         
  -3   9   3        638.16        597.99        53.08 o                         
  -2   9   3       1452.59       1381.77        74.18 o                         
  -1   9   3        223.08        227.06        29.89 o                         
   0   9   3       2945.90       2843.70        88.22 o                         
   1   9   3          0.40          7.90        21.91 o                         
   2   9   3        684.71        695.62        45.00 o                         
   3   9   3        846.04        903.91        58.41 o                         
   4   9   3        540.27        643.02        43.90 o                         
   5   9   3         14.46          6.31        27.06 o                         
   6   9   3        104.62        105.69        32.53 o                         
   7   9   3         41.69         83.17        47.25 o                         
   8   9   3         68.71         40.86        37.21 o                         
   9   9   3          7.53        -32.17        52.38 o                         
 -10  10   3         83.21        102.34        46.19 o                         
  -9  10   3         10.46        -19.81        36.02 o                         
  -8  10   3        116.44         99.57        92.29 o                         
  -7  10   3         30.92          9.60        29.86 o                         
  -6  10   3        710.09        760.12        80.80 o                         
  -5  10   3          3.44          4.45        33.86 o                         
  -4  10   3        296.87        316.61        57.65 o                         
  -3  10   3        900.53        971.22        68.58 o                         
  -2  10   3        384.44        368.75        47.22 o                         
  -1  10   3       1722.68       1736.13        88.88 o                         
   0  10   3          7.84         10.81        24.84 o                         
   1  10   3        481.03        521.45        43.68 o                         
   2  10   3        950.09       1010.92        56.94 o                         
   3  10   3        752.58        789.85        50.65 o                         
   4  10   3        193.38        190.48        41.62 o                         
   5  10   3          3.26          5.80        29.84 o                         
   6  10   3          7.82         12.11        34.28 o                         
   7  10   3          4.13         19.57        36.60 o                         
   8  10   3        245.34        381.07        71.34 o                         
  -8  11   3         56.61         39.78        43.33 o                         
  -7  11   3        187.30        126.83        51.97 o                         
  -6  11   3         25.19         88.09        46.95 o                         
  -5  11   3         36.25         51.59        45.52 o                         
  -4  11   3        201.54        194.90        53.94 o                         
  -3  11   3         46.64         17.63        47.79 o                         
  -2  11   3        712.11        760.24        63.22 o                         
  -1  11   3        250.65        265.02        43.23 o                         
   0  11   3         80.77        100.45        26.80 o                         
   1  11   3          6.61         38.02        34.34 o                         
   2  11   3          1.55         -3.69        26.76 o                         
   3  11   3        113.36         90.45        35.68 o                         
   4  11   3        189.99        156.30        43.06 o                         
   5  11   3        300.61        317.13        63.45 o                         
   6  11   3        357.21        362.10        47.79 o                         
   7  11   3          0.36         20.36        42.87 o                         
   8  11   3         11.15        -28.19        61.34 o                         
  -7  12   3         99.73        164.35        73.41 o                         
  -6  12   3        903.41       1000.39       196.48 o                         
  -5  12   3          4.05         23.15        47.97 o                         
  -4  12   3        517.51        592.21        78.12 o                         
  -3  12   3        501.12        422.08        66.62 o                         
  -2  12   3          7.07         30.39        35.66 o                         
  -1  12   3         45.87         82.49        37.90 o                         
   0  12   3        432.96        381.86        50.66 o                         
   1  12   3          0.81          6.96        31.84 o                         
   2  12   3        480.70        481.11        47.05 o                         
   3  12   3         11.03         -4.90        36.05 o                         
   4  12   3         57.31         43.24        48.09 o                         
   5  12   3         22.85         33.32        51.80 o                         
   6  12   3         97.28        161.60        45.63 o                         
  -4  13   3         52.76        121.51        67.16 o                         
  -3  13   3         49.71        -27.90        39.01 o                         
  -2  13   3         14.93        -11.42        39.75 o                         
  -1  13   3         68.68         18.92        34.47 o                         
   0  13   3        256.15        187.37        48.60 o                         
   1  13   3         58.06        116.97        55.78 o                         
   2  13   3        204.00        156.77        47.54 o                         
   3  13   3        243.48        292.57        66.69 o                         
   4  13   3        168.70        196.56        62.76 o                         
   5  13   3          8.24        -56.87        98.43 o                         
  -1  14   3         19.53         70.66        74.40 o                         
   0  14   3        426.78        534.60        71.97 o                         
   1  14   3         58.47         92.62        58.38 o                         
   2  14   3         63.60        182.98       115.63 o                         
 -14   0   4          5.43        -87.29        87.29 o                         
 -12   0   4        183.71        105.78        69.58 o                         
 -10   0   4         83.40        -55.87        55.87 o                         
  -8   0   4          5.62         20.57        21.76 o                         
  -6   0   4         42.55         54.54        11.01 o                         
  -4   0   4       2308.78       2243.45        56.70 o                         
  -2   0   4      13130.03      12380.29        78.63 o                         
   0   0   4      24297.75      23362.46       231.35 o                         
   2   0   4      10428.94      10841.46       123.92 o                         
   4   0   4       2233.05       1846.78        81.63 o                         
   6   0   4       1810.74       1956.48       131.64 o                         
   8   0   4          3.87        -27.01        27.01 o                         
  10   0   4         96.21         93.99        36.06 o                         
  12   0   4         38.92        108.01        61.18 o                         
 -14   1   4          1.56        -52.39        52.39 o                         
 -13   1   4          0.15        -28.68        47.32 o                         
 -12   1   4         19.60        110.87        56.91 o                         
 -11   1   4         96.07        144.48        45.81 o                         
 -10   1   4         67.68          7.11        21.49 o                         
  -9   1   4         43.84         56.30        23.97 o                         
  -8   1   4       2036.95       2235.43        57.61 o                         
  -7   1   4          9.55         18.79         8.86 o                         
  -6   1   4       7005.21       6580.04        74.74 o                         
  -5   1   4        115.64        108.89         9.61 o                         
  -4   1   4       1429.52       1491.21        28.60 o                         
  -3   1   4       1684.34       1658.80        37.32 o                         
  -2   1   4      23182.63      23882.35        99.42 o                         
  -1   1   4        654.99        729.21        21.07 o                         
   0   1   4      14469.45      14945.36       116.36 o                         
   1   1   4         16.01         25.82         7.86 o                         
   2   1   4         45.39         63.61         8.85 o                         
   3   1   4       1362.17       1388.54        40.08 o                         
   4   1   4       5047.68       5450.40       105.58 o                         
   5   1   4         47.60         53.86        17.29 o                         
   6   1   4        918.43        885.49        50.46 o                         
   7   1   4          0.80         -4.07        18.73 o                         
   8   1   4       1312.56       1213.13        69.37 o                         
   9   1   4         49.10         44.48        33.03 o                         
  10   1   4         44.79         54.69        53.52 o                         
  11   1   4         14.61         53.55        52.60 o                         
  12   1   4         13.17         15.13        36.79 o                         
  13   1   4          3.02        122.75        73.72 o                         
 -14   2   4          0.55        136.74        79.20 o                         
 -13   2   4          5.68         59.44        44.02 o                         
 -12   2   4         30.33          0.27        33.40 o                         
 -11   2   4        180.40        186.15        35.84 o                         
 -10   2   4         54.88         29.42        20.81 o                         
  -9   2   4          1.15         -6.81        24.19 o                         
  -8   2   4        140.48        137.68        23.54 o                         
  -7   2   4       1137.57       1092.05        33.02 o                         
  -6   2   4       1107.77       1172.77        37.64 o                         
  -5   2   4        881.21        927.72        24.39 o                         
  -4   2   4          3.75          7.55         5.78 o                         
  -3   2   4        283.83        220.68        12.08 o                         
  -2   2   4      25911.79      24637.27       147.76 o                         
  -1   2   4        952.02       1098.75        29.90 o                         
   0   2   4      21447.67      22015.59       112.95 o                         
   1   2   4       6711.22       7137.90        71.34 o                         
   2   2   4         16.38         12.24         9.76 o                         
   3   2   4       1453.04       1414.56        40.40 o                         
   4   2   4      18140.67      18434.14       163.39 o                         
   5   2   4       2301.34       2432.19        65.38 o                         
   6   2   4       1785.91       1812.83        72.08 o                         
   7   2   4         18.44         46.32        19.70 o                         
   8   2   4        266.96        268.26        39.55 o                         
   9   2   4         26.86         -2.31        29.05 o                         
  10   2   4         39.90         66.67        36.89 o                         
  11   2   4         31.69         59.99        37.79 o                         
  12   2   4         27.42         32.05        32.66 o                         
  13   2   4         19.57         91.39        66.93 o                         
 -14   3   4         12.67         93.12        69.06 o                         
 -13   3   4         53.51        114.99        55.90 o                         
 -12   3   4         90.05        137.38        50.07 o                         
 -11   3   4          1.08         38.20        25.48 o                         
 -10   3   4          8.86          0.30        27.29 o                         
  -9   3   4        489.34        568.47        42.79 o                         
  -8   3   4        199.75        220.42        23.62 o                         
  -7   3   4        161.53        248.08        24.32 o                         
  -6   3   4       6672.82       6681.46        76.67 o                         
  -5   3   4       3383.62       3447.85        59.88 o                         
  -4   3   4       1686.78       1580.04        33.44 o                         
  -3   3   4       2099.58       2286.90        39.32 o                         
  -2   3   4       4396.47       4616.19        53.17 o                         
  -1   3   4      10640.19      10572.49        73.33 o                         
   0   3   4       3217.86       3161.79        62.06 o                         
   1   3   4       1687.54       1671.79        36.47 o                         
   2   3   4      11536.25      11907.23       131.69 o                         
   3   3   4       1369.28       1372.76        42.94 o                         
   4   3   4        396.14        315.42        21.24 o                         
   5   3   4       3636.80       3580.24        91.04 o                         
   6   3   4        904.15        890.10        56.50 o                         
   7   3   4         68.36         40.22        25.45 o                         
   8   3   4         44.76         -8.00        23.92 o                         
   9   3   4        341.82        336.27        45.97 o                         
  10   3   4        255.55        290.69        58.25 o                         
  11   3   4         46.85         93.90        44.87 o                         
  12   3   4          6.99         49.20        49.06 o                         
 -13   4   4          5.78         25.97        29.58 o                         
 -12   4   4          1.61         28.99        43.73 o                         
 -11   4   4          3.99         16.17        33.94 o                         
 -10   4   4        711.68        730.32        67.35 o                         
  -9   4   4        120.09         94.92        21.59 o                         
  -8   4   4       1009.15       1073.53        47.05 o                         
  -7   4   4       2043.56       2069.66        61.48 o                         
  -6   4   4       1092.14       1009.49        38.77 o                         
  -5   4   4         64.85         63.24        12.02 o                         
  -4   4   4      11761.29      12222.55       107.80 o                         
  -3   4   4       2490.87       2384.41        42.83 o                         
  -2   4   4        883.52        678.21        24.08 o                         
  -1   4   4        120.97        101.39         8.55 o                         
   0   4   4        642.33        697.17        21.94 o                         
   1   4   4       1426.10       1401.73        33.98 o                         
   2   4   4        292.21        295.81        16.84 o                         
   3   4   4        443.70        330.97        25.04 o                         
   4   4   4       1453.67       1504.61        58.59 o                         
   5   4   4       1189.40       1158.75        61.22 o                         
   6   4   4        539.32        489.08        45.04 o                         
   7   4   4        356.55        324.75        39.27 o                         
   8   4   4         99.19         88.12        27.68 o                         
   9   4   4        499.15        395.41        60.19 o                         
  10   4   4         21.07         20.33        39.12 o                         
  11   4   4         17.22        -27.75        50.94 o                         
  12   4   4         97.50        129.59        50.39 o                         
 -13   5   4          5.54         31.90        34.82 o                         
 -12   5   4        128.58        100.73        41.54 o                         
 -11   5   4         64.28          8.33        31.90 o                         
 -10   5   4          0.18         19.78        29.72 o                         
  -9   5   4          1.86         21.57        18.14 o                         
  -8   5   4        759.88        661.60        43.60 o                         
  -7   5   4        514.36        450.17        37.84 o                         
  -6   5   4        245.26        276.51        28.60 o                         
  -5   5   4         11.31         17.30        13.98 o                         
  -4   5   4       3323.77       3059.03        56.77 o                         
  -3   5   4        964.02       1129.90        29.24 o                         
  -2   5   4        258.49        290.42        14.10 o                         
  -1   5   4       2375.38       2288.50        40.16 o                         
   0   5   4       5708.33       5342.91        64.02 o                         
   1   5   4       3808.32       3993.68        53.19 o                         
   2   5   4       9926.31       9632.64       112.68 o                         
   3   5   4        398.99        440.93        33.27 o                         
   4   5   4        103.73         70.50        26.79 o                         
   5   5   4        811.66        745.66        46.02 o                         
   6   5   4         60.71         85.31        26.35 o                         
   7   5   4          1.96        -24.29        36.32 o                         
   8   5   4        840.11        869.28        81.41 o                         
   9   5   4          1.95         12.88        38.44 o                         
  10   5   4          0.81        -45.75        45.75 o                         
  11   5   4          1.93         16.88        38.17 o                         
 -12   6   4         29.73         84.60        37.16 o                         
 -11   6   4         93.95         77.34        42.10 o                         
 -10   6   4        565.29        637.75        55.57 o                         
  -9   6   4        106.06        106.14        37.09 o                         
  -8   6   4        210.95        179.77        28.19 o                         
  -7   6   4        299.51        298.93        30.73 o                         
  -6   6   4         73.00         59.55        19.59 o                         
  -5   6   4        456.75        458.21        35.29 o                         
  -4   6   4       6497.76       6277.73        93.85 o                         
  -3   6   4       1311.32       1357.72        43.19 o                         
  -2   6   4       1540.84       1670.96        38.94 o                         
  -1   6   4        624.12        580.74        27.26 o                         
   0   6   4         11.21         17.60         8.50 o                         
   1   6   4        560.63        598.44        26.20 o                         
   2   6   4        144.63         95.54        18.65 o                         
   3   6   4         39.65         55.53        16.76 o                         
   4   6   4         81.68         42.39        27.25 o                         
   5   6   4        111.40        104.90        24.64 o                         
   6   6   4        903.40        949.99        86.41 o                         
   7   6   4        103.65         78.90        36.40 o                         
   8   6   4        320.99        291.07        56.90 o                         
   9   6   4         31.25         25.65        34.44 o                         
  10   6   4         79.69         36.27        40.71 o                         
  11   6   4         49.50        108.43        55.75 o                         
 -12   7   4         22.65          2.43        69.65 o                         
 -11   7   4         34.00         47.42        38.43 o                         
 -10   7   4         32.97         32.83        31.23 o                         
  -9   7   4         45.46         24.66        26.12 o                         
  -8   7   4        108.93         80.41        25.04 o                         
  -7   7   4        340.39        351.12        37.16 o                         
  -6   7   4        168.64        162.66        27.52 o                         
  -5   7   4          5.43         -1.01        19.87 o                         
  -4   7   4       2823.13       2797.61        83.99 o                         
  -3   7   4        140.93        169.38        21.76 o                         
  -2   7   4       2273.73       2263.10        51.45 o                         
  -1   7   4        101.56        109.96        16.64 o                         
   0   7   4       4437.12       4554.54        83.72 o                         
   1   7   4        482.60        489.62        30.40 o                         
   2   7   4       5321.44       5008.46        90.56 o                         
   3   7   4        261.12        279.48        24.44 o                         
   4   7   4         65.15         81.46        18.30 o                         
   5   7   4          4.95        -20.25        28.78 o                         
   6   7   4       1576.26       1679.18        90.49 o                         
   7   7   4          7.92        -27.92        35.30 o                         
   8   7   4        553.93        650.88        78.20 o                         
   9   7   4         22.63         32.40        80.92 o                         
  10   7   4         36.60        153.10        53.00 o                         
 -11   8   4         26.22         58.24        37.51 o                         
 -10   8   4        418.66        534.65        60.92 o                         
  -9   8   4         70.03         65.97        26.89 o                         
  -8   8   4       2231.57       2294.38        90.72 o                         
  -7   8   4          9.31         40.01        24.66 o                         
  -6   8   4         46.47         51.61        25.77 o                         
  -5   8   4         37.68         41.30        21.27 o                         
  -4   8   4       3848.54       3801.78       102.68 o                         
  -3   8   4         49.05         59.34        21.67 o                         
  -2   8   4       3177.77       3196.55        78.38 o                         
  -1   8   4        389.04        403.22        29.07 o                         
   0   8   4       1581.54       1615.27        63.23 o                         
   1   8   4        592.83        591.95        42.26 o                         
   2   8   4         56.64         47.73        18.63 o                         
   3   8   4       1003.51       1021.76        50.54 o                         
   4   8   4         16.19         23.51        25.24 o                         
   5   8   4         91.38         62.08        25.56 o                         
   6   8   4        267.48        207.33        40.00 o                         
   7   8   4          5.35         -8.39        52.71 o                         
   8   8   4        198.44        205.12       102.63 o                         
   9   8   4         26.75         15.53        56.31 o                         
  10   8   4         15.08         24.03       115.85 o                         
 -11   9   4         70.03         47.10        95.98 o                         
 -10   9   4          8.78         35.29        39.59 o                         
  -9   9   4          5.54          0.38        39.32 o                         
  -8   9   4          7.00         -8.99        48.33 o                         
  -7   9   4        363.51        434.73        52.16 o                         
  -6   9   4        821.83        854.82        56.75 o                         
  -5   9   4       2641.42       2606.33        92.07 o                         
  -4   9   4        714.92        706.40        48.68 o                         
  -3   9   4        495.52        501.97        47.99 o                         
  -2   9   4         57.04         67.44        28.77 o                         
  -1   9   4       1137.96       1124.19        69.77 o                         
   0   9   4       1754.31       1727.86        71.14 o                         
   1   9   4        403.18        383.25        43.23 o                         
   2   9   4       2954.19       2883.23        96.90 o                         
   3   9   4        709.43        732.20        49.29 o                         
   4   9   4          0.41          8.51        21.95 o                         
   5   9   4         49.49         44.51        20.98 o                         
   6   9   4        623.52        592.13        62.28 o                         
   7   9   4        271.67        234.67        54.49 o                         
   8   9   4          4.77         17.69        87.19 o                         
   9   9   4        103.29         27.75        38.98 o                         
 -10  10   4         10.79         19.64        67.26 o                         
  -9  10   4         74.30        123.66        55.16 o                         
  -8  10   4        268.45        202.39        55.53 o                         
  -7  10   4          8.45         -3.45        79.52 o                         
  -6  10   4         58.96         24.96        42.41 o                         
  -5  10   4         47.66         33.19        42.58 o                         
  -4  10   4        565.83        620.13        72.32 o                         
  -3  10   4         67.67         28.07        79.52 o                         
  -2  10   4       1176.99       1241.60        75.76 o                         
  -1  10   4          0.28          5.84        27.06 o                         
   0  10   4       1255.68       1209.98        63.06 o                         
   1  10   4        592.32        623.46        47.88 o                         
   2  10   4        483.53        462.52        47.01 o                         
   3  10   4        131.22        122.62        30.57 o                         
   4  10   4        656.10        639.24        54.05 o                         
   5  10   4          3.55        -17.94        27.44 o                         
   6  10   4        283.68        296.04        49.85 o                         
   7  10   4         18.89        -18.49        42.78 o                         
   8  10   4         14.08         18.23        47.57 o                         
  -8  11   4        319.40        403.11        67.63 o                         
  -7  11   4        133.69        115.13        43.69 o                         
  -6  11   4        234.68        365.56        65.60 o                         
  -5  11   4       1217.38       1180.01       102.98 o                         
  -4  11   4         59.25         75.88        47.93 o                         
  -3  11   4        257.90        263.27        54.09 o                         
  -2  11   4        177.00        238.29        57.73 o                         
  -1  11   4        316.16        350.98        56.14 o                         
   0  11   4        459.87        495.97        60.33 o                         
   1  11   4         49.26         90.86        38.22 o                         
   2  11   4        355.36        350.15        39.24 o                         
   3  11   4         70.48         40.77        27.37 o                         
   4  11   4         30.18         15.96        34.40 o                         
   5  11   4         12.57         40.28        43.12 o                         
   6  11   4         53.93         75.98        53.04 o                         
   7  11   4        105.90         54.77        47.77 o                         
  -7  12   4          0.07        -57.97        82.29 o                         
  -6  12   4         31.33        -10.36        47.64 o                         
  -5  12   4        167.17        229.63        56.52 o                         
  -4  12   4        129.24         86.42        54.00 o                         
  -3  12   4          8.19        -18.46        44.83 o                         
  -2  12   4       1312.49       1450.79       117.61 o                         
  -1  12   4         46.85         62.57        37.38 o                         
   0  12   4        134.42        174.53        44.56 o                         
   1  12   4        613.68        628.87        60.27 o                         
   2  12   4        287.38        252.33        54.53 o                         
   3  12   4        214.19         93.14        45.07 o                         
   4  12   4        553.14        550.89        71.37 o                         
   5  12   4          2.32         32.46        51.41 o                         
   6  12   4         40.33         25.30        80.00 o                         
  -4  13   4         98.41         63.83        48.59 o                         
  -3  13   4        219.98        244.45        76.38 o                         
  -2  13   4        239.90        322.54        66.07 o                         
  -1  13   4         18.29         44.20        44.34 o                         
   0  13   4        424.55        392.51        56.75 o                         
   1  13   4        105.91        101.61        33.11 o                         
   2  13   4         50.78        144.39        70.56 o                         
   3  13   4          1.65         -0.14        53.90 o                         
   4  13   4          7.79         42.20       104.90 o                         
   0  14   4        192.64        258.66        84.39 o                         
   1  14   4         43.47         96.73        48.35 o                         
 -14   0   5         10.30         27.50        54.89 o                         
 -12   0   5          5.52        -67.23        67.23 o                         
 -10   0   5          5.83        -13.11        47.77 o                         
  -8   0   5       2752.37       2698.29       112.64 o                         
  -6   0   5         31.67         26.60         9.95 o                         
  -4   0   5        508.10        498.61        19.32 o                         
  -2   0   5        162.37        174.02        12.12 o                         
   0   0   5        522.36        533.37        40.62 o                         
   2   0   5       7277.99       7704.64       112.86 o                         
   4   0   5       4315.11       4350.91       129.98 o                         
   6   0   5       3039.87       3076.33       172.01 o                         
   8   0   5        606.14        635.36        95.90 o                         
  10   0   5        148.37        287.23        79.45 o                         
  12   0   5          7.11         13.30        57.34 o                         
 -14   1   5         14.53        -71.01        71.01 o                         
 -13   1   5         42.45        -26.74        52.56 o                         
 -12   1   5         47.75          8.55        38.99 o                         
 -11   1   5         34.01         65.42        40.23 o                         
 -10   1   5        234.18        300.14        35.20 o                         
  -9   1   5        176.94        213.22        33.91 o                         
  -8   1   5       2309.26       2634.48        79.19 o                         
  -7   1   5        296.78        326.45        21.21 o                         
  -6   1   5       1619.04       1544.82        41.71 o                         
  -5   1   5       3305.40       3460.59        49.04 o                         
  -4   1   5       1753.70       1445.24        25.51 o                         
  -3   1   5        155.88        179.24        10.53 o                         
  -2   1   5      20459.04      20719.57        92.73 o                         
  -1   1   5       6657.26       6939.46        65.64 o                         
   0   1   5          1.66          3.09         8.84 o                         
   1   1   5       1338.52       1421.57        33.90 o                         
   2   1   5      16636.51      16985.22       124.64 o                         
   3   1   5        559.64        496.04        26.61 o                         
   4   1   5       4110.26       3997.42        76.67 o                         
   5   1   5        870.17        981.05        52.19 o                         
   6   1   5        492.40        471.04        72.22 o                         
   7   1   5        434.81        400.11        46.45 o                         
   8   1   5          2.10         17.17        56.58 o                         
   9   1   5          1.76         48.91        33.32 o                         
  10   1   5         24.38         71.23        59.86 o                         
  11   1   5          0.30        -11.83        60.08 o                         
  12   1   5         20.76         15.33        48.72 o                         
 -13   2   5         38.51         36.49        79.71 o                         
 -12   2   5        333.66        421.36        71.13 o                         
 -11   2   5          2.85         15.23        21.63 o                         
 -10   2   5         35.77         62.39        23.76 o                         
  -9   2   5         66.35         25.95        29.15 o                         
  -8   2   5       2120.47       2043.98        64.09 o                         
  -7   2   5        200.92        213.74        16.31 o                         
  -6   2   5       2083.43       1949.83        39.35 o                         
  -5   2   5        879.49        901.09        26.11 o                         
  -4   2   5        572.01        621.78        21.57 o                         
  -3   2   5       7010.76       7020.99        66.62 o                         
  -2   2   5         27.64         40.44         5.85 o                         
  -1   2   5        179.95        166.13        18.15 o                         
   0   2   5        273.17        374.28        17.19 o                         
   1   2   5        351.45        323.56        16.05 o                         
   2   2   5       1927.51       1826.25        46.80 o                         
   3   2   5       1358.80       1186.35        37.76 o                         
   4   2   5        230.68        236.11        22.04 o                         
   5   2   5         98.11         92.23        20.62 o                         
   6   2   5       1095.88       1047.99        74.75 o                         
   7   2   5       1049.74       1198.01        83.86 o                         
   8   2   5       1382.48       1533.93        84.58 o                         
   9   2   5         90.28         73.56        31.54 o                         
  10   2   5         61.13         65.03        31.62 o                         
  11   2   5         16.09         69.09        36.78 o                         
  12   2   5          0.27        -27.52        34.19 o                         
 -13   3   5          0.28        103.53        59.23 o                         
 -12   3   5        141.04        185.74        32.66 o                         
 -11   3   5          5.49          1.35        30.91 o                         
 -10   3   5        642.11        680.86        60.50 o                         
  -9   3   5       1353.73       1449.27        80.17 o                         
  -8   3   5          5.66         22.57        14.93 o                         
  -7   3   5        555.67        450.71        40.71 o                         
  -6   3   5        126.05        125.78        14.39 o                         
  -5   3   5       1201.14       1124.83        29.88 o                         
  -4   3   5       3477.38       3237.27        45.26 o                         
  -3   3   5        699.62        763.52        25.72 o                         
  -2   3   5       8239.60       8193.85        63.74 o                         
  -1   3   5       1260.33       1179.28        23.51 o                         
   0   3   5        772.30        820.62        23.71 o                         
   1   3   5       2038.52       2026.64        44.83 o                         
   2   3   5       2608.90       2563.99        49.58 o                         
   3   3   5       2224.10       2175.99        48.48 o                         
   4   3   5        605.88        626.12        37.46 o                         
   5   3   5        129.20        116.05        26.64 o                         
   6   3   5        992.61       1038.99        63.73 o                         
   7   3   5         28.35         50.58        26.15 o                         
   8   3   5          1.71        -30.43        30.43 o                         
   9   3   5          5.24        -31.12        31.12 o                         
  10   3   5         77.22        142.28        54.28 o                         
  11   3   5         10.29         56.49        45.13 o                         
  12   3   5         10.14         15.22        64.80 o                         
 -13   4   5         47.40        -32.18        39.96 o                         
 -12   4   5         18.93         38.92        37.95 o                         
 -11   4   5         49.40         86.42        36.53 o                         
 -10   4   5        150.20        109.38        37.78 o                         
  -9   4   5        164.07        264.00        40.24 o                         
  -8   4   5        188.03        210.01        23.08 o                         
  -7   4   5         46.48         62.63        17.27 o                         
  -6   4   5       2170.55       2237.10        54.75 o                         
  -5   4   5        183.44        206.71        19.01 o                         
  -4   4   5       4422.54       4547.08        59.66 o                         
  -3   4   5       7941.54       7953.12        76.58 o                         
  -2   4   5         48.35         25.60         9.91 o                         
  -1   4   5       2948.97       3200.51        43.51 o                         
   0   4   5      11369.32      11102.53        86.67 o                         
   1   4   5      10056.40      10318.07       114.60 o                         
   2   4   5       1504.86       1519.29        40.55 o                         
   3   4   5        399.71        344.31        26.83 o                         
   4   4   5        495.50        433.32        36.23 o                         
   5   4   5       1071.85       1115.61        63.06 o                         
   6   4   5         65.10         94.56        26.55 o                         
   7   4   5        264.20        312.57        42.82 o                         
   8   4   5        123.92        133.14        31.52 o                         
   9   4   5          2.09        -45.98        45.98 o                         
  10   4   5          0.27         24.59        43.56 o                         
  11   4   5          4.01         64.36        42.01 o                         
 -13   5   5         29.11         99.97        41.43 o                         
 -12   5   5        280.24        300.22        50.33 o                         
 -11   5   5        171.18        253.80       100.05 o                         
 -10   5   5         94.57         54.28        34.49 o                         
  -9   5   5        995.67       1086.62        53.34 o                         
  -8   5   5        155.65        125.87        21.78 o                         
  -7   5   5          4.55         -0.05        15.47 o                         
  -6   5   5        326.29        316.52        29.50 o                         
  -5   5   5       1275.80       1182.83        46.23 o                         
  -4   5   5       1038.38       1002.47        40.30 o                         
  -3   5   5         24.81         17.37        10.37 o                         
  -2   5   5        280.22        219.79        18.18 o                         
  -1   5   5       1837.58       1721.93        38.33 o                         
   0   5   5       2797.34       2799.99        51.16 o                         
   1   5   5          5.84          6.48         7.32 o                         
   2   5   5        429.17        487.33        31.65 o                         
   3   5   5       1023.07       1055.81        51.11 o                         
   4   5   5       2899.56       3064.92        89.52 o                         
   5   5   5         21.29         17.65        23.40 o                         
   6   5   5        526.42        569.36        56.56 o                         
   7   5   5        205.56        239.92        38.18 o                         
   8   5   5         76.52         31.86        36.78 o                         
   9   5   5         56.30         75.56        44.00 o                         
  10   5   5        145.34        151.41        49.74 o                         
  11   5   5         12.61         42.17        44.90 o                         
 -13   6   5         55.65        135.73        68.19 o                         
 -12   6   5         74.20        110.94        57.91 o                         
 -11   6   5        122.78         51.24        53.46 o                         
 -10   6   5        119.96        136.05        32.84 o                         
  -9   6   5        461.05        360.67        35.31 o                         
  -8   6   5        338.28        436.76        35.68 o                         
  -7   6   5         23.46         17.37        19.98 o                         
  -6   6   5       5675.23       5551.00       119.87 o                         
  -5   6   5         21.92         29.81        18.15 o                         
  -4   6   5       3207.86       3225.01        78.14 o                         
  -3   6   5        608.83        533.45        35.13 o                         
  -2   6   5       2410.02       2351.49        51.82 o                         
  -1   6   5       1521.37       1571.23        44.25 o                         
   0   6   5       9617.58       9390.27       111.73 o                         
   1   6   5         58.62         45.00        13.59 o                         
   2   6   5        375.47        318.49        35.07 o                         
   3   6   5        405.48        417.10        35.34 o                         
   4   6   5       1295.62       1199.76        59.36 o                         
   5   6   5        568.71        525.28        46.57 o                         
   6   6   5        814.29        770.16        73.47 o                         
   7   6   5          2.35         28.03        42.77 o                         
   8   6   5          3.39         31.78        41.70 o                         
   9   6   5         15.20        -33.56        41.60 o                         
  10   6   5          0.60         67.05        75.33 o                         
 -12   7   5         38.50         -2.02        29.24 o                         
 -11   7   5         62.12         70.66        47.67 o                         
 -10   7   5        535.92        536.57        43.57 o                         
  -9   7   5          5.45         14.42        21.90 o                         
  -8   7   5        103.51         45.76        33.92 o                         
  -7   7   5        763.43        724.41        50.99 o                         
  -6   7   5       2022.41       2062.16        81.70 o                         
  -5   7   5         20.70         27.13        26.51 o                         
  -4   7   5       1340.97       1262.79        52.58 o                         
  -3   7   5       1318.79       1303.65        57.43 o                         
  -2   7   5          1.48         -6.93        15.09 o                         
  -1   7   5        306.10        337.40        25.72 o                         
   0   7   5       2321.02       2317.25        62.10 o                         
   1   7   5         22.12         17.37        14.78 o                         
   2   7   5        401.89        381.19        27.65 o                         
   3   7   5        228.04        179.74        24.13 o                         
   4   7   5        969.67       1005.29        49.32 o                         
   5   7   5        145.13         95.21        33.36 o                         
   6   7   5        647.07        720.83        63.94 o                         
   7   7   5         90.38        133.26        46.60 o                         
   8   7   5         97.51        106.52        44.40 o                         
   9   7   5          0.44         61.40       124.05 o                         
  10   7   5        182.36        261.06        64.64 o                         
 -11   8   5         83.05         86.90        36.42 o                         
 -10   8   5         18.64         22.52        24.09 o                         
  -9   8   5         61.00        111.72        31.97 o                         
  -8   8   5         41.73         83.11        27.69 o                         
  -7   8   5         44.99         35.46        25.01 o                         
  -6   8   5       1530.82       1619.46        73.11 o                         
  -5   8   5          3.58         14.41        21.62 o                         
  -4   8   5       1127.70       1136.46        62.32 o                         
  -3   8   5        729.94        711.61        46.16 o                         
  -2   8   5        804.73        792.85        41.57 o                         
  -1   8   5          1.86         29.49        15.61 o                         
   0   8   5       4703.52       4747.79       108.18 o                         
   1   8   5        207.53        120.96        33.95 o                         
   2   8   5       1173.24       1164.04        54.22 o                         
   3   8   5        131.35        116.47        30.65 o                         
   4   8   5        491.66        474.85        45.24 o                         
   5   8   5        202.15        157.55        29.61 o                         
   6   8   5        199.65        254.34        38.28 o                         
   7   8   5          4.89         45.62        78.59 o                         
   8   8   5         34.99        107.51        47.43 o                         
   9   8   5          3.95         51.26        48.70 o                         
 -11   9   5          1.82         51.54        43.51 o                         
 -10   9   5        661.54        755.06        70.70 o                         
  -9   9   5          1.98         29.80        41.18 o                         
  -8   9   5         41.63         10.12        23.52 o                         
  -7   9   5         22.51          2.24        24.69 o                         
  -6   9   5        273.31        383.46        57.24 o                         
  -5   9   5        516.37        561.83        47.13 o                         
  -4   9   5        511.22        564.40        46.86 o                         
  -3   9   5         35.27         22.27        24.92 o                         
  -2   9   5        529.91        539.47        52.84 o                         
  -1   9   5        283.97        346.84        46.08 o                         
   0   9   5         84.90         76.08        27.28 o                         
   1   9   5        269.77        246.30        32.23 o                         
   2   9   5        156.00        157.19        26.20 o                         
   3   9   5         34.97         12.85        26.19 o                         
   4   9   5        296.73        325.35        39.59 o                         
   5   9   5        402.44        336.48        40.30 o                         
   6   9   5        318.00        234.11        50.61 o                         
   7   9   5         12.12         12.33        41.21 o                         
   8   9   5         32.74         78.39        53.92 o                         
   9   9   5          0.66         -7.45        53.79 o                         
 -10  10   5          3.41        -39.92        46.52 o                         
  -9  10   5          0.72        -23.76        35.39 o                         
  -8  10   5        270.26        291.93        58.29 o                         
  -7  10   5        560.28        549.13        58.93 o                         
  -6  10   5        251.69        296.42        54.85 o                         
  -5  10   5          9.36         49.87        26.22 o                         
  -4  10   5        585.03        543.71        48.12 o                         
  -3  10   5        222.83        163.39        47.50 o                         
  -2  10   5        518.04        571.69       130.78 o                         
  -1  10   5          1.92         -3.80        28.65 o                         
   0  10   5       1357.82       1320.70        80.87 o                         
   1  10   5        257.65        272.57        36.19 o                         
   2  10   5         69.62         75.15        25.39 o                         
   3  10   5          3.23          0.27        26.58 o                         
   4  10   5          6.84        107.47        42.90 o                         
   5  10   5        613.39        595.50        65.05 o                         
   6  10   5        123.16         77.16        47.61 o                         
   7  10   5        121.16         73.73        47.91 o                         
   8  10   5         70.53         58.91        70.05 o                         
  -9  11   5         17.14        117.94        76.34 o                         
  -8  11   5        217.19        266.02       107.80 o                         
  -7  11   5          0.19         59.53        79.58 o                         
  -6  11   5        164.37        156.13        50.16 o                         
  -5  11   5        191.56        260.20        59.93 o                         
  -4  11   5       1276.48       1376.52       107.70 o                         
  -3  11   5        247.61        172.90        47.43 o                         
  -2  11   5        720.04        746.36        82.32 o                         
  -1  11   5        576.57        776.27        86.64 o                         
   0  11   5          0.33         11.53        29.53 o                         
   1  11   5        332.36        376.35        48.17 o                         
   2  11   5        374.46        315.33        43.00 o                         
   3  11   5        234.17        220.55        44.70 o                         
   4  11   5        279.78        313.05        52.43 o                         
   5  11   5         23.93         63.09       113.35 o                         
   6  11   5          0.70        -45.26        85.67 o                         
   7  11   5         12.52        126.33        75.86 o                         
  -7  12   5         12.90        145.63        79.53 o                         
  -6  12   5         97.06        178.40        79.30 o                         
  -5  12   5        106.70        181.87        57.39 o                         
  -4  12   5         14.44         40.03        64.22 o                         
  -3  12   5         55.59        156.28        53.67 o                         
  -2  12   5          1.31        171.78        66.04 o                         
  -1  12   5        236.92        235.01        92.52 o                         
   0  12   5         42.57         10.03        53.83 o                         
   1  12   5         27.63         35.13        30.24 o                         
   2  12   5        145.56        196.90        34.81 o                         
   3  12   5          0.03         29.59        31.46 o                         
   4  12   5         43.60         92.03        62.58 o                         
   5  12   5        117.59         34.64       104.24 o                         
  -3  13   5         11.52        150.80       143.88 o                         
  -2  13   5        147.18        262.23       201.75 o                         
  -1  13   5         70.74        116.09        49.53 o                         
   0  13   5          5.76         15.51        37.40 o                         
   1  13   5         14.14         -1.55        34.71 o                         
   2  13   5        369.69        300.81        48.26 o                         
   3  13   5          2.01         -4.89        42.21 o                         
 -12   0   6         97.18         91.00        62.34 o                         
 -10   0   6       1472.48       1672.92       134.32 o                         
  -8   0   6        635.85        642.13        59.28 o                         
  -6   0   6       2205.90       2304.59        68.13 o                         
  -4   0   6      13593.34      13369.31       110.57 o                         
  -2   0   6       1484.25       1647.86        41.23 o                         
   0   0   6       9742.72      10004.83       175.03 o                         
   2   0   6       1333.60       1426.17        65.72 o                         
   4   0   6          0.47          9.41        15.52 o                         
   6   0   6         82.94         13.26        43.28 o                         
   8   0   6         36.37         54.67        54.11 o                         
  10   0   6        168.02        130.02        57.73 o                         
  12   0   6         30.91         -9.07        52.34 o                         
 -13   1   6         62.75         89.65        50.72 o                         
 -12   1   6          0.91        -37.82        46.78 o                         
 -11   1   6         13.70        -29.82        55.27 o                         
 -10   1   6        418.39        346.36        42.50 o                         
  -9   1   6        125.15        114.83        22.76 o                         
  -8   1   6        304.45        234.58        27.88 o                         
  -7   1   6        631.76        727.65        34.92 o                         
  -6   1   6        540.14        537.89        24.37 o                         
  -5   1   6        290.45        269.43        13.34 o                         
  -4   1   6        917.53        808.20        19.34 o                         
  -3   1   6       1066.03       1121.74        21.71 o                         
  -2   1   6        663.11        678.57        19.88 o                         
  -1   1   6        414.20        367.20        23.64 o                         
   0   1   6      11411.56      11247.63       143.53 o                         
   1   1   6         41.58         51.20         9.32 o                         
   2   1   6      11710.70      11573.35       117.50 o                         
   3   1   6        409.07        412.10        23.52 o                         
   4   1   6       1285.32       1453.44        50.02 o                         
   5   1   6          9.29         24.55        18.26 o                         
   6   1   6       2269.90       2455.34       117.29 o                         
   7   1   6        269.07        278.58        51.17 o                         
   8   1   6        416.95        536.98        66.42 o                         
   9   1   6         92.29         48.81        35.95 o                         
  10   1   6          1.17         20.99        36.38 o                         
  11   1   6          0.21         -5.93        40.03 o                         
  12   1   6         15.09         79.75        76.16 o                         
 -13   2   6          0.09         -6.50        78.69 o                         
 -12   2   6          3.03        -63.51       102.68 o                         
 -11   2   6          1.48         -5.29        26.56 o                         
 -10   2   6        299.19        416.87        49.97 o                         
  -9   2   6          1.75          6.62        27.48 o                         
  -8   2   6        273.58        300.87        28.05 o                         
  -7   2   6       3725.46       3746.79        74.56 o                         
  -6   2   6       2066.92       2048.90        43.30 o                         
  -5   2   6          1.92         -0.66         8.45 o                         
  -4   2   6      20283.69      20574.41       149.62 o                         
  -3   2   6       7712.54       7826.42        62.74 o                         
  -2   2   6       1156.56       1189.46        24.15 o                         
  -1   2   6       1057.06       1069.99        25.26 o                         
   0   2   6       1771.49       1746.07        42.51 o                         
   1   2   6       2699.87       2902.74        53.03 o                         
   2   2   6       1522.76       1473.73        38.75 o                         
   3   2   6        940.35        868.03        35.47 o                         
   4   2   6          2.01          5.90        17.14 o                         
   5   2   6        444.08        424.54        40.92 o                         
   6   2   6        259.50        306.15        98.39 o                         
   7   2   6          2.42         26.75        32.89 o                         
   8   2   6         42.12         54.22        31.43 o                         
   9   2   6          5.96         38.66        33.06 o                         
  10   2   6        173.03        175.84        59.46 o                         
  11   2   6          2.66         21.29        37.59 o                         
 -13   3   6         12.60         25.11        63.99 o                         
 -12   3   6         14.95        -10.23        30.68 o                         
 -11   3   6         15.82         10.68        30.73 o                         
 -10   3   6          4.51         21.42        28.71 o                         
  -9   3   6         48.10         48.42        22.12 o                         
  -8   3   6       1012.32        983.51        62.33 o                         
  -7   3   6         17.18          5.02        12.52 o                         
  -6   3   6        435.85        494.02        25.10 o                         
  -5   3   6       3015.01       2822.37        57.98 o                         
  -4   3   6          4.35         -0.01         8.76 o                         
  -3   3   6        125.83        177.77        11.84 o                         
  -2   3   6       1112.08       1215.40        23.18 o                         
  -1   3   6       7373.25       7146.22        73.72 o                         
   0   3   6       6587.49       6252.70        79.87 o                         
   1   3   6       1439.03       1414.91        36.59 o                         
   2   3   6       1698.42       1659.09        43.53 o                         
   3   3   6        587.21        633.77        36.14 o                         
   4   3   6         33.14         11.19        15.63 o                         
   5   3   6        244.15        210.79        48.27 o                         
   6   3   6       1826.28       1889.29        89.66 o                         
   7   3   6        805.31        719.42        61.13 o                         
   8   3   6        163.20        155.83        35.40 o                         
   9   3   6        273.22        211.29        54.00 o                         
  10   3   6          0.06         71.91        35.74 o                         
  11   3   6          0.19         57.34        66.52 o                         
 -13   4   6         50.32         50.74        30.78 o                         
 -12   4   6          5.78        -22.38        43.27 o                         
 -11   4   6        100.15        106.78        40.26 o                         
 -10   4   6          3.74        -10.60        28.90 o                         
  -9   4   6          1.55        -26.63        26.63 o                         
  -8   4   6        307.63        310.32        32.36 o                         
  -7   4   6       1034.69       1030.16        40.60 o                         
  -6   4   6        900.33        872.25        35.85 o                         
  -5   4   6        638.90        626.51        33.80 o                         
  -4   4   6       3735.74       3731.00        60.74 o                         
  -3   4   6         78.02         38.99         9.52 o                         
  -2   4   6       4317.72       4178.36        48.16 o                         
  -1   4   6       2476.81       2816.51        41.41 o                         
   0   4   6        489.09        616.31        23.65 o                         
   1   4   6      10150.71       9767.30       111.19 o                         
   2   4   6       3431.36       3442.63        80.21 o                         
   3   4   6        641.39        623.46        38.60 o                         
   4   4   6       3868.30       3744.74        99.78 o                         
   5   4   6         50.23         19.16        24.07 o                         
   6   4   6        415.09        444.97        46.71 o                         
   7   4   6          3.22        -40.82        42.57 o                         
   8   4   6        152.03        123.33        35.40 o                         
   9   4   6          9.74        -41.10        41.10 o                         
  10   4   6         27.04         14.25        79.23 o                         
  11   4   6          2.40        -38.81        63.54 o                         
 -13   5   6         45.41         88.67        33.61 o                         
 -12   5   6         16.08         50.48       120.62 o                         
 -11   5   6        120.31         46.27        39.29 o                         
 -10   5   6         14.33         41.66        30.08 o                         
  -9   5   6        183.94        160.19        33.50 o                         
  -8   5   6       1618.57       1844.14        64.34 o                         
  -7   5   6         51.37         42.03        17.87 o                         
  -6   5   6       1910.00       2032.42        56.41 o                         
  -5   5   6       4108.56       4001.93        86.11 o                         
  -4   5   6       1666.04       1603.63        46.01 o                         
  -3   5   6        986.63       1061.48        47.54 o                         
  -2   5   6       5848.71       5845.59        90.08 o                         
  -1   5   6       4551.60       4665.82        74.45 o                         
   0   5   6       1831.88       1650.14        36.86 o                         
   1   5   6         44.31         37.51        12.97 o                         
   2   5   6          3.88         10.76        14.62 o                         
   3   5   6       1274.92       1330.84        58.88 o                         
   4   5   6          0.89          6.69        23.21 o                         
   5   5   6         11.42         10.99        24.27 o                         
   6   5   6        143.40        180.07        35.82 o                         
   7   5   6        270.09        267.11        42.86 o                         
   8   5   6         68.81        114.00        48.93 o                         
   9   5   6         82.15        122.70        78.42 o                         
  10   5   6         13.59        -12.05        39.39 o                         
 -12   6   6        167.34        110.17        53.11 o                         
 -11   6   6         25.35         56.45        38.25 o                         
 -10   6   6          8.42        -13.66        28.18 o                         
  -9   6   6         26.37         29.46        23.08 o                         
  -8   6   6        320.55        278.74        36.14 o                         
  -7   6   6          0.81          3.86        18.15 o                         
  -6   6   6        612.36        616.28        37.25 o                         
  -5   6   6        975.48        979.13        46.55 o                         
  -4   6   6        132.63         93.80        19.54 o                         
  -3   6   6        108.98        114.89        23.02 o                         
  -2   6   6       2925.67       2782.63        78.92 o                         
  -1   6   6        399.66        456.82        29.72 o                         
   0   6   6        558.59        537.57        31.16 o                         
   1   6   6         56.12         25.98        13.37 o                         
   2   6   6        981.05       1152.58        54.12 o                         
   3   6   6       1071.80       1085.00        55.81 o                         
   4   6   6       2632.68       2487.46        86.02 o                         
   5   6   6         50.11         63.25        26.48 o                         
   6   6   6        294.20        322.97        44.84 o                         
   7   6   6        119.58        143.32        69.83 o                         
   8   6   6         57.40         90.73        44.54 o                         
   9   6   6          2.83          6.55        41.24 o                         
  10   6   6          0.95         58.38        40.21 o                         
 -12   7   6         66.55         99.42        66.79 o                         
 -11   7   6         62.58         45.28        43.49 o                         
 -10   7   6         12.56         47.25        28.06 o                         
  -9   7   6          1.77        -19.44        22.52 o                         
  -8   7   6        717.65        917.58        51.52 o                         
  -7   7   6         23.54          5.76        20.99 o                         
  -6   7   6        860.60        846.62        52.56 o                         
  -5   7   6         86.39         84.88        22.09 o                         
  -4   7   6        768.36        793.81        47.62 o                         
  -3   7   6        227.97        230.56        28.93 o                         
  -2   7   6       6984.81       6976.80       129.77 o                         
  -1   7   6        169.07        162.47        21.69 o                         
   0   7   6       1688.95       1643.43        75.67 o                         
   1   7   6        684.55        663.18        50.60 o                         
   2   7   6        355.75        378.25        32.15 o                         
   3   7   6         22.14         28.95        19.21 o                         
   4   7   6         18.24         11.25        22.39 o                         
   5   7   6         41.56         79.74        27.66 o                         
   6   7   6          1.70         25.49        26.41 o                         
   7   7   6         61.63        155.26        55.35 o                         
   8   7   6         27.35         26.18        82.98 o                         
   9   7   6          0.19         46.16        62.59 o                         
 -11   8   6          8.62         16.40        44.09 o                         
 -10   8   6         62.98         52.23        27.33 o                         
  -9   8   6        244.14        222.25        30.25 o                         
  -8   8   6        135.89         92.52        28.05 o                         
  -7   8   6         73.84        130.84        30.94 o                         
  -6   8   6         23.90          7.16        21.43 o                         
  -5   8   6         72.76         67.47        24.14 o                         
  -4   8   6         19.74         57.38        51.48 o                         
  -3   8   6        637.13        625.00        48.74 o                         
  -2   8   6       1380.78       1326.91        61.72 o                         
  -1   8   6        891.98        835.18        48.55 o                         
   0   8   6       1411.83       1393.06        74.87 o                         
   1   8   6        229.56        233.63        46.32 o                         
   2   8   6       2433.06       2628.14       110.49 o                         
   3   8   6         20.86          9.14        21.74 o                         
   4   8   6       1938.78       1857.55        95.80 o                         
   5   8   6        260.77        198.42        36.48 o                         
   6   8   6          3.62         33.56        36.77 o                         
   7   8   6          7.00         13.54        34.43 o                         
   8   8   6         18.58         60.47        51.18 o                         
   9   8   6          2.04        119.17        58.39 o                         
 -11   9   6         36.33         27.60        39.18 o                         
 -10   9   6          8.59        -38.60        38.60 o                         
  -9   9   6        106.95         86.20        30.72 o                         
  -8   9   6        302.50        389.34        51.40 o                         
  -7   9   6         68.81         67.15        26.94 o                         
  -6   9   6        734.20        727.10        56.99 o                         
  -5   9   6         55.13          7.75        22.07 o                         
  -4   9   6         15.99         35.07        27.44 o                         
  -3   9   6         15.32        -10.66        39.57 o                         
  -2   9   6       2001.19       2083.43        79.62 o                         
  -1   9   6        599.25        653.99        85.01 o                         
   0   9   6        870.16        942.30        67.96 o                         
   1   9   6         40.40         41.89        30.32 o                         
   2   9   6        424.61        430.34        52.60 o                         
   3   9   6        360.20        356.84        56.66 o                         
   4   9   6          2.65         72.10        36.39 o                         
   5   9   6         49.24         65.02        31.95 o                         
   6   9   6         56.26         -6.02        51.81 o                         
   7   9   6          0.95         29.73        42.05 o                         
   8   9   6         63.47         63.32        42.71 o                         
 -10  10   6         73.26         -2.59        57.83 o                         
  -9  10   6         71.61        162.71        46.30 o                         
  -8  10   6         23.69         77.76        40.92 o                         
  -7  10   6        642.07        688.25        56.65 o                         
  -6  10   6        268.04        215.36        36.90 o                         
  -5  10   6         76.04         77.07        30.40 o                         
  -4  10   6        121.34        202.25        37.41 o                         
  -3  10   6       1625.08       1655.33        89.31 o                         
  -2  10   6        123.90        186.35        41.66 o                         
  -1  10   6          3.93         68.38        33.22 o                         
   0  10   6         21.23        -12.29        37.84 o                         
   1  10   6        144.68        121.25        35.78 o                         
   2  10   6        227.92        282.83        66.08 o                         
   3  10   6        176.43        163.15        51.37 o                         
   4  10   6        370.26        439.91        60.01 o                         
   5  10   6         84.51         61.62        39.75 o                         
   6  10   6         12.81          8.07        32.53 o                         
   7  10   6         18.19         69.45        48.63 o                         
  -9  11   6         59.37         57.77        57.94 o                         
  -8  11   6          3.15         26.54        70.94 o                         
  -7  11   6        231.62        236.17        56.59 o                         
  -6  11   6        380.80        424.39        70.63 o                         
  -5  11   6          4.85          8.08        37.42 o                         
  -4  11   6         71.76        107.55        38.48 o                         
  -3  11   6         37.61         96.07        47.73 o                         
  -2  11   6        261.14        237.25        58.11 o                         
  -1  11   6         14.92         44.71        41.47 o                         
   0  11   6        421.97        503.09        67.25 o                         
   1  11   6         59.11         -0.23        39.55 o                         
   2  11   6        150.97        190.21        46.02 o                         
   3  11   6        355.98        403.18        65.73 o                         
   4  11   6         45.70         26.11        31.09 o                         
   5  11   6         51.25         22.49        55.42 o                         
   6  11   6         97.43        114.15        56.60 o                         
  -6  12   6        195.31        155.65        52.91 o                         
  -5  12   6         57.39         29.17        36.37 o                         
  -4  12   6        502.29        642.04        85.49 o                         
  -3  12   6        193.27        202.66        54.39 o                         
  -2  12   6         28.81         50.18        37.63 o                         
  -1  12   6        354.38        480.51       127.18 o                         
   0  12   6         19.85         55.93        39.80 o                         
   1  12   6         23.88         84.88        66.89 o                         
   2  12   6        118.21        158.06        47.17 o                         
   3  12   6          2.48        -12.53        37.69 o                         
   4  12   6        199.14        264.06        80.65 o                         
  -2  13   6         18.44         72.04        52.35 o                         
  -1  13   6         14.25         16.94        49.04 o                         
   0  13   6        561.00        771.36        83.98 o                         
   1  13   6         11.33        114.74        62.37 o                         
   2  13   6        183.71        167.18        73.95 o                         
   3  13   6         52.09          9.51        73.20 o                         
 -12   0   7        323.51        262.27        84.93 o                         
 -10   0   7        362.50        237.75        44.45 o                         
  -8   0   7        369.48        450.05        51.70 o                         
  -6   0   7       4008.01       4076.01       108.77 o                         
  -4   0   7       3153.89       2976.07        59.41 o                         
  -2   0   7      14888.78      13919.51       222.85 o                         
   0   0   7       7459.35       7514.21       125.79 o                         
   2   0   7        263.10        328.36        33.47 o                         
   4   0   7       3938.37       3928.36       144.41 o                         
   6   0   7        228.70        237.86        67.10 o                         
   8   0   7        285.09        254.22        81.48 o                         
  10   0   7         24.05        125.18        73.27 o                         
 -13   1   7         37.26         27.81        43.60 o                         
 -12   1   7        439.00        367.90       136.76 o                         
 -11   1   7          0.61        -31.09        31.09 o                         
 -10   1   7        344.08        267.98        39.88 o                         
  -9   1   7        505.76        555.90        43.50 o                         
  -8   1   7        308.39        350.07        31.04 o                         
  -7   1   7        244.37        306.92        27.80 o                         
  -6   1   7       5801.18       5758.10        82.24 o                         
  -5   1   7        552.58        588.81        27.06 o                         
  -4   1   7         50.89         50.51         5.79 o                         
  -3   1   7       1332.97       1379.41        29.57 o                         
  -2   1   7        919.93       1143.28        32.40 o                         
  -1   1   7        752.43        684.75        33.80 o                         
   0   1   7        558.22        626.98        22.55 o                         
   1   1   7          5.40         11.53         7.76 o                         
   2   1   7        529.58        515.64        25.18 o                         
   3   1   7       3212.70       3427.73        77.08 o                         
   4   1   7        466.93        577.81        33.97 o                         
   5   1   7         54.89         74.03        25.92 o                         
   6   1   7        597.14        539.09        63.82 o                         
   7   1   7        585.10        688.74        73.29 o                         
   8   1   7        163.42         98.65        50.93 o                         
   9   1   7        181.79        113.35        44.43 o                         
  10   1   7        126.88        245.69        82.18 o                         
  11   1   7         19.78        -11.35        39.35 o                         
  12   1   7          2.21        -21.97        56.21 o                         
 -13   2   7         35.53         43.49        55.82 o                         
 -12   2   7          5.26          2.52        34.14 o                         
 -11   2   7         33.43         40.14        32.76 o                         
 -10   2   7        201.33        156.64        37.78 o                         
  -9   2   7        127.98         84.20        21.92 o                         
  -8   2   7        440.59        461.53        34.00 o                         
  -7   2   7       1346.30       1361.59        59.20 o                         
  -6   2   7       1956.67       1901.98        50.52 o                         
  -5   2   7       1014.85       1175.88        33.85 o                         
  -4   2   7         75.75         95.53         9.68 o                         
  -3   2   7       5891.17       6097.46        58.84 o                         
  -2   2   7       1190.80       1087.61        27.21 o                         
  -1   2   7        667.76        733.66        23.83 o                         
   0   2   7      11354.07      11097.32       109.79 o                         
   1   2   7       1038.65       1066.78        35.01 o                         
   2   2   7        109.12        131.75        14.45 o                         
   3   2   7        353.43        317.89        23.21 o                         
   4   2   7        962.12        914.46       126.05 o                         
   5   2   7        620.63        507.63        57.49 o                         
   6   2   7        330.63        350.35        53.65 o                         
   7   2   7        659.44        608.88        70.24 o                         
   8   2   7         47.44         43.19        40.77 o                         
   9   2   7        232.84        157.29        43.10 o                         
  10   2   7          8.00         11.75        46.83 o                         
  11   2   7          2.06         -6.92        44.03 o                         
 -13   3   7         10.90         52.79        48.60 o                         
 -12   3   7        285.47        460.78        61.60 o                         
 -11   3   7         26.43        -37.05        37.05 o                         
 -10   3   7        664.17        706.33       114.97 o                         
  -9   3   7         38.95         44.27        27.70 o                         
  -8   3   7        306.67        312.52        33.29 o                         
  -7   3   7          0.40         14.33        20.14 o                         
  -6   3   7       1627.47       1577.67        49.99 o                         
  -5   3   7       2127.27       2052.59        50.91 o                         
  -4   3   7       3864.64       3703.50        58.68 o                         
  -3   3   7       2409.59       2568.54        49.50 o                         
  -2   3   7         24.99         26.73         6.32 o                         
  -1   3   7       1869.59       1754.70        44.77 o                         
   0   3   7         20.62         25.38         9.97 o                         
   1   3   7       1372.76       1338.83        38.37 o                         
   2   3   7        791.62        763.65        31.66 o                         
   3   3   7       2415.59       2355.46        76.73 o                         
   4   3   7        862.76        846.42        67.48 o                         
   5   3   7        357.12        338.92        39.70 o                         
   6   3   7          1.36        -41.39        41.39 o                         
   7   3   7         34.54         -2.07        32.19 o                         
   8   3   7        143.05        120.52        37.09 o                         
   9   3   7         52.49         30.49        49.74 o                         
  10   3   7          7.44          0.38        36.52 o                         
  11   3   7          1.03         98.77       122.30 o                         
 -13   4   7         17.18        132.84        59.24 o                         
 -12   4   7         21.44         11.13        35.26 o                         
 -11   4   7        405.85        378.03        63.37 o                         
 -10   4   7        401.82        447.29        52.87 o                         
  -9   4   7        156.93        201.59        37.63 o                         
  -8   4   7       1592.82       1626.82        83.23 o                         
  -7   4   7        267.97        288.01        27.26 o                         
  -6   4   7         10.72         18.38        14.02 o                         
  -5   4   7         41.78         33.04        13.29 o                         
  -4   4   7        124.14        141.57        18.29 o                         
  -3   4   7       5118.92       4919.82        82.82 o                         
  -2   4   7        133.61        123.41        16.85 o                         
  -1   4   7        619.16        582.11        23.70 o                         
   0   4   7        645.81        610.39        29.84 o                         
   1   4   7       2906.94       2937.00        79.75 o                         
   2   4   7        185.24        215.10        27.85 o                         
   3   4   7          3.25         11.41        19.82 o                         
   4   4   7        342.55        363.55        57.65 o                         
   5   4   7       2727.66       2704.35       104.39 o                         
   6   4   7        191.70        141.67        37.17 o                         
   7   4   7         25.12         21.34        30.48 o                         
   8   4   7         26.08        -15.23        35.78 o                         
   9   4   7          5.21         17.17        37.02 o                         
  10   4   7          0.59        -17.57        49.73 o                         
 -13   5   7          0.44          0.95        63.71 o                         
 -12   5   7          1.09        -33.69        40.06 o                         
 -11   5   7          0.72         -8.83        29.38 o                         
 -10   5   7        197.15        285.55        46.61 o                         
  -9   5   7         25.95         34.61        28.68 o                         
  -8   5   7        435.13        472.05        40.83 o                         
  -7   5   7         41.07         31.89        16.92 o                         
  -6   5   7        331.19        346.07        26.15 o                         
  -5   5   7        404.43        396.19        30.93 o                         
  -4   5   7       2806.65       2787.45        70.15 o                         
  -3   5   7         30.87         30.44        15.67 o                         
  -2   5   7       3114.23       3282.20        84.00 o                         
  -1   5   7       3077.56       3023.20        68.40 o                         
   0   5   7       1937.70       2008.89        50.22 o                         
   1   5   7         10.91         26.12        14.47 o                         
   2   5   7       3542.90       3318.86        91.37 o                         
   3   5   7        617.25        653.55        45.33 o                         
   4   5   7       1660.70       1564.82        70.59 o                         
   5   5   7        210.80        213.37        32.33 o                         
   6   5   7         74.34         57.90        28.27 o                         
   7   5   7         31.30         40.11        30.31 o                         
   8   5   7         56.61         49.62        33.20 o                         
   9   5   7          3.98         -3.78        44.62 o                         
  10   5   7         46.19         17.44        61.00 o                         
 -12   6   7          3.21         32.77        55.64 o                         
 -11   6   7        114.04        147.54        40.12 o                         
 -10   6   7         76.72        138.60        38.65 o                         
  -9   6   7        129.90         45.91        21.35 o                         
  -8   6   7        580.72        552.07        45.40 o                         
  -7   6   7        793.37        811.49        45.09 o                         
  -6   6   7         17.05         29.68        21.55 o                         
  -5   6   7         16.81         -8.86        16.87 o                         
  -4   6   7         19.32         14.93        17.93 o                         
  -3   6   7        278.78        206.52        25.77 o                         
  -2   6   7        162.39        149.24        24.57 o                         
  -1   6   7        234.10        255.34        41.47 o                         
   0   6   7         61.01         37.37        20.04 o                         
   1   6   7        235.92        256.72        26.74 o                         
   2   6   7       2292.36       2188.76        87.25 o                         
   3   6   7          1.22         44.62        23.26 o                         
   4   6   7          1.71         11.31        23.77 o                         
   5   6   7         12.13         31.37        26.46 o                         
   6   6   7       1319.06       1277.23        79.93 o                         
   7   6   7         46.66         29.44        59.79 o                         
   8   6   7        298.83        221.15        80.37 o                         
   9   6   7         37.48         54.30        53.32 o                         
 -12   7   7         20.24        -82.57        82.57 o                         
 -11   7   7        239.80        190.61        44.92 o                         
 -10   7   7         30.03         16.38        28.39 o                         
  -9   7   7        127.04        107.96        27.73 o                         
  -8   7   7        596.25        574.49        59.03 o                         
  -7   7   7         13.50         26.86        21.99 o                         
  -6   7   7        177.99        113.00        23.87 o                         
  -5   7   7         54.98          7.25        18.66 o                         
  -4   7   7       4030.55       3846.26       105.47 o                         
  -3   7   7         41.83         34.42        22.66 o                         
  -2   7   7       2846.91       2885.82        87.25 o                         
  -1   7   7        430.92        369.60        33.16 o                         
   0   7   7        603.02        580.98        42.05 o                         
   1   7   7        702.81        774.87        75.18 o                         
   2   7   7       3135.99       3191.70        85.94 o                         
   3   7   7        126.21         77.76        22.02 o                         
   4   7   7        141.99        112.12        40.53 o                         
   5   7   7        469.22        433.66        53.25 o                         
   6   7   7         59.18         22.64        41.96 o                         
   7   7   7          5.35          8.53        39.18 o                         
   8   7   7         86.53         80.40        39.40 o                         
   9   7   7         24.84         95.12        94.51 o                         
 -11   8   7          0.91          5.07        40.30 o                         
 -10   8   7        103.36        208.35        46.75 o                         
  -9   8   7         25.71          0.81        27.91 o                         
  -8   8   7        873.71        901.90        61.05 o                         
  -7   8   7         72.61         74.04        27.99 o                         
  -6   8   7        843.20        814.67        56.21 o                         
  -5   8   7         49.26         71.32        24.17 o                         
  -4   8   7       1529.42       1571.08        71.36 o                         
  -3   8   7         76.20         36.74        29.43 o                         
  -2   8   7        227.89        199.99        28.86 o                         
  -1   8   7         15.32         17.65        27.73 o                         
   0   8   7        156.40        159.48        32.66 o                         
   1   8   7        251.44        163.16        35.40 o                         
   2   8   7         13.64          8.06        32.04 o                         
   3   8   7         68.12         32.17        24.66 o                         
   4   8   7         74.56         77.19        24.80 o                         
   5   8   7         14.38         91.76        31.75 o                         
   6   8   7        187.16        238.30        71.50 o                         
   7   8   7          0.84        -33.84        33.84 o                         
   8   8   7        322.00        365.05        71.16 o                         
 -11   9   7         35.24         20.13        65.65 o                         
 -10   9   7         36.35         85.70        36.80 o                         
  -9   9   7        137.68        147.05        42.00 o                         
  -8   9   7         68.79        113.78        30.85 o                         
  -7   9   7         20.54          5.67        32.92 o                         
  -6   9   7         83.99         42.69        26.93 o                         
  -5   9   7        431.68        538.34        46.91 o                         
  -4   9   7        667.14        691.75        58.92 o                         
  -3   9   7          1.90         68.60        26.48 o                         
  -2   9   7       1455.51       1465.31        83.59 o                         
  -1   9   7        157.48        129.58        33.54 o                         
   0   9   7        478.83        508.96        51.15 o                         
   1   9   7        175.30         82.48        35.06 o                         
   2   9   7       2119.43       2049.22       106.69 o                         
   3   9   7        202.83        233.90        46.39 o                         
   4   9   7         31.54         15.23        31.51 o                         
   5   9   7        163.76        121.88        28.74 o                         
   6   9   7         22.47         33.49        32.21 o                         
   7   9   7         83.33         59.59       108.27 o                         
   8   9   7          1.58          0.16        54.23 o                         
  -9  10   7        230.76        164.07        38.68 o                         
  -8  10   7        459.56        571.23        55.94 o                         
  -7  10   7        109.42         97.39        56.30 o                         
  -6  10   7        404.51        336.88        43.87 o                         
  -5  10   7        111.26         61.52        41.40 o                         
  -4  10   7         39.88         48.76        33.42 o                         
  -3  10   7       1095.12       1077.22        98.79 o                         
  -2  10   7        780.45        821.71        67.65 o                         
  -1  10   7         26.85         55.67        38.05 o                         
   0  10   7        155.53        105.95        40.95 o                         
   1  10   7        258.02        342.95        60.70 o                         
   2  10   7         96.53        131.94        42.64 o                         
   3  10   7         95.12         68.84        37.59 o                         
   4  10   7         20.13         38.73        38.45 o                         
   5  10   7         22.32          1.47        37.14 o                         
   6  10   7        176.45         94.53        51.44 o                         
   7  10   7         55.69         83.85        70.86 o                         
  -8  11   7          1.88        111.39        73.26 o                         
  -7  11   7         24.99         10.68        49.42 o                         
  -6  11   7        243.35        224.88        38.59 o                         
  -5  11   7        263.44        275.67        40.04 o                         
  -4  11   7         70.27         37.46        25.10 o                         
  -3  11   7          8.63         77.79        48.29 o                         
  -2  11   7        291.34        306.91        61.51 o                         
  -1  11   7        190.46        159.87        40.04 o                         
   0  11   7         46.17         12.85        43.59 o                         
   1  11   7         12.29        -19.60        38.52 o                         
   2  11   7        186.24        313.10        92.67 o                         
   3  11   7        204.06        215.90        45.20 o                         
   4  11   7         75.41        119.72        55.33 o                         
   5  11   7          7.26         60.81        74.29 o                         
  -6  12   7        434.92        591.03       118.34 o                         
  -5  12   7          0.71        115.72        68.51 o                         
  -4  12   7          0.32         75.48        47.87 o                         
  -3  12   7         12.66         91.25        64.67 o                         
  -2  12   7        453.49        451.19        72.85 o                         
  -1  12   7         42.01         33.39        47.26 o                         
   0  12   7        390.47        455.55        56.25 o                         
   1  12   7        128.60        110.26        50.72 o                         
   2  12   7         14.60         33.40        63.12 o                         
   3  12   7         62.07         44.68        59.68 o                         
   4  12   7        160.56        126.48        49.34 o                         
   0  13   7         17.43         26.49        62.72 o                         
   1  13   7         17.31         -4.25        67.11 o                         
 -12   0   8          9.43        -36.61        75.55 o                         
 -10   0   8         12.41         45.38        32.36 o                         
  -8   0   8        843.84        747.32        70.02 o                         
  -6   0   8        160.11        141.30        25.75 o                         
  -4   0   8        723.88        763.28        41.50 o                         
  -2   0   8       5167.17       4783.74       114.76 o                         
   0   0   8         17.45         63.79        17.46 o                         
   2   0   8       5517.10       5818.91       213.08 o                         
   4   0   8       5514.21       5550.12       164.39 o                         
   6   0   8        198.03        135.12        54.06 o                         
   8   0   8        560.96        610.37       108.00 o                         
  10   0   8         11.66        -15.22        48.15 o                         
 -13   1   8         46.88         93.41       117.84 o                         
 -12   1   8          5.73         32.70        61.36 o                         
 -11   1   8         51.24         76.93        31.17 o                         
 -10   1   8         23.93          2.62        23.57 o                         
  -9   1   8        255.56        281.82        35.54 o                         
  -8   1   8        820.13        966.40        48.27 o                         
  -7   1   8         12.15         46.37        17.54 o                         
  -6   1   8       1388.22       1385.00        52.19 o                         
  -5   1   8        615.75        584.72        29.79 o                         
  -4   1   8       4208.29       3972.60        64.53 o                         
  -3   1   8         89.03         60.51        10.73 o                         
  -2   1   8      16328.26      16387.54       159.28 o                         
  -1   1   8       1342.58       1325.50        49.17 o                         
   0   1   8       1322.45       1357.19        38.53 o                         
   1   1   8       1162.28       1314.76        47.89 o                         
   2   1   8        517.40        471.90        30.07 o                         
   3   1   8        853.33        966.24        48.39 o                         
   4   1   8         17.34         -6.09        25.59 o                         
   5   1   8         63.43         54.45        43.55 o                         
   6   1   8         44.71          1.18        37.79 o                         
   7   1   8        195.38        226.53        49.52 o                         
   8   1   8         89.24         23.65        37.38 o                         
   9   1   8         24.42         13.07        39.22 o                         
  10   1   8         14.62         20.32       101.78 o                         
  11   1   8          1.20        -33.60        41.30 o                         
 -13   2   8         20.20         37.42        51.82 o                         
 -12   2   8          3.21         -4.75        38.28 o                         
 -11   2   8         48.61         59.11        32.76 o                         
 -10   2   8          8.79         28.69        31.92 o                         
  -9   2   8          6.53         46.53        21.99 o                         
  -8   2   8         41.86         23.61        21.13 o                         
  -7   2   8        163.22        154.41        24.18 o                         
  -6   2   8        318.07        290.74        27.10 o                         
  -5   2   8        112.96        113.37        14.31 o                         
  -4   2   8        600.74        602.78        24.76 o                         
  -3   2   8        351.80        362.77        19.72 o                         
  -2   2   8       1493.66       1417.46        42.08 o                         
  -1   2   8        182.92        171.19        14.77 o                         
   0   2   8        261.04        231.57        21.37 o                         
   1   2   8       2613.07       2625.97        61.75 o                         
   2   2   8       4777.44       4941.35       121.34 o                         
   3   2   8         30.70         25.75        25.75 o                         
   4   2   8       1738.93       1804.09        90.56 o                         
   5   2   8         73.88         61.21        37.05 o                         
   6   2   8        136.58         92.76        34.57 o                         
   7   2   8         16.13        -40.93        40.93 o                         
   8   2   8         19.94          7.58        39.76 o                         
   9   2   8         22.16        -10.33        64.43 o                         
  10   2   8         19.39         51.19        44.65 o                         
  11   2   8          1.71        -87.68        87.68 o                         
 -13   3   8          4.54         74.09        45.24 o                         
 -12   3   8         15.66        -42.00        42.00 o                         
 -11   3   8        116.37        112.42        39.75 o                         
 -10   3   8         48.98        -21.08        26.22 o                         
  -9   3   8         93.86         98.76        30.91 o                         
  -8   3   8        190.48        199.89        29.44 o                         
  -7   3   8        146.72         75.38        20.10 o                         
  -6   3   8        145.42        123.69        17.13 o                         
  -5   3   8        493.96        518.52        30.09 o                         
  -4   3   8        350.12        351.48        23.24 o                         
  -3   3   8          4.40          8.84         9.84 o                         
  -2   3   8       6033.88       5884.52        86.92 o                         
  -1   3   8       2115.57       2060.25        62.18 o                         
   0   3   8       3342.07       3350.56        69.64 o                         
   1   3   8          1.67         -6.77        11.32 o                         
   2   3   8        369.75        418.62        26.89 o                         
   3   3   8       1168.31       1226.49        52.41 o                         
   4   3   8        247.38        224.68        36.33 o                         
   5   3   8        223.17        149.47        33.79 o                         
   6   3   8         67.70         85.88        34.08 o                         
   7   3   8        410.53        380.84        68.04 o                         
   8   3   8         32.80         14.73        38.61 o                         
   9   3   8          3.34         -8.00        35.02 o                         
  10   3   8         58.27         60.12        42.00 o                         
 -13   4   8         11.60         34.10        39.58 o                         
 -12   4   8        159.87        295.07        65.45 o                         
 -11   4   8          0.26        -16.69        41.48 o                         
 -10   4   8          2.86          1.02        32.70 o                         
  -9   4   8         27.60         -7.23        25.55 o                         
  -8   4   8        361.03        402.74        47.64 o                         
  -7   4   8       1436.90       1491.03        57.64 o                         
  -6   4   8       1917.77       2049.09        80.47 o                         
  -5   4   8         93.89         95.98        18.48 o                         
  -4   4   8       1369.54       1352.34        51.16 o                         
  -3   4   8       3994.02       3793.46        89.87 o                         
  -2   4   8        337.86        312.18        27.56 o                         
  -1   4   8        811.17        852.46        43.01 o                         
   0   4   8        126.92        124.16        18.29 o                         
   1   4   8       2938.14       3000.47        76.86 o                         
   2   4   8       2049.34       1979.56        64.40 o                         
   3   4   8       1417.88       1386.16        56.99 o                         
   4   4   8        795.89        733.89        49.94 o                         
   5   4   8        568.01        540.85        64.08 o                         
   6   4   8         17.90         38.30        31.36 o                         
   7   4   8        208.50        187.34        42.74 o                         
   8   4   8          3.04         -8.56        34.10 o                         
   9   4   8         41.99        -25.02        44.11 o                         
  10   4   8         54.65         25.60        44.97 o                         
 -13   5   8         38.21        -26.90        61.95 o                         
 -12   5   8          5.87         59.86        38.22 o                         
 -11   5   8         22.90          8.08        32.47 o                         
 -10   5   8        711.20        623.49        61.14 o                         
  -9   5   8        493.89        548.30        56.36 o                         
  -8   5   8          1.33          3.74        34.75 o                         
  -7   5   8         50.77         42.64        18.29 o                         
  -6   5   8         86.91        103.06        25.46 o                         
  -5   5   8       1141.00       1070.11        48.00 o                         
  -4   5   8          2.59          8.07        17.87 o                         
  -3   5   8         30.19          7.94        16.27 o                         
  -2   5   8        449.73        482.92        38.11 o                         
  -1   5   8       2643.18       2534.94        76.44 o                         
   0   5   8       1673.87       1614.06        51.74 o                         
   1   5   8          4.51         -0.68        16.16 o                         
   2   5   8        375.95        373.02        32.85 o                         
   3   5   8        424.15        467.18        41.74 o                         
   4   5   8       1381.13       1264.98        66.11 o                         
   5   5   8         17.99         23.02        37.30 o                         
   6   5   8        151.31        205.26        41.08 o                         
   7   5   8        131.74        145.71        40.23 o                         
   8   5   8         43.32         67.00        50.01 o                         
   9   5   8         37.38         20.00        35.71 o                         
 -12   6   8         30.77         55.54        42.11 o                         
 -11   6   8          8.62         -6.49        31.86 o                         
 -10   6   8        572.45        539.57        74.51 o                         
  -9   6   8         24.49         -0.20        29.72 o                         
  -8   6   8          0.08          6.37        27.74 o                         
  -7   6   8         29.84         58.61        30.89 o                         
  -6   6   8       3092.31       3234.27        88.24 o                         
  -5   6   8         51.34         26.56        27.69 o                         
  -4   6   8       6759.99       6883.97       135.53 o                         
  -3   6   8        921.29        914.49        51.63 o                         
  -2   6   8        776.27        798.19        47.49 o                         
  -1   6   8       1460.76       1466.25        62.62 o                         
   0   6   8       7228.83       7295.37       164.39 o                         
   1   6   8         56.29         88.63        27.66 o                         
   2   6   8         32.47         11.44        28.15 o                         
   3   6   8         33.31         73.86        24.31 o                         
   4   6   8        969.51        787.56        55.76 o                         
   5   6   8         22.47         37.55        25.30 o                         
   6   6   8          5.47         39.29        41.44 o                         
   7   6   8          0.89         90.96        38.60 o                         
   8   6   8         18.26         24.96        44.48 o                         
   9   6   8         20.54         33.12        49.44 o                         
 -12   7   8          8.77         16.98        47.61 o                         
 -11   7   8          1.68         66.29        38.86 o                         
 -10   7   8        352.36        416.86        70.34 o                         
  -9   7   8        166.24        148.50        39.30 o                         
  -8   7   8        163.27        109.35        32.89 o                         
  -7   7   8         60.74         93.55        34.35 o                         
  -6   7   8        166.06        165.69        29.31 o                         
  -5   7   8         58.60         26.01        18.79 o                         
  -4   7   8         71.22         76.73        24.48 o                         
  -3   7   8         20.15         23.01        22.14 o                         
  -2   7   8        128.95        107.90        24.56 o                         
  -1   7   8        414.43        494.04        49.44 o                         
   0   7   8       1719.96       1696.00        85.17 o                         
   1   7   8         13.45         29.12        31.56 o                         
   2   7   8        524.88        653.86        52.36 o                         
   3   7   8         14.70         53.35        25.97 o                         
   4   7   8        513.72        601.86        50.87 o                         
   5   7   8         34.54         55.43        27.56 o                         
   6   7   8        728.49        815.26        86.69 o                         
   7   7   8         33.68         35.33        43.52 o                         
   8   7   8          5.55         56.03        72.34 o                         
 -11   8   8         35.22         59.42        53.13 o                         
 -10   8   8         78.20         44.40        65.84 o                         
  -9   8   8          9.32         48.51        32.04 o                         
  -8   8   8         14.20         25.63        33.59 o                         
  -7   8   8         88.11         77.96        28.11 o                         
  -6   8   8       1287.74       1305.91        70.53 o                         
  -5   8   8         38.76         21.74        24.35 o                         
  -4   8   8        647.95        700.29        49.84 o                         
  -3   8   8         61.08         43.66        22.06 o                         
  -2   8   8         99.19         76.69        21.99 o                         
  -1   8   8         19.07          0.78        30.15 o                         
   0   8   8        676.38        776.27       101.23 o                         
   1   8   8        476.04        581.21        61.33 o                         
   2   8   8         37.77         22.51        25.96 o                         
   3   8   8          1.97         13.22        32.55 o                         
   4   8   8         62.73         52.02        26.30 o                         
   5   8   8         66.61        113.11        40.28 o                         
   6   8   8         33.72         78.01        45.84 o                         
   7   8   8         23.42         69.32        41.31 o                         
   8   8   8         29.39        127.33        55.28 o                         
 -10   9   8        194.90        179.96        55.83 o                         
  -9   9   8          0.51        -32.93        32.93 o                         
  -8   9   8        701.76        597.75        62.73 o                         
  -7   9   8        282.09        383.27        45.43 o                         
  -6   9   8        118.93         82.41        28.52 o                         
  -5   9   8        557.18        608.30        50.89 o                         
  -4   9   8        157.78        100.29        40.46 o                         
  -3   9   8         87.30         58.68        26.21 o                         
  -2   9   8          8.27         33.53        32.22 o                         
  -1   9   8        487.81        511.53        56.40 o                         
   0   9   8        275.11        356.99        56.43 o                         
   1   9   8        108.98        165.32        66.29 o                         
   2   9   8        204.43        209.74        43.79 o                         
   3   9   8         10.96         -8.32        38.09 o                         
   4   9   8         64.09        106.91        41.64 o                         
   5   9   8         11.79        -18.62        38.63 o                         
   6   9   8        402.75        485.96        56.91 o                         
   7   9   8         35.92        123.82        55.72 o                         
  -9  10   8         34.48         22.58        49.68 o                         
  -8  10   8         19.01         -9.67        36.54 o                         
  -7  10   8        187.44         68.84        51.03 o                         
  -6  10   8        320.40        326.55        43.33 o                         
  -5  10   8        221.82        142.83        38.96 o                         
  -4  10   8        801.60        838.20        69.53 o                         
  -3  10   8         28.71         88.89        43.98 o                         
  -2  10   8         56.02         79.51        36.67 o                         
  -1  10   8         66.71         89.50        45.83 o                         
   0  10   8        479.18        602.88        83.90 o                         
   1  10   8        344.51        456.31        60.40 o                         
   2  10   8        513.73        400.41        75.63 o                         
   3  10   8          9.85         51.59        39.28 o                         
   4  10   8         11.60         10.57        37.48 o                         
   5  10   8         24.54          6.77        44.99 o                         
   6  10   8         14.90        -11.73        40.66 o                         
   7  10   8          1.61         98.35        70.11 o                         
  -8  11   8        120.35        115.28        73.89 o                         
  -7  11   8         96.54         82.28        39.39 o                         
  -6  11   8         22.89         29.92        29.83 o                         
  -5  11   8        543.98        628.52        57.86 o                         
  -4  11   8        385.90        384.48        65.08 o                         
  -3  11   8          6.39         36.45        46.49 o                         
  -2  11   8        493.45        688.72        69.32 o                         
  -1  11   8        551.34        607.52        64.12 o                         
   0  11   8         20.68        -22.40        38.51 o                         
   1  11   8        158.28        182.66        50.71 o                         
   2  11   8          3.51          8.52        47.21 o                         
   3  11   8          6.09        -11.53        53.85 o                         
   4  11   8         53.49         31.84        37.17 o                         
   5  11   8          5.72         26.39        58.69 o                         
  -6  12   8          0.29         54.84        45.63 o                         
  -5  12   8        135.48        131.27        53.95 o                         
  -4  12   8         76.30         77.18        44.76 o                         
  -3  12   8         51.91        104.33        50.27 o                         
  -2  12   8        361.07        348.25        64.95 o                         
  -1  12   8         19.21         40.70        42.15 o                         
   0  12   8         45.60         74.01        36.79 o                         
   1  12   8         18.89         18.35        41.24 o                         
   2  12   8        133.48        121.68        79.69 o                         
   3  12   8         24.38         48.14        63.83 o                         
   0  13   8          5.27         52.71        73.35 o                         
 -12   0   9         13.04        -23.55        51.41 o                         
 -10   0   9       1089.34       1235.44        99.11 o                         
  -8   0   9       6596.12       5943.45       155.89 o                         
  -6   0   9        638.33        684.55        61.99 o                         
  -4   0   9       6154.13       6199.84       169.22 o                         
  -2   0   9        841.43        719.76        59.80 o                         
   0   0   9       1299.78       1626.12        65.13 o                         
   2   0   9         67.92         53.74        25.94 o                         
   4   0   9         65.54         20.37        29.71 o                         
   6   0   9        523.95        552.17        96.51 o                         
   8   0   9        784.00        719.43       115.60 o                         
  10   0   9         28.05        -83.14        83.14 o                         
 -13   1   9         37.11         -5.74        50.01 o                         
 -12   1   9        153.78        138.20        42.34 o                         
 -11   1   9         12.41         53.42        29.76 o                         
 -10   1   9        107.13        100.28        29.62 o                         
  -9   1   9          0.99          1.40        23.20 o                         
  -8   1   9         76.75         31.36        20.18 o                         
  -7   1   9         39.76         19.99        18.15 o                         
  -6   1   9         47.27         59.39        17.72 o                         
  -5   1   9        899.35        964.72        43.91 o                         
  -4   1   9       2885.37       2731.98        73.18 o                         
  -3   1   9        163.07        210.37        19.92 o                         
  -2   1   9       1200.56       1123.80        41.82 o                         
  -1   1   9        313.82        274.02        26.36 o                         
   0   1   9       4759.21       4836.31        87.63 o                         
   1   1   9         64.48         49.76        20.73 o                         
   2   1   9       4086.26       4007.79       124.29 o                         
   3   1   9          3.82         10.55        17.50 o                         
   4   1   9         69.42         84.52        35.41 o                         
   5   1   9        111.36         92.94        89.32 o                         
   6   1   9        970.75        866.65       104.21 o                         
   7   1   9         57.65         18.20        61.08 o                         
   8   1   9          7.71         20.97        63.92 o                         
   9   1   9         29.17        -20.00        40.48 o                         
  10   1   9         35.02         17.50        39.63 o                         
 -13   2   9         22.43         -8.66        54.78 o                         
 -12   2   9         19.86        -43.85        43.85 o                         
 -11   2   9          0.92         57.81        46.43 o                         
 -10   2   9       1079.54       1205.04        78.88 o                         
  -9   2   9          1.09         -3.74        23.21 o                         
  -8   2   9        795.96        776.92        51.94 o                         
  -7   2   9        214.51        246.04        31.38 o                         
  -6   2   9         30.50         16.73        18.17 o                         
  -5   2   9        395.26        353.09        31.15 o                         
  -4   2   9       2373.90       2453.75        65.99 o                         
  -3   2   9       2830.42       2877.61        63.02 o                         
  -2   2   9       1277.14       1377.02        45.06 o                         
  -1   2   9          4.18        -12.77        15.72 o                         
   0   2   9       1085.99       1053.80        44.74 o                         
   1   2   9       1345.55       1306.17        51.11 o                         
   2   2   9        256.04        325.68        29.58 o                         
   3   2   9        163.55        123.74        24.49 o                         
   4   2   9        143.39        209.74        44.04 o                         
   5   2   9        527.05        511.59        50.55 o                         
   6   2   9        426.54        466.04        69.05 o                         
   7   2   9          1.84        -42.66        71.69 o                         
   8   2   9          4.22        -33.01        34.88 o                         
   9   2   9        138.84        100.68        34.44 o                         
  10   2   9          0.30        -29.56        36.27 o                         
 -13   3   9          8.16        -48.50        66.84 o                         
 -12   3   9        111.49        248.83        59.35 o                         
 -11   3   9         23.56          0.18        34.62 o                         
 -10   3   9         45.99         -2.31        50.88 o                         
  -9   3   9        980.82        985.36        68.87 o                         
  -8   3   9         30.29          9.41        19.80 o                         
  -7   3   9        667.17        668.67        46.77 o                         
  -6   3   9       1553.80       1612.33        58.10 o                         
  -5   3   9       1812.72       1871.75        71.01 o                         
  -4   3   9       1374.55       1275.21        53.56 o                         
  -3   3   9         25.78         11.11        18.34 o                         
  -2   3   9          4.04         26.13        15.18 o                         
  -1   3   9       5469.90       5496.13       119.60 o                         
   0   3   9        469.30        488.10        33.61 o                         
   1   3   9        272.39        262.52        23.51 o                         
   2   3   9       1162.06       1218.42        52.83 o                         
   3   3   9       2224.42       2218.91        71.56 o                         
   4   3   9         18.10         12.21        30.32 o                         
   5   3   9        231.76        166.94        31.97 o                         
   6   3   9          3.81        -24.70        29.86 o                         
   7   3   9         62.15         41.20        31.95 o                         
   8   3   9        326.88        283.83        57.23 o                         
   9   3   9         46.51         17.03        35.51 o                         
  10   3   9          0.24        -77.58        77.58 o                         
 -13   4   9          0.96        -50.80        51.75 o                         
 -12   4   9          1.35         -1.77        54.46 o                         
 -11   4   9        103.39         29.73        36.10 o                         
 -10   4   9         41.24         16.28        30.11 o                         
  -9   4   9         10.37        -14.50        44.27 o                         
  -8   4   9        745.49        775.66        52.70 o                         
  -7   4   9          5.87         13.95        22.38 o                         
  -6   4   9       1380.60       1292.15        62.96 o                         
  -5   4   9         21.49         17.45        26.27 o                         
  -4   4   9        594.66        581.99        36.20 o                         
  -3   4   9       1414.94       1439.05        60.29 o                         
  -2   4   9       2124.58       2092.35        85.92 o                         
  -1   4   9          3.25          9.54        24.32 o                         
   0   4   9         99.35        137.32        21.59 o                         
   1   4   9        351.44        389.02        33.03 o                         
   2   4   9        764.22        735.83        42.94 o                         
   3   4   9         51.48         65.27        22.85 o                         
   4   4   9        279.78        291.34        33.02 o                         
   5   4   9         34.43        105.73        46.31 o                         
   6   4   9        218.90        188.69        40.53 o                         
   7   4   9         16.23         44.64        32.08 o                         
   8   4   9          0.22         71.06        36.43 o                         
   9   4   9          7.65         30.89        44.38 o                         
 -12   5   9         80.15         86.58        44.77 o                         
 -11   5   9          0.22         52.75        41.12 o                         
 -10   5   9          8.48          5.35        30.36 o                         
  -9   5   9        194.09        237.12        41.44 o                         
  -8   5   9        364.38        399.46        63.43 o                         
  -7   5   9         25.60         33.77        21.91 o                         
  -6   5   9       1639.80       1646.85        72.70 o                         
  -5   5   9       1289.34       1271.33        63.94 o                         
  -4   5   9         32.08         28.05        19.72 o                         
  -3   5   9        797.83        708.47        44.41 o                         
  -2   5   9        103.91         90.56        20.48 o                         
  -1   5   9        463.10        382.06        34.14 o                         
   0   5   9          0.66          8.11        19.75 o                         
   1   5   9        292.97        280.18        34.03 o                         
   2   5   9         41.39         47.90        21.84 o                         
   3   5   9       1266.39       1204.46        56.92 o                         
   4   5   9        923.30        920.63        51.85 o                         
   5   5   9        126.93         90.93        33.99 o                         
   6   5   9         40.66         15.25        37.43 o                         
   7   5   9         77.27        101.78        40.51 o                         
   8   5   9         24.12         -6.18        37.76 o                         
   9   5   9          0.24         -4.14        47.69 o                         
 -12   6   9        113.28        127.52        81.19 o                         
 -11   6   9          0.71         13.01        31.26 o                         
 -10   6   9          1.95        -14.66        43.60 o                         
  -9   6   9         62.77          1.95        59.85 o                         
  -8   6   9         49.65        130.63        32.51 o                         
  -7   6   9         89.99         70.02        28.17 o                         
  -6   6   9         27.33         56.80        23.95 o                         
  -5   6   9          3.30          2.57        22.25 o                         
  -4   6   9         61.09         68.75        21.77 o                         
  -3   6   9          2.11         -1.35        19.10 o                         
  -2   6   9        782.65        851.82        50.65 o                         
  -1   6   9         76.08         76.58        28.32 o                         
   0   6   9       5680.50       5566.49       154.03 o                         
   1   6   9        147.96        111.24        74.84 o                         
   2   6   9        338.83        343.60        41.97 o                         
   3   6   9         14.17         44.81        21.77 o                         
   4   6   9        466.05        454.83        45.87 o                         
   5   6   9         31.18          3.43        27.07 o                         
   6   6   9          3.21         63.76        36.71 o                         
   7   6   9         11.96         20.92        31.95 o                         
   8   6   9          0.90        -19.43        43.52 o                         
 -11   7   9         31.17         23.48        70.78 o                         
 -10   7   9         18.11         40.73       104.46 o                         
  -9   7   9          9.57         22.82        42.89 o                         
  -8   7   9        362.60        427.13        55.48 o                         
  -7   7   9        579.86        631.77        61.29 o                         
  -6   7   9        653.33        642.51        83.90 o                         
  -5   7   9        519.30        534.75        48.04 o                         
  -4   7   9         40.11         42.65        23.23 o                         
  -3   7   9        306.17        294.93        35.11 o                         
  -2   7   9        147.26        159.43        26.51 o                         
  -1   7   9        257.37        188.69        31.73 o                         
   0   7   9        185.51        135.27        42.05 o                         
   1   7   9          0.78         24.48        28.72 o                         
   2   7   9         28.05         27.48        28.69 o                         
   3   7   9          0.32         23.89        24.78 o                         
   4   7   9          9.98         21.80        28.45 o                         
   5   7   9          3.60          5.78        30.90 o                         
   6   7   9         25.90         33.72        34.57 o                         
   7   7   9         66.73        102.99        59.09 o                         
   8   7   9         17.58         47.24        55.52 o                         
 -10   8   9         34.84         28.37        40.23 o                         
  -9   8   9        122.68        101.77        53.18 o                         
  -8   8   9          2.22         37.92        33.22 o                         
  -7   8   9        253.37        232.29        45.21 o                         
  -6   8   9        716.88        702.28        54.01 o                         
  -5   8   9        129.89        126.20        27.66 o                         
  -4   8   9        156.71        136.20        28.88 o                         
  -3   8   9        342.70        295.30        35.34 o                         
  -2   8   9       2980.33       2907.40       117.62 o                         
  -1   8   9         48.57          4.75        34.42 o                         
   0   8   9       1107.74       1173.43       116.52 o                         
   1   8   9          3.11         91.32        36.94 o                         
   2   8   9          3.66         28.84        29.02 o                         
   3   8   9          6.90        -14.70        32.27 o                         
   4   8   9        770.28        745.26        61.20 o                         
   5   8   9         23.84         72.50        30.50 o                         
   6   8   9          3.51         46.47        53.00 o                         
   7   8   9          3.81         37.63        43.59 o                         
  -9   9   9          2.79          2.60        27.33 o                         
  -8   9   9         39.30          8.69        36.36 o                         
  -7   9   9          0.38        -13.90        35.63 o                         
  -6   9   9        625.07        692.87        57.92 o                         
  -5   9   9        246.22        251.65        38.70 o                         
  -4   9   9        295.79        311.01        40.11 o                         
  -3   9   9         62.40         57.08        28.16 o                         
  -2   9   9        144.59        109.09        32.46 o                         
  -1   9   9        520.51        563.31        59.21 o                         
   0   9   9        274.28        271.92        79.81 o                         
   1   9   9         30.53         76.11        37.00 o                         
   2   9   9          0.37         91.20        40.54 o                         
   3   9   9        252.14        234.75        61.86 o                         
   4   9   9         46.53         63.77        45.57 o                         
   5   9   9         83.51         39.39        36.00 o                         
   6   9   9          5.17         13.14        35.14 o                         
   7   9   9          1.84         41.11        48.39 o                         
  -9  10   9         55.26         89.42        74.49 o                         
  -8  10   9          1.64         58.02        41.06 o                         
  -7  10   9        340.01        408.09        56.58 o                         
  -6  10   9          0.49         63.73        31.89 o                         
  -5  10   9         10.59         34.54        29.01 o                         
  -4  10   9          6.54          6.11        51.57 o                         
  -3  10   9        404.57        433.71        60.96 o                         
  -2  10   9        216.49        164.61        40.69 o                         
  -1  10   9         12.72         -1.66        35.86 o                         
   0  10   9        296.15        268.56        60.97 o                         
   1  10   9        215.76        263.27        54.56 o                         
   2  10   9         17.86        182.01        59.34 o                         
   3  10   9          5.33         11.87        51.60 o                         
   4  10   9         54.13         50.59        54.28 o                         
   5  10   9         84.99        167.29        60.96 o                         
   6  10   9         30.28         60.75        80.01 o                         
  -7  11   9         68.80         98.39        40.69 o                         
  -6  11   9         64.82        103.94        36.71 o                         
  -5  11   9         80.69         91.99        36.17 o                         
  -4  11   9        457.40        467.97        77.68 o                         
  -3  11   9         38.32         72.74        48.42 o                         
  -2  11   9          0.63         71.14        65.81 o                         
  -1  11   9        197.81        103.22        48.97 o                         
   0  11   9        214.12        258.17        55.53 o                         
   1  11   9          0.47         31.85        37.49 o                         
   2  11   9         93.52        153.42        55.48 o                         
   3  11   9        159.26        228.42        68.66 o                         
   4  11   9         24.52        -42.82        71.49 o                         
  -5  12   9        119.62         73.19        50.58 o                         
  -4  12   9        111.39         83.10        53.21 o                         
  -3  12   9         97.35         98.13        66.47 o                         
  -2  12   9          2.82        -40.28        47.22 o                         
  -1  12   9        125.72         57.92        41.18 o                         
   0  12   9         12.78          2.56        44.75 o                         
   1  12   9         25.76        125.55        74.74 o                         
 -12   0  10          1.09         62.28        79.88 o                         
 -10   0  10        303.36        175.16        57.73 o                         
  -8   0  10         74.72         31.69        33.62 o                         
  -6   0  10       2034.31       1974.07       108.10 o                         
  -4   0  10       2727.08       2788.96       121.13 o                         
  -2   0  10       1609.32       1457.75        89.70 o                         
   0   0  10       5591.92       5787.90       170.41 o                         
   2   0  10          3.66         54.72        32.63 o                         
   4   0  10        967.53        949.00       118.63 o                         
   6   0  10         60.10        -23.41        64.99 o                         
   8   0  10         33.77          9.13        62.27 o                         
 -13   1  10         60.10        -29.60        42.20 o                         
 -12   1  10        159.24        181.26        43.90 o                         
 -11   1  10         11.90         25.92        28.76 o                         
 -10   1  10        156.65        122.94        28.60 o                         
  -9   1  10        103.34         83.66        26.89 o                         
  -8   1  10        352.39        389.57        40.15 o                         
  -7   1  10        113.48        105.41        24.05 o                         
  -6   1  10        181.38        133.80        24.58 o                         
  -5   1  10         66.63         75.14        22.22 o                         
  -4   1  10         62.97         47.17        14.57 o                         
  -3   1  10         17.22         14.92        13.89 o                         
  -2   1  10         10.81         -1.74        15.78 o                         
  -1   1  10       1336.64       1413.49        66.55 o                         
   0   1  10       2044.51       1988.75        67.03 o                         
   1   1  10         38.37         26.25        16.52 o                         
   2   1  10        590.40        614.52        49.27 o                         
   3   1  10         23.68         10.79        23.89 o                         
   4   1  10        875.41        965.70        69.72 o                         
   5   1  10         78.42         44.41        40.67 o                         
   6   1  10        370.35        376.30        61.89 o                         
   7   1  10         40.11        -58.55        58.55 o                         
   8   1  10         13.71        -13.32       130.06 o                         
   9   1  10         22.70          0.13       132.13 o                         
 -13   2  10          0.94         39.58        41.10 o                         
 -12   2  10          0.38         66.86        40.83 o                         
 -11   2  10         92.07         25.37        36.39 o                         
 -10   2  10         10.25         29.29        26.93 o                         
  -9   2  10        438.35        431.66        44.14 o                         
  -8   2  10        109.70        154.95        28.87 o                         
  -7   2  10        728.76        747.69        50.20 o                         
  -6   2  10        342.45        357.83        31.56 o                         
  -5   2  10          2.80          3.13        27.86 o                         
  -4   2  10       1088.39       1044.20        46.71 o                         
  -3   2  10       1502.85       1443.88        60.96 o                         
  -2   2  10        762.86        711.58        45.36 o                         
  -1   2  10        188.10        212.28        25.63 o                         
   0   2  10       1993.64       2087.02        66.49 o                         
   1   2  10        517.59        508.64        35.68 o                         
   2   2  10        329.64        307.08        28.47 o                         
   3   2  10         83.38         41.83        27.27 o                         
   4   2  10        194.57        135.51        32.90 o                         
   5   2  10        235.59        198.13        39.44 o                         
   6   2  10         11.72        -35.22        38.38 o                         
   7   2  10        192.41         69.02        64.96 o                         
   8   2  10         66.81         83.92        51.18 o                         
   9   2  10         12.50        -15.71        51.43 o                         
 -13   3  10         43.76          4.57        50.46 o                         
 -12   3  10         11.44          3.70        42.44 o                         
 -11   3  10          4.90        -12.04        56.51 o                         
 -10   3  10        169.28        123.56        33.78 o                         
  -9   3  10        147.73        109.35        27.32 o                         
  -8   3  10         28.05         24.01        22.62 o                         
  -7   3  10         18.51          5.33        21.46 o                         
  -6   3  10       2024.09       1829.33        91.60 o                         
  -5   3  10       2810.79       2815.25        90.42 o                         
  -4   3  10        123.94        139.22        25.04 o                         
  -3   3  10          7.37          3.20        21.81 o                         
  -2   3  10        221.41        253.88        36.27 o                         
  -1   3  10       2331.68       2439.37       145.63 o                         
   0   3  10        483.01        521.56        36.73 o                         
   1   3  10        359.77        322.54        31.01 o                         
   2   3  10          0.41         -3.29        19.54 o                         
   3   3  10         89.68         65.35        24.90 o                         
   4   3  10        372.40        422.50        42.82 o                         
   5   3  10         15.22         55.03        29.66 o                         
   6   3  10        150.26        155.96        31.50 o                         
   7   3  10        198.62        156.29        79.33 o                         
   8   3  10         17.95         42.11        68.09 o                         
   9   3  10         15.07         32.32        44.10 o                         
 -12   4  10          0.71        -30.60        46.82 o                         
 -11   4  10          7.90          0.57        32.54 o                         
 -10   4  10          8.72          3.74        27.75 o                         
  -9   4  10         31.88         35.82        29.04 o                         
  -8   4  10        447.47        436.20        51.22 o                         
  -7   4  10       1335.36       1390.78        85.36 o                         
  -6   4  10        598.11        600.03        46.47 o                         
  -5   4  10        140.10         98.58        25.39 o                         
  -4   4  10         96.84         51.56        22.78 o                         
  -3   4  10        929.37        954.12        62.83 o                         
  -2   4  10         49.30         59.74        21.42 o                         
  -1   4  10         13.70          7.10        24.64 o                         
   0   4  10       1202.43       1159.14        53.77 o                         
   1   4  10       4042.47       4115.14       114.27 o                         
   2   4  10        750.67        852.22        48.69 o                         
   3   4  10        283.44        348.13        34.56 o                         
   4   4  10        180.40        141.52        24.62 o                         
   5   4  10        719.40        833.19        59.91 o                         
   6   4  10         38.40         35.58        34.07 o                         
   7   4  10         45.74         82.94        36.67 o                         
   8   4  10          1.29         24.06        44.99 o                         
   9   4  10         10.70         70.72        57.51 o                         
 -12   5  10          8.46        -47.76        47.76 o                         
 -11   5  10         26.86         24.70        31.52 o                         
 -10   5  10         46.92         98.10        79.64 o                         
  -9   5  10        151.64        167.88        51.90 o                         
  -8   5  10        328.74        351.80       109.89 o                         
  -7   5  10          2.28          6.51        32.30 o                         
  -6   5  10          0.01        -10.68        22.04 o                         
  -5   5  10         50.46         65.18        24.31 o                         
  -4   5  10       2457.80       2652.49       104.84 o                         
  -3   5  10          7.84         14.73        19.80 o                         
  -2   5  10       2211.00       2397.83        97.98 o                         
  -1   5  10        480.24        511.27        42.46 o                         
   0   5  10         92.51         58.79        37.91 o                         
   1   5  10       1515.22       1478.06        71.45 o                         
   2   5  10       1257.90       1148.80        79.92 o                         
   3   5  10         58.67         67.19        23.70 o                         
   4   5  10        301.82        261.10        48.80 o                         
   5   5  10        148.48        100.60        36.61 o                         
   6   5  10          0.36         90.95        35.18 o                         
   7   5  10         41.09         95.24        46.47 o                         
   8   5  10          1.50         50.82        33.97 o                         
   9   5  10          0.91        204.64        93.83 o                         
 -11   6  10         49.76         36.49        88.43 o                         
 -10   6  10         21.78         88.57        51.62 o                         
  -9   6  10          2.12         11.20        51.12 o                         
  -8   6  10         44.88          6.17        35.77 o                         
  -7   6  10        266.26        201.30        34.43 o                         
  -6   6  10         21.25        -20.46        26.46 o                         
  -5   6  10        798.52        843.69        57.27 o                         
  -4   6  10          9.56         30.09        19.83 o                         
  -3   6  10        356.97        297.12        33.69 o                         
  -2   6  10        105.37        145.49        34.06 o                         
  -1   6  10         85.42         54.26        35.59 o                         
   0   6  10        105.37        122.07        31.76 o                         
   1   6  10        459.46        498.22        60.27 o                         
   2   6  10       1684.27       1972.88       103.07 o                         
   3   6  10        100.30        119.10        29.43 o                         
   4   6  10        811.83        915.79        79.35 o                         
   5   6  10        291.77        357.51        40.10 o                         
   6   6  10        232.66        284.78        42.83 o                         
   7   6  10         10.26          1.63        29.78 o                         
   8   6  10        125.47        153.34        59.34 o                         
 -10   7  10         19.30         -3.87        47.26 o                         
  -9   7  10        119.70        119.97        49.22 o                         
  -8   7  10        640.24        650.70        76.44 o                         
  -7   7  10         64.77         50.34        35.58 o                         
  -6   7  10         50.02         23.96        29.08 o                         
  -5   7  10        184.59        216.11        35.93 o                         
  -4   7  10       2464.74       2415.92        90.69 o                         
  -3   7  10        302.00        316.92        36.72 o                         
  -2   7  10       3493.91       3499.22       108.10 o                         
  -1   7  10        216.59        158.51        51.53 o                         
   0   7  10        123.07        138.76        41.91 o                         
   1   7  10         15.93        -25.44        28.33 o                         
   2   7  10        642.02        676.35        58.14 o                         
   3   7  10         57.21         25.09        33.80 o                         
   4   7  10          1.28         11.31        25.72 o                         
   5   7  10         45.25         33.60        27.36 o                         
   6   7  10          7.42         67.44        43.11 o                         
   7   7  10         54.25        128.93        96.72 o                         
 -10   8  10          0.92          4.00        65.19 o                         
  -9   8  10         20.13        -47.04        47.04 o                         
  -8   8  10        478.60        439.91        58.28 o                         
  -7   8  10          0.81        -18.73        32.71 o                         
  -6   8  10         28.58         -7.95        32.14 o                         
  -5   8  10        239.73        214.68        37.85 o                         
  -4   8  10         41.36          0.06        20.51 o                         
  -3   8  10        347.40        399.89        44.18 o                         
  -2   8  10        157.94        164.71        54.44 o                         
  -1   8  10         55.83         13.62        53.83 o                         
   0   8  10         54.83        104.14        45.14 o                         
   1   8  10        539.09        623.57        74.06 o                         
   2   8  10        299.99        415.10        51.95 o                         
   3   8  10         26.05        -12.49        47.47 o                         
   4   8  10         48.00         68.60        27.86 o                         
   5   8  10         20.99         56.82        33.59 o                         
   6   8  10         18.78         28.34        50.98 o                         
   7   8  10         48.23         77.28       162.06 o                         
  -9   9  10        147.51        234.22        61.59 o                         
  -8   9  10        166.24        215.51        53.03 o                         
  -7   9  10         13.18        -14.00        35.44 o                         
  -6   9  10        114.79         91.83        40.47 o                         
  -5   9  10        124.77        110.96        32.65 o                         
  -4   9  10        545.49        545.23        51.89 o                         
  -3   9  10          4.04          5.60        28.03 o                         
  -2   9  10        781.57        729.45        65.93 o                         
  -1   9  10        137.11        113.72        52.56 o                         
   0   9  10          1.18        113.90        49.07 o                         
   1   9  10         82.81        149.81        48.31 o                         
   2   9  10        290.63        267.76        53.96 o                         
   3   9  10         83.29        133.11        37.73 o                         
   4   9  10         88.00        103.64        38.91 o                         
   5   9  10         11.30         18.71        58.71 o                         
   6   9  10          8.63        -39.92        45.84 o                         
  -8  10  10        137.65        118.47       111.87 o                         
  -7  10  10          2.15         -3.53        36.10 o                         
  -6  10  10        336.02        394.12        60.18 o                         
  -5  10  10         56.64         53.21        30.70 o                         
  -4  10  10         43.10         36.35        54.36 o                         
  -3  10  10        655.79        786.33        72.24 o                         
  -2  10  10         53.20         30.92        30.72 o                         
  -1  10  10          0.04        -35.47        35.47 o                         
   0  10  10         71.45         88.67        40.22 o                         
   1  10  10        151.65        163.09        52.66 o                         
   2  10  10        146.33        159.58        65.02 o                         
   3  10  10         63.00        121.09        45.62 o                         
   4  10  10         20.59         19.69        84.59 o                         
  -6  11  10         39.65        112.22        60.57 o                         
  -5  11  10         67.09         45.57        32.89 o                         
  -4  11  10         86.26         87.40        50.19 o                         
  -3  11  10         75.83         64.86        42.96 o                         
  -2  11  10        147.03         80.03        40.46 o                         
  -1  11  10        143.20        100.70        65.77 o                         
   0  11  10         97.89        203.57        53.11 o                         
   1  11  10          0.04         25.71        42.37 o                         
   2  11  10          5.37         83.81        75.63 o                         
  -1  12  10          3.93        197.91        86.56 o                         
 -12   0  11         34.68        121.87        64.69 o                         
 -10   0  11          1.40         13.18        41.35 o                         
  -8   0  11        645.10        704.96        75.96 o                         
  -6   0  11         56.64         54.93        32.46 o                         
  -4   0  11         50.75        -12.15        22.33 o                         
  -2   0  11       3478.08       3432.08       140.30 o                         
   0   0  11       1103.58       1159.33       102.55 o                         
   2   0  11        671.87        852.29        74.73 o                         
   4   0  11        507.98        272.93        70.16 o                         
   6   0  11          4.78        -86.06        86.06 o                         
   8   0  11         17.57         64.55        58.01 o                         
 -12   1  11         63.53        200.55        59.19 o                         
 -11   1  11          8.23         -0.07        49.07 o                         
 -10   1  11         47.19         31.20        26.18 o                         
  -9   1  11          8.88          8.90        41.06 o                         
  -8   1  11       1054.71       1178.51        59.14 o                         
  -7   1  11         43.38         91.09        29.12 o                         
  -6   1  11       2901.18       2888.97        96.73 o                         
  -5   1  11        199.46        166.70        26.73 o                         
  -4   1  11        587.90        494.85        34.71 o                         
  -3   1  11        128.99        143.53        20.14 o                         
  -2   1  11       1886.13       1913.65        74.61 o                         
  -1   1  11        676.12        754.20        48.31 o                         
   0   1  11          0.06         65.98        25.87 o                         
   1   1  11         43.14         59.15        25.78 o                         
   2   1  11        302.12        235.48        32.50 o                         
   3   1  11         42.14         54.64        35.59 o                         
   4   1  11        153.49        116.51        65.16 o                         
   5   1  11         49.80        -39.55        49.28 o                         
   6   1  11         43.39         -9.01        44.39 o                         
   7   1  11         21.62         33.92        43.30 o                         
   8   1  11         10.96        -63.84        63.84 o                         
   9   1  11         27.59        -89.63       100.42 o                         
 -13   2  11          5.88         50.96        65.13 o                         
 -12   2  11         52.78          9.22        49.05 o                         
 -11   2  11         11.63         28.00        96.00 o                         
 -10   2  11         91.13         71.36        27.10 o                         
  -9   2  11         63.86         70.04        30.05 o                         
  -8   2  11         50.88        138.84        33.37 o                         
  -7   2  11       1328.89       1415.93        70.50 o                         
  -6   2  11        264.68        281.09        34.25 o                         
  -5   2  11          5.66          4.13        24.89 o                         
  -4   2  11        464.74        459.14        40.36 o                         
  -3   2  11       2960.08       2862.95       108.59 o                         
  -2   2  11       2182.77       2319.74        87.35 o                         
  -1   2  11        348.38        413.26        51.16 o                         
   0   2  11        990.76       1119.82        58.57 o                         
   1   2  11        582.28        616.75        44.69 o                         
   2   2  11        574.66        587.24        67.84 o                         
   3   2  11         38.37         27.89        28.61 o                         
   4   2  11        373.22        400.84        50.15 o                         
   5   2  11         67.66         57.19        50.57 o                         
   6   2  11         18.21         -7.08        64.65 o                         
   7   2  11         10.37        -39.87        41.62 o                         
   8   2  11         42.63        -15.03        48.67 o                         
   9   2  11         58.14        -15.79        74.50 o                         
 -12   3  11         33.94         76.19        47.42 o                         
 -11   3  11          7.48         48.18        50.24 o                         
 -10   3  11          0.16        -30.20        30.20 o                         
  -9   3  11        130.10        162.06        33.02 o                         
  -8   3  11         66.42         84.18        35.09 o                         
  -7   3  11        214.38        222.16        42.72 o                         
  -6   3  11        830.72        809.96        97.12 o                         
  -5   3  11        321.32        337.25        37.40 o                         
  -4   3  11        935.87        962.50        57.51 o                         
  -3   3  11         29.55         29.92        25.03 o                         
  -2   3  11        749.55        799.81        60.97 o                         
  -1   3  11       1021.84       1029.69        72.03 o                         
   0   3  11        788.63        778.09        45.00 o                         
   1   3  11        800.15        830.44        65.13 o                         
   2   3  11         44.83         55.61        24.77 o                         
   3   3  11       2148.28       2115.37        77.51 o                         
   4   3  11         47.18        -10.33        30.26 o                         
   5   3  11          8.19         23.33        29.30 o                         
   6   3  11          6.70         71.30        42.03 o                         
   7   3  11         97.74        115.74        55.91 o                         
   8   3  11         41.89          4.56        37.92 o                         
   9   3  11          0.39         -3.06        68.89 o                         
 -12   4  11         26.58        104.08        88.21 o                         
 -11   4  11         34.80         72.03        36.40 o                         
 -10   4  11        245.06        301.88       102.97 o                         
  -9   4  11        144.97         95.55        34.65 o                         
  -8   4  11         27.23         65.43        31.88 o                         
  -7   4  11        597.00        610.35        62.21 o                         
  -6   4  11        157.99        180.77        38.73 o                         
  -5   4  11         32.49         27.29        23.58 o                         
  -4   4  11         94.27        129.94        30.19 o                         
  -3   4  11       1362.34       1525.46        82.29 o                         
  -2   4  11         62.20         73.19        26.03 o                         
  -1   4  11        895.71        877.22        65.17 o                         
   0   4  11         97.17        111.51        22.73 o                         
   1   4  11       2072.23       2043.26        85.41 o                         
   2   4  11         93.67        114.32        27.83 o                         
   3   4  11        479.62        380.82        36.70 o                         
   4   4  11        102.01        107.29        25.87 o                         
   5   4  11        244.76        273.20        41.83 o                         
   6   4  11         57.40         75.02        33.27 o                         
   7   4  11         22.08         92.13        38.20 o                         
   8   4  11         23.89         52.02        44.02 o                         
 -11   5  11        128.32         35.35        53.31 o                         
 -10   5  11          0.40         55.32        48.41 o                         
  -9   5  11         30.34         26.13        47.43 o                         
  -8   5  11        103.67         86.50        40.77 o                         
  -7   5  11          1.35         -1.49        37.85 o                         
  -6   5  11        351.60        408.75        43.67 o                         
  -5   5  11        147.02        140.27        31.97 o                         
  -4   5  11        809.91        762.95        62.32 o                         
  -3   5  11          7.28         16.34        26.09 o                         
  -2   5  11          2.01          2.35        24.20 o                         
  -1   5  11         37.40         18.60        32.87 o                         
   0   5  11        809.90        870.87        71.66 o                         
   1   5  11         27.98         23.36        29.78 o                         
   2   5  11        163.66        226.51        36.60 o                         
   3   5  11        101.20        165.00        35.66 o                         
   4   5  11         12.75         36.36        29.34 o                         
   5   5  11         18.45         18.55        26.66 o                         
   6   5  11        168.78        146.20        55.85 o                         
   7   5  11          8.05         13.51        31.22 o                         
   8   5  11          0.43         96.84       104.09 o                         
 -10   6  11        352.85        339.41        72.34 o                         
  -9   6  11          0.83        -10.72        49.92 o                         
  -8   6  11        178.38        158.58        50.66 o                         
  -7   6  11         53.61         40.96        27.62 o                         
  -6   6  11        913.74        961.19        64.67 o                         
  -5   6  11         55.88         64.29        26.06 o                         
  -4   6  11        585.86        695.92        60.47 o                         
  -3   6  11        628.02        567.10        74.50 o                         
  -2   6  11         42.64         36.27        29.73 o                         
  -1   6  11        326.47        292.04        97.34 o                         
   0   6  11        447.96        384.81        47.49 o                         
   1   6  11        111.28        130.14        41.61 o                         
   2   6  11          0.27         32.83        34.48 o                         
   3   6  11        127.84         90.00        32.57 o                         
   4   6  11          2.04         11.23        28.04 o                         
   5   6  11          8.74         92.07        34.89 o                         
   6   6  11          1.92         80.83        32.54 o                         
   7   6  11         23.76         49.33        30.32 o                         
   8   6  11          0.89        132.85        74.90 o                         
 -10   7  11         15.49         12.02        47.81 o                         
  -9   7  11          9.19         91.24        47.37 o                         
  -8   7  11          0.10          0.33        46.72 o                         
  -7   7  11         74.74         67.90        49.69 o                         
  -6   7  11          5.83         41.56        29.86 o                         
  -5   7  11        124.41         75.51        30.44 o                         
  -4   7  11        302.51        391.77        55.13 o                         
  -3   7  11         16.44         68.49        30.32 o                         
  -2   7  11         14.05         19.07        79.49 o                         
  -1   7  11         52.47        -31.61        39.66 o                         
   0   7  11        568.31        593.09        64.79 o                         
   1   7  11         82.94         20.35        34.59 o                         
   2   7  11        796.19        737.09        62.45 o                         
   3   7  11         24.93        -12.60        70.20 o                         
   4   7  11        121.04        198.06        49.48 o                         
   5   7  11          0.70         19.06        30.26 o                         
   6   7  11        316.59        341.09        49.32 o                         
   7   7  11          5.44        105.22        42.88 o                         
  -9   8  11          3.21        -12.79        44.35 o                         
  -8   8  11        161.86        173.00        45.38 o                         
  -7   8  11         13.08         30.18        40.54 o                         
  -6   8  11         85.05        114.73        60.82 o                         
  -5   8  11        106.77        123.01        36.56 o                         
  -4   8  11        928.62        891.37        73.60 o                         
  -3   8  11        161.47        116.87        33.92 o                         
  -2   8  11        146.89         66.80        46.00 o                         
  -1   8  11         31.77        -14.90        33.52 o                         
   0   8  11         74.00         47.59        39.14 o                         
   1   8  11        227.07        172.88        41.85 o                         
   2   8  11         23.22         38.14        30.53 o                         
   3   8  11          3.21         30.20        33.05 o                         
   4   8  11         19.23         41.77        33.16 o                         
   5   8  11         67.64        -16.83        42.67 o                         
   6   8  11        110.25         65.50        49.84 o                         
  -8   9  11         11.44         44.84        42.54 o                         
  -7   9  11        104.23         93.18        40.94 o                         
  -6   9  11          4.00        -14.62        32.21 o                         
  -5   9  11        520.66        592.79        65.65 o                         
  -4   9  11         65.64         89.69        40.01 o                         
  -3   9  11        131.68         84.34        33.16 o                         
  -2   9  11        233.09        219.28        54.57 o                         
  -1   9  11        516.23        561.61        80.14 o                         
   0   9  11        329.99        476.08        75.18 o                         
   1   9  11        130.62        186.38        49.94 o                         
   2   9  11        185.90        252.48        53.15 o                         
   3   9  11        142.26        181.05        43.47 o                         
   4   9  11         40.88         62.55        38.26 o                         
  -7  10  11         58.10        111.58        48.98 o                         
  -6  10  11          1.95          9.26        33.78 o                         
  -5  10  11         18.63         -8.30        40.50 o                         
  -4  10  11        249.82        341.54        51.70 o                         
  -3  10  11        136.14        137.58        50.59 o                         
  -2  10  11        265.99        305.49        47.98 o                         
  -1  10  11         20.55        -40.31        54.56 o                         
   0  10  11         46.44         68.91        56.13 o                         
   1  10  11         34.71        112.87        44.03 o                         
   2  10  11         73.14         32.76        45.72 o                         
   3  10  11         45.68         -3.01        71.23 o                         
  -4  11  11         54.80        -12.45        58.68 o                         
  -3  11  11         44.11        -37.40        49.04 o                         
  -2  11  11          3.57        -46.93        52.45 o                         
  -1  11  11        108.30        138.18        71.52 o                         
   0  11  11         37.50        155.32        92.22 o                         
 -12   0  12          8.22         94.59        60.77 o                         
 -10   0  12        475.95        558.40       105.72 o                         
  -8   0  12         93.82        131.49        42.76 o                         
  -6   0  12        484.63        415.11        59.68 o                         
  -4   0  12        220.42        229.31        33.86 o                         
  -2   0  12          2.35         20.89        32.53 o                         
   0   0  12         17.80         34.93        35.99 o                         
   2   0  12       2031.02       2285.33       122.52 o                         
   4   0  12         17.61          4.21        55.98 o                         
   6   0  12        372.81        308.26        85.58 o                         
   8   0  12         41.39       -114.00       114.00 o                         
 -13   1  12          0.07         38.29        73.93 o                         
 -12   1  12          2.84         30.11        46.82 o                         
 -11   1  12          2.86         32.20        34.89 o                         
 -10   1  12         18.14         57.44        29.55 o                         
  -9   1  12          2.14         24.20        32.02 o                         
  -8   1  12         11.53         51.92        28.28 o                         
  -7   1  12          1.43         12.29        23.23 o                         
  -6   1  12         14.22         44.32        26.32 o                         
  -5   1  12         71.71         49.52        24.23 o                         
  -4   1  12       1406.08       1226.85        77.71 o                         
  -3   1  12          1.16         18.41        20.28 o                         
  -2   1  12       1927.55       2027.37        80.06 o                         
  -1   1  12        133.91        202.96        32.88 o                         
   0   1  12        799.52        820.47        52.86 o                         
   1   1  12          3.38         20.30        24.47 o                         
   2   1  12        942.27        978.59        58.98 o                         
   3   1  12         97.05        160.51        36.85 o                         
   4   1  12        126.26         54.08        57.80 o                         
   5   1  12          7.41        -68.65        68.65 o                         
   6   1  12          2.90       -106.59       106.59 o                         
   7   1  12          2.12        -61.70        79.64 o                         
   8   1  12          9.08        -49.00        49.00 o                         
 -12   2  12         53.36        147.28       127.36 o                         
 -11   2  12         24.26         -7.85        27.47 o                         
 -10   2  12         51.76         32.05        30.34 o                         
  -9   2  12          0.94         -8.56        30.58 o                         
  -8   2  12        992.41        941.98        75.69 o                         
  -7   2  12          3.07        -20.46        29.59 o                         
  -6   2  12        250.38        161.03        42.37 o                         
  -5   2  12          2.79        -29.72        29.72 o                         
  -4   2  12       2068.97       2053.80        99.41 o                         
  -3   2  12        576.22        514.35        51.34 o                         
  -2   2  12          4.87         24.84        23.74 o                         
  -1   2  12          2.18        -17.45        29.32 o                         
   0   2  12         51.38         63.43        23.49 o                         
   1   2  12        635.70        619.78        47.94 o                         
   2   2  12        286.74        353.15        47.42 o                         
   3   2  12          1.23        -39.67        51.99 o                         
   4   2  12        417.23        425.82        57.72 o                         
   5   2  12        122.77        106.29        50.18 o                         
   6   2  12         73.93        113.43        69.47 o                         
   7   2  12         54.47         88.62        79.56 o                         
   8   2  12        107.80        199.00       116.65 o                         
 -12   3  12         23.03         27.08        46.02 o                         
 -11   3  12         85.70        218.68        65.54 o                         
 -10   3  12          1.77         16.14        32.69 o                         
  -9   3  12        279.20        365.03        55.23 o                         
  -8   3  12         73.29        134.50        39.88 o                         
  -7   3  12         23.53          3.20        29.35 o                         
  -6   3  12        430.95        412.96        63.70 o                         
  -5   3  12       1590.86       1552.66       114.97 o                         
  -4   3  12        964.00        991.57        61.67 o                         
  -3   3  12        443.13        355.68        38.96 o                         
  -2   3  12         27.81         17.01        32.75 o                         
  -1   3  12       2967.84       2959.44       118.73 o                         
   0   3  12         13.40         21.74        21.73 o                         
   1   3  12        125.33         55.50        31.08 o                         
   2   3  12        585.82        529.17        55.95 o                         
   3   3  12        943.62        912.80        73.04 o                         
   4   3  12         41.32         51.80        27.17 o                         
   5   3  12         20.01        -24.67        29.35 o                         
   6   3  12          3.27          7.42        45.48 o                         
   7   3  12         61.86         28.42        35.99 o                         
   8   3  12         24.47         33.14        48.04 o                         
 -11   4  12         59.80         91.46        79.20 o                         
 -10   4  12          2.55         34.29        42.13 o                         
  -9   4  12         41.19         -8.40        37.52 o                         
  -8   4  12        117.46        109.37        37.46 o                         
  -7   4  12         83.93         18.63        33.04 o                         
  -6   4  12        904.36        886.48        78.86 o                         
  -5   4  12          2.92         24.02        30.55 o                         
  -4   4  12         16.51         60.85        29.07 o                         
  -3   4  12        414.66        418.41        49.92 o                         
  -2   4  12        767.43        748.87        62.40 o                         
  -1   4  12         32.99         54.28        27.78 o                         
   0   4  12        296.61        359.37        48.44 o                         
   1   4  12        267.68        261.87        71.14 o                         
   2   4  12         14.93        -18.16        29.63 o                         
   3   4  12          0.44        -34.19        34.19 o                         
   4   4  12         90.20         30.90        54.43 o                         
   5   4  12        107.82        140.45        33.18 o                         
   6   4  12         25.47        -28.99        40.55 o                         
   7   4  12          9.80         68.62        41.77 o                         
 -11   5  12         10.40         88.69        57.55 o                         
 -10   5  12         20.30         17.78        46.94 o                         
  -9   5  12         51.91        154.86        59.62 o                         
  -8   5  12        459.32        460.97        59.57 o                         
  -7   5  12         61.51         74.64        34.21 o                         
  -6   5  12         18.00         57.92        37.15 o                         
  -5   5  12        606.39        578.77        52.04 o                         
  -4   5  12          0.01         46.35        28.61 o                         
  -3   5  12         19.10         41.46        26.07 o                         
  -2   5  12         52.17         48.83        33.04 o                         
  -1   5  12        467.14        379.65        50.38 o                         
   0   5  12        183.12        206.05        45.07 o                         
   1   5  12          1.42         36.49        35.59 o                         
   2   5  12         51.08         22.85        42.65 o                         
   3   5  12        317.34        286.24        39.86 o                         
   4   5  12        264.33        311.78        55.77 o                         
   5   5  12         23.01          9.59        25.98 o                         
   6   5  12         86.16        109.33        38.67 o                         
   7   5  12         76.22         71.42        62.41 o                         
 -10   6  12          3.87         37.11        99.13 o                         
  -9   6  12          7.06         13.87       120.54 o                         
  -8   6  12          1.46         20.79        43.20 o                         
  -7   6  12         37.86         44.93        42.39 o                         
  -6   6  12        937.34        957.64        71.29 o                         
  -5   6  12          0.48          9.90        23.52 o                         
  -4   6  12          9.70        -19.85        30.99 o                         
  -3   6  12        164.12        171.70        36.51 o                         
  -2   6  12       1615.45       1540.96        90.14 o                         
  -1   6  12         37.25         36.59        60.83 o                         
   0   6  12        126.42        114.13        46.07 o                         
   1   6  12          5.21         -4.78        34.90 o                         
   2   6  12         16.05         48.05        41.91 o                         
   3   6  12         24.65         67.05        36.00 o                         
   4   6  12         62.34        117.63        44.29 o                         
   5   6  12          3.36          6.06        36.61 o                         
   6   6  12         13.22         60.50        77.46 o                         
   7   6  12          1.11         60.26        37.41 o                         
  -9   7  12        131.44        165.41        66.01 o                         
  -8   7  12         61.48         57.36        43.76 o                         
  -7   7  12         79.32         53.35        45.93 o                         
  -6   7  12        241.08        361.43        45.93 o                         
  -5   7  12        114.69        145.85        36.16 o                         
  -4   7  12         32.00         13.74        28.56 o                         
  -3   7  12        665.52        783.55        70.18 o                         
  -2   7  12          3.69         26.97        46.94 o                         
  -1   7  12         17.09         30.94       122.68 o                         
   0   7  12        142.23        197.82        49.05 o                         
   1   7  12         45.90         18.85        30.60 o                         
   2   7  12        111.64         57.38        46.97 o                         
   3   7  12          0.02         13.70        37.04 o                         
   4   7  12         68.89        108.16        60.67 o                         
   5   7  12          7.37         24.45        35.70 o                         
   6   7  12          3.71         74.80        34.05 o                         
  -8   8  12         43.68        -15.11        52.39 o                         
  -7   8  12        143.53        196.23        47.04 o                         
  -6   8  12        188.48        170.53        38.47 o                         
  -5   8  12          2.15         12.39        31.61 o                         
  -4   8  12        365.42        422.49        61.12 o                         
  -3   8  12         41.71         94.51        55.21 o                         
  -2   8  12        243.90        138.34        46.76 o                         
  -1   8  12          1.37         65.91        48.40 o                         
   0   8  12       1658.16       1457.97       104.49 o                         
   1   8  12        110.97        112.90        44.55 o                         
   2   8  12        189.47        180.60        53.25 o                         
   3   8  12         63.27        109.36        50.74 o                         
   4   8  12        239.44        230.78        44.52 o                         
   5   8  12         51.17         63.28        42.01 o                         
  -8   9  12         64.55         54.72        61.14 o                         
  -7   9  12         39.01         73.07        41.86 o                         
  -6   9  12        358.70        289.36        53.62 o                         
  -5   9  12         47.98        -35.00        35.00 o                         
  -4   9  12        130.41        108.03        47.18 o                         
  -3   9  12        130.73        188.02        55.18 o                         
  -2   9  12         45.43         47.14       118.70 o                         
  -1   9  12        407.02        529.76        72.77 o                         
   0   9  12         17.73         13.99        39.93 o                         
   1   9  12         57.90         92.33        44.15 o                         
   2   9  12         12.49         13.24        42.70 o                         
   3   9  12         40.32        -30.21        54.07 o                         
   4   9  12          8.44       -113.20       113.20 o                         
  -6  10  12         10.84        -67.96        74.16 o                         
  -5  10  12          6.52         -9.83        52.62 o                         
  -4  10  12         54.03         58.17        51.86 o                         
  -3  10  12        121.20         90.00        39.19 o                         
  -2  10  12         35.68        114.18        54.17 o                         
  -1  10  12         24.11         65.91        45.12 o                         
   0  10  12         81.41         49.36        42.77 o                         
   1  10  12          6.42        -17.67        67.25 o                         
  -3  11  12         24.82        -44.38        56.79 o                         
 -12   0  13         24.72        -13.13        59.39 o                         
 -10   0  13        515.02        585.55       118.97 o                         
  -8   0  13          0.87         37.99        41.87 o                         
  -6   0  13        655.99        597.61        72.76 o                         
  -4   0  13       1447.97       1329.53        96.75 o                         
  -2   0  13       1070.27       1084.10       114.20 o                         
   0   0  13        747.39        680.63        71.76 o                         
   2   0  13         21.51        136.68        53.14 o                         
   4   0  13        174.29        151.77        66.05 o                         
   6   0  13         12.27        -90.64        90.64 o                         
 -12   1  13         25.14         50.94        42.73 o                         
 -11   1  13         39.50         56.90        68.50 o                         
 -10   1  13         64.19         79.88        41.00 o                         
  -9   1  13          8.94        -33.71        33.71 o                         
  -8   1  13         21.73         48.54        30.60 o                         
  -7   1  13         79.42         38.79        30.67 o                         
  -6   1  13          9.89         -3.87        32.12 o                         
  -5   1  13        104.33         69.64        51.97 o                         
  -4   1  13        731.22        712.54        61.71 o                         
  -3   1  13         21.29        -10.57        25.45 o                         
  -2   1  13          7.83         27.38        24.89 o                         
  -1   1  13        401.28        435.12        41.84 o                         
   0   1  13       1487.36       1661.76        75.73 o                         
   1   1  13         45.93         43.80        24.48 o                         
   2   1  13          8.81         79.02        50.30 o                         
   3   1  13         56.29         41.28        30.53 o                         
   4   1  13        535.04        520.18        74.92 o                         
   5   1  13          2.05        -34.42       148.51 o                         
   6   1  13         58.91        112.47        91.17 o                         
   7   1  13         25.17        -13.89       110.02 o                         
 -12   2  13          7.86        105.40        66.12 o                         
 -11   2  13          0.52          7.87        37.84 o                         
 -10   2  13         44.11         96.73        37.24 o                         
  -9   2  13          6.42         55.29        31.57 o                         
  -8   2  13        257.20        302.80        53.44 o                         
  -7   2  13        306.42        311.69        51.99 o                         
  -6   2  13        113.71        170.83        41.35 o                         
  -5   2  13        661.78        536.39        62.73 o                         
  -4   2  13        628.25        588.86        59.15 o                         
  -3   2  13        258.59        240.20        34.93 o                         
  -2   2  13          1.15          9.64        29.40 o                         
  -1   2  13         46.85         32.99        25.56 o                         
   0   2  13        933.22        868.45        57.28 o                         
   1   2  13        734.65        674.82        61.87 o                         
   2   2  13          0.76         -2.40        40.65 o                         
   3   2  13          0.24        -58.15        58.15 o                         
   4   2  13         14.36         64.92       178.03 o                         
   5   2  13         39.30         31.05        69.06 o                         
   6   2  13          8.11        -38.60        39.43 o                         
   7   2  13          5.10          3.27        72.32 o                         
 -11   3  13          0.80        -28.51        41.21 o                         
 -10   3  13        206.17        288.35        53.69 o                         
  -9   3  13         40.57         11.86        37.27 o                         
  -8   3  13          2.20          6.90        35.07 o                         
  -7   3  13         79.83         56.49        42.07 o                         
  -6   3  13         97.02         99.25        36.20 o                         
  -5   3  13        573.80        586.65        60.47 o                         
  -4   3  13          2.09         -0.06        25.07 o                         
  -3   3  13        203.63        198.04        31.32 o                         
  -2   3  13         18.85         61.78        31.27 o                         
  -1   3  13        524.39        554.92        61.66 o                         
   0   3  13         20.72         24.11        32.13 o                         
   1   3  13         47.38         75.60        39.83 o                         
   2   3  13        482.69        436.50        52.43 o                         
   3   3  13         93.25         27.28        44.11 o                         
   4   3  13         45.96        -46.27        46.27 o                         
   5   3  13          0.49         28.16        43.00 o                         
   6   3  13        138.81         60.04        49.66 o                         
   7   3  13         28.81         30.73        51.35 o                         
 -10   4  13          0.20         27.97        48.84 o                         
  -9   4  13         13.61         24.14        34.24 o                         
  -8   4  13         20.96        -48.13        51.21 o                         
  -7   4  13         11.38        -37.11        37.11 o                         
  -6   4  13        134.67        145.21        38.05 o                         
  -5   4  13         31.69         12.32        30.62 o                         
  -4   4  13        170.91        173.81        49.17 o                         
  -3   4  13        775.83        880.09        69.86 o                         
  -2   4  13        210.56        197.17        46.05 o                         
  -1   4  13        245.47        309.84        53.81 o                         
   0   4  13          3.33         52.29        43.81 o                         
   1   4  13        429.28        390.77        60.10 o                         
   2   4  13        368.60        271.33        99.48 o                         
   3   4  13         16.83         -2.05        38.59 o                         
   4   4  13         91.80        -20.00        47.21 o                         
   5   4  13        190.34        182.93        44.59 o                         
   6   4  13          0.46         -6.91        89.15 o                         
   7   4  13          0.11        -82.87        82.87 o                         
 -10   5  13          5.73         74.88        49.47 o                         
  -9   5  13        146.23         82.05        44.32 o                         
  -8   5  13        817.34        752.78        76.56 o                         
  -7   5  13          2.21        -28.80        34.62 o                         
  -6   5  13        101.96         41.72        32.66 o                         
  -5   5  13        640.43        694.29        57.31 o                         
  -4   5  13        324.56        387.30        71.52 o                         
  -3   5  13         37.47        126.99        35.18 o                         
  -2   5  13         16.18         34.42        36.16 o                         
  -1   5  13        410.52        415.04        51.22 o                         
   0   5  13         26.37         22.18        47.57 o                         
   1   5  13         55.88        117.09        39.61 o                         
   2   5  13        160.13        112.69        46.43 o                         
   3   5  13        136.32         87.26        40.80 o                         
   4   5  13         34.94         43.40        31.76 o                         
   5   5  13         35.94         54.90        39.43 o                         
   6   5  13          0.06         44.94        42.36 o                         
  -9   6  13         66.77        107.10        82.97 o                         
  -8   6  13          8.68        -44.79        44.79 o                         
  -7   6  13        158.81         77.85        33.83 o                         
  -6   6  13         52.46        100.57        43.15 o                         
  -5   6  13         66.74        127.84        37.53 o                         
  -4   6  13         92.24         55.15        32.87 o                         
  -3   6  13         33.96          8.82        36.58 o                         
  -2   6  13        955.49       1098.09       101.77 o                         
  -1   6  13          0.96          7.55        29.23 o                         
   0   6  13         68.48         67.44        34.05 o                         
   1   6  13        387.48        224.99        51.38 o                         
   2   6  13        529.54        486.31        63.39 o                         
   3   6  13          0.17         92.01        44.90 o                         
   4   6  13         51.21         55.27        44.13 o                         
   5   6  13         14.22         73.30        36.29 o                         
   6   6  13          3.08        -31.25        68.39 o                         
  -8   7  13        218.29        306.68        70.64 o                         
  -7   7  13         83.80        140.52        45.48 o                         
  -6   7  13        227.26        246.76        42.66 o                         
  -5   7  13          2.96         49.23        33.38 o                         
  -4   7  13        307.25        346.64        53.24 o                         
  -3   7  13         44.35         90.09        46.36 o                         
  -2   7  13        740.85        727.81        94.89 o                         
  -1   7  13         33.41         54.08        53.72 o                         
   0   7  13          6.51        -34.38        34.38 o                         
   1   7  13          8.27        -35.37        35.37 o                         
   2   7  13         34.34         -3.66        42.62 o                         
   3   7  13         20.87         53.94        41.32 o                         
   4   7  13         39.50         33.95        34.67 o                         
   5   7  13          5.28        -83.99        83.99 o                         
  -7   8  13          8.68         69.13        44.93 o                         
  -6   8  13          0.13         21.67        35.44 o                         
  -5   8  13        117.33        137.60        36.54 o                         
  -4   8  13         16.51        -27.94        39.49 o                         
  -3   8  13          2.51        101.02        49.31 o                         
  -2   8  13        346.22        445.39       114.99 o                         
  -1   8  13         52.31        -23.79        44.53 o                         
   0   8  13        152.80        114.98        44.94 o                         
   1   8  13         24.98         45.02        46.18 o                         
   2   8  13         15.92         47.40        36.89 o                         
   3   8  13         13.39         21.15        31.40 o                         
   4   8  13        150.48        243.62       102.92 o                         
  -7   9  13         13.17        -52.88        52.88 o                         
  -6   9  13        137.79        176.86        62.89 o                         
  -5   9  13         69.79         16.55        66.91 o                         
  -4   9  13         30.47        102.94        52.63 o                         
  -3   9  13         30.79        113.42        61.51 o                         
  -2   9  13        382.85        359.64       128.81 o                         
  -1   9  13         16.63        108.67        60.63 o                         
   0   9  13         32.23        -24.78        50.30 o                         
   1   9  13        111.86        118.92        48.53 o                         
   2   9  13         18.20        117.13        95.17 o                         
  -4  10  13         38.70        110.72        87.54 o                         
  -3  10  13        165.76        258.81        96.20 o                         
 -10   0  14          3.93         42.74        66.44 o                         
  -8   0  14         14.54         32.24        31.06 o                         
  -6   0  14        406.11        480.40       113.32 o                         
  -4   0  14         23.63         61.24        55.16 o                         
  -2   0  14        558.80        703.85        74.99 o                         
   0   0  14        357.56        385.08        58.71 o                         
   2   0  14         62.37         27.37        58.26 o                         
   4   0  14         65.13         77.94        64.33 o                         
   6   0  14         12.17        -73.63        85.59 o                         
 -11   1  14         11.25          2.15        55.01 o                         
 -10   1  14          2.54          7.06        39.55 o                         
  -9   1  14        130.31        101.38        43.66 o                         
  -8   1  14         95.29         69.80        35.47 o                         
  -7   1  14        108.82         14.14        33.00 o                         
  -6   1  14        442.58        376.58        55.21 o                         
  -5   1  14         32.06         15.07        35.81 o                         
  -4   1  14         17.69         39.15        33.82 o                         
  -3   1  14         49.04         65.29        28.04 o                         
  -2   1  14        623.45        627.21        52.75 o                         
  -1   1  14        239.47        262.96        36.41 o                         
   0   1  14        625.15        725.62        53.63 o                         
   1   1  14          0.30         38.85        27.03 o                         
   2   1  14        144.72         95.60        43.13 o                         
   3   1  14         94.85        218.72        64.92 o                         
   4   1  14        147.14        196.83        61.45 o                         
   5   1  14         53.12        239.35       183.05 o                         
   6   1  14         52.09         86.09        81.67 o                         
 -11   2  14         23.71          8.22        31.91 o                         
 -10   2  14          1.74         45.38        35.07 o                         
  -9   2  14        209.49        333.66        58.20 o                         
  -8   2  14         19.01         51.16        56.36 o                         
  -7   2  14         26.63         22.62        33.73 o                         
  -6   2  14        149.90        171.29        41.76 o                         
  -5   2  14         24.84        -11.53        31.89 o                         
  -4   2  14          3.66         14.03        31.05 o                         
  -3   2  14        620.23        626.15        50.62 o                         
  -2   2  14       1025.54       1037.85        87.06 o                         
  -1   2  14         86.47        160.16        34.45 o                         
   0   2  14        534.78        625.86        51.35 o                         
   1   2  14        322.66        450.60        55.71 o                         
   2   2  14         45.19         60.51        32.71 o                         
   3   2  14         19.04         70.93        34.37 o                         
   4   2  14         93.80         45.37        96.45 o                         
   5   2  14        169.65        230.34       273.34 o                         
   6   2  14         15.35        -39.63        39.63 o                         
 -10   3  14         64.76        152.56        49.02 o                         
  -9   3  14         40.47         -9.13        43.66 o                         
  -8   3  14         84.94         86.84        37.85 o                         
  -7   3  14          3.86          3.80        36.04 o                         
  -6   3  14        295.13        223.63        42.12 o                         
  -5   3  14        141.72        137.28        35.36 o                         
  -4   3  14          7.20         60.90        47.81 o                         
  -3   3  14        303.64        258.53        47.35 o                         
  -2   3  14        101.92         60.04        46.74 o                         
  -1   3  14        175.85        187.04        40.42 o                         
   0   3  14        394.34        371.69        78.87 o                         
   1   3  14         57.22         44.11        41.11 o                         
   2   3  14         31.10         16.76        49.14 o                         
   3   3  14        117.11         84.79        47.21 o                         
   4   3  14          2.01         13.76        31.05 o                         
   5   3  14         26.16        -10.25       170.22 o                         
 -10   4  14          1.29         16.67        42.89 o                         
  -9   4  14         46.40         27.77        35.76 o                         
  -8   4  14         23.15        -23.18        35.86 o                         
  -7   4  14        890.35        727.40        74.46 o                         
  -6   4  14         40.00         43.39        47.57 o                         
  -5   4  14        130.17        122.22        42.13 o                         
  -4   4  14          7.95         12.77        30.41 o                         
  -3   4  14       1126.71       1036.08        79.53 o                         
  -2   4  14         14.24         -2.77        30.76 o                         
  -1   4  14         38.36         38.92        88.38 o                         
   0   4  14          8.46          2.07        42.28 o                         
   1   4  14        162.84        247.80        57.34 o                         
   2   4  14          0.88        -34.40        43.34 o                         
   3   4  14          5.02        -20.42        61.84 o                         
   4   4  14          0.38        -35.92        35.92 o                         
   5   4  14         40.39         60.91        77.35 o                         
  -9   5  14         47.92         41.81        37.31 o                         
  -8   5  14          3.61        -35.42        36.40 o                         
  -7   5  14         53.49         84.10        60.57 o                         
  -6   5  14        169.66        148.77        42.26 o                         
  -5   5  14         43.96         31.00        35.03 o                         
  -4   5  14        721.87        848.95        64.16 o                         
  -3   5  14         88.78         29.19        35.22 o                         
  -2   5  14         16.03         22.01        70.83 o                         
  -1   5  14        336.34        240.68        48.19 o                         
   0   5  14        412.76        418.03        71.08 o                         
   1   5  14          4.67         17.47       109.41 o                         
   2   5  14        173.98        137.82        60.47 o                         
   3   5  14        103.20         50.92        56.44 o                         
   4   5  14          0.49         -3.20        46.69 o                         
   5   5  14         10.30        -65.27        65.27 o                         
  -8   6  14         21.99        -21.64        36.51 o                         
  -7   6  14         31.78         -3.32        37.69 o                         
  -6   6  14        233.43        252.39        52.19 o                         
  -5   6  14         21.47         44.71        28.22 o                         
  -4   6  14        226.41        258.77        43.05 o                         
  -3   6  14        155.38        154.38        51.51 o                         
  -2   6  14          5.95         67.41        49.23 o                         
  -1   6  14        185.84        164.92        58.05 o                         
   0   6  14          0.07         -7.48        42.30 o                         
   1   6  14         14.04         39.20        58.52 o                         
   2   6  14        107.32        156.85        54.79 o                         
   3   6  14         32.33         -2.07        47.70 o                         
   4   6  14          0.22        -10.02        46.17 o                         
   5   6  14         14.43        -94.46        94.46 o                         
  -8   7  14        105.75        135.40        74.38 o                         
  -7   7  14         29.09        -19.07        38.79 o                         
  -6   7  14         23.93         85.88        41.60 o                         
  -5   7  14         62.23        110.19        37.02 o                         
  -4   7  14        288.57        322.56        52.91 o                         
  -3   7  14         67.88        169.32        60.41 o                         
  -2   7  14         21.94        -10.86        39.51 o                         
  -1   7  14        134.59        194.65        49.61 o                         
   0   7  14        420.69        191.43        49.21 o                         
   1   7  14          9.99         49.77        37.71 o                         
   2   7  14        268.41        241.09        42.81 o                         
   3   7  14         24.36        -18.89        42.89 o                         
   4   7  14          0.32        -80.61        80.61 o                         
  -7   8  14          2.90         60.47        73.96 o                         
  -6   8  14         45.79         25.99        40.07 o                         
  -5   8  14        317.63        314.92        48.96 o                         
  -4   8  14        391.45        410.45        77.19 o                         
  -3   8  14         34.19         62.21        90.25 o                         
  -2   8  14         16.31         60.42        53.75 o                         
  -1   8  14        287.76        164.99        47.62 o                         
   0   8  14         24.94         22.70        62.23 o                         
   1   8  14          2.97         17.20        44.75 o                         
   2   8  14         17.64        -59.81        69.48 o                         
  -6   9  14         10.74        202.62        83.98 o                         
  -5   9  14         39.86         97.45        69.47 o                         
  -4   9  14        104.43        144.37        56.10 o                         
  -3   9  14          0.94        -27.83        56.38 o                         
  -2   9  14        125.01        209.13        98.71 o                         
  -1   9  14        120.05         51.32        73.63 o                         
   0   9  14        120.04        339.01       124.02 o                         
 -10   0  15         13.22         20.75        42.72 o                         
  -8   0  15         18.63        -30.38        59.42 o                         
  -6   0  15          1.18        107.24        88.68 o                         
  -4   0  15          0.14          3.12        53.84 o                         
  -2   0  15       1226.00       1225.37       100.13 o                         
   0   0  15          0.49         25.76        53.79 o                         
   2   0  15        605.01        680.76       118.25 o                         
   4   0  15         30.25        120.41        70.61 o                         
 -10   1  15         55.38        122.09        41.97 o                         
  -9   1  15         11.59        -29.52        32.70 o                         
  -8   1  15        427.48        442.44        64.31 o                         
  -7   1  15          2.74         52.34        38.40 o                         
  -6   1  15          8.71         22.45        44.47 o                         
  -5   1  15        330.34        342.89        68.72 o                         
  -4   1  15        537.91        544.86        81.81 o                         
  -3   1  15         35.15         40.71        31.96 o                         
  -2   1  15        429.92        404.63        54.21 o                         
  -1   1  15        307.56        345.99        55.76 o                         
   0   1  15          8.08         69.87        36.57 o                         
   1   1  15        265.24        383.25        53.97 o                         
   2   1  15        160.83        221.41        45.42 o                         
   3   1  15         57.92        189.88        55.38 o                         
   4   1  15          0.24         -9.08       111.45 o                         
   5   1  15         27.35         70.03        45.98 o                         
 -10   2  15          3.56        -42.09        43.90 o                         
  -9   2  15         74.30         89.24        43.80 o                         
  -8   2  15        107.23         99.79        42.12 o                         
  -7   2  15         13.73         52.95        33.09 o                         
  -6   2  15          0.79          3.21        37.09 o                         
  -5   2  15         83.37         70.27        32.55 o                         
  -4   2  15         16.94         21.58        34.86 o                         
  -3   2  15          5.11         39.26        26.60 o                         
  -2   2  15         11.00         50.76        27.46 o                         
  -1   2  15         41.98         57.89        31.26 o                         
   0   2  15         21.31         95.34        46.16 o                         
   1   2  15        299.68        396.31        52.09 o                         
   2   2  15        146.20        237.97        46.46 o                         
   3   2  15          3.13         -2.85        55.98 o                         
   4   2  15         72.54        138.50        55.48 o                         
   5   2  15         37.18         30.22        57.29 o                         
 -10   3  15         68.59          6.01        59.86 o                         
  -9   3  15         43.03         14.10        41.35 o                         
  -8   3  15         16.61         17.78        54.46 o                         
  -7   3  15          2.51         -1.67        32.50 o                         
  -6   3  15         96.70         58.56        38.78 o                         
  -5   3  15        213.72        223.37        58.88 o                         
  -4   3  15         79.22        114.73        37.42 o                         
  -3   3  15         14.47          0.76        57.97 o                         
  -2   3  15        274.92        180.98        58.69 o                         
  -1   3  15        531.50        541.96        61.72 o                         
   0   3  15         47.77         24.98        41.39 o                         
   1   3  15          6.53         84.09        42.68 o                         
   2   3  15          1.50         90.24        43.13 o                         
   3   3  15         49.21        105.72        63.65 o                         
   4   3  15          0.86         72.72       112.00 o                         
 -10   4  15          0.17        -22.09        58.98 o                         
  -9   4  15         17.75         -6.94        55.51 o                         
  -8   4  15        116.55         42.03        40.23 o                         
  -7   4  15        429.67        316.60        51.97 o                         
  -6   4  15        153.20        159.07        40.14 o                         
  -5   4  15          8.63        -17.28        34.23 o                         
  -4   4  15         49.67         25.54        50.44 o                         
  -3   4  15        337.59        339.48        63.75 o                         
  -2   4  15         19.15         21.28        30.66 o                         
  -1   4  15         75.86         48.64       115.37 o                         
   0   4  15          7.56         16.69        54.65 o                         
   1   4  15        276.45        403.71        74.09 o                         
   2   4  15          0.32         28.85        38.56 o                         
   3   4  15         20.40          2.67        56.31 o                         
   4   4  15          6.60        -42.96        42.96 o                         
  -9   5  15         27.55        128.60        68.34 o                         
  -8   5  15          4.45         12.65        63.58 o                         
  -7   5  15        111.09        164.92        69.79 o                         
  -6   5  15         31.87         40.32        36.70 o                         
  -5   5  15        283.45        279.61        50.57 o                         
  -4   5  15        117.15        150.37        36.23 o                         
  -3   5  15         13.11        -22.37        50.20 o                         
  -2   5  15          1.81         19.30        44.62 o                         
  -1   5  15        165.04        229.17        83.90 o                         
   0   5  15        119.32        116.61        53.98 o                         
   1   5  15          8.68        -14.48        38.31 o                         
   2   5  15          0.92         40.48        48.93 o                         
   3   5  15        210.17        335.89        97.17 o                         
   4   5  15         68.70         37.38        51.75 o                         
  -8   6  15         12.14        163.33        79.68 o                         
  -7   6  15          3.48          9.03        57.89 o                         
  -6   6  15        152.55        223.11        52.24 o                         
  -5   6  15         55.56         86.51        68.60 o                         
  -4   6  15         26.80         46.22        39.28 o                         
  -3   6  15         91.48        123.47        54.22 o                         
  -2   6  15        180.35        199.10        63.14 o                         
  -1   6  15          7.47         23.08        53.54 o                         
   0   6  15         94.72        129.57        47.23 o                         
   1   6  15         20.68        108.19        47.04 o                         
   2   6  15         18.37        -47.97        47.97 o                         
  -7   7  15         95.59        153.32        81.86 o                         
  -6   7  15         37.58          0.42        50.30 o                         
  -5   7  15         17.55         51.29        34.13 o                         
  -4   7  15        161.18        211.78        49.22 o                         
  -3   7  15        178.86        222.17       135.22 o                         
  -2   7  15         30.33          6.13        48.41 o                         
  -1   7  15          2.24         43.56        65.45 o                         
   0   7  15        184.77        158.72        65.13 o                         
  -6   8  15        104.12        200.45        85.09 o                         
  -5   8  15         24.48         77.19        77.08 o                         
  -4   8  15         71.09        123.10        77.44 o                         
  -3   8  15         69.24        215.85       104.80 o                         
  -2   8  15         82.90         60.62        54.16 o                         
  -1   8  15         65.66         28.55        82.41 o                         
   0   8  15         16.34        149.28        95.62 o                         
   1   8  15          5.81         62.46        58.32 o                         
  -8   0  16          0.69        -16.19        75.17 o                         
  -6   0  16        563.91        691.65       129.45 o                         
  -4   0  16        271.46        237.87        77.39 o                         
  -2   0  16         26.48         26.49        32.35 o                         
   0   0  16       1045.27        968.93        93.59 o                         
   2   0  16        175.88        195.63        84.64 o                         
 -10   1  16         16.78        -28.74        59.45 o                         
  -9   1  16          1.17         30.54        47.80 o                         
  -8   1  16         75.72         25.78        53.56 o                         
  -7   1  16          2.30         35.14        45.26 o                         
  -6   1  16          4.96         23.39        45.99 o                         
  -5   1  16         24.21         13.70        38.49 o                         
  -4   1  16        200.27        156.84        75.67 o                         
  -3   1  16          0.39        -53.13        60.15 o                         
  -2   1  16         11.48        -23.34        28.11 o                         
  -1   1  16        214.62        255.75        43.90 o                         
   0   1  16        427.75        592.16        53.24 o                         
   1   1  16          6.69        113.03        52.42 o                         
   2   1  16         47.87         96.77        49.98 o                         
   3   1  16         88.39        194.47        59.61 o                         
  -9   2  16         51.35         26.81        75.09 o                         
  -8   2  16          0.73         32.04        53.90 o                         
  -7   2  16          7.44         11.06        44.91 o                         
  -6   2  16         62.61        -42.76        49.80 o                         
  -5   2  16         37.36         29.08        44.49 o                         
  -4   2  16         68.60         30.14        37.56 o                         
  -3   2  16        469.16        341.39        65.07 o                         
  -2   2  16         80.69        244.28        62.44 o                         
  -1   2  16         28.95         85.74        39.02 o                         
   0   2  16         75.61        145.66        45.30 o                         
   1   2  16        273.70        346.24        52.61 o                         
   2   2  16          4.35         98.61        49.74 o                         
   3   2  16          2.72         66.82        49.20 o                         
  -9   3  16          1.35         56.21        75.36 o                         
  -8   3  16         24.79         27.53        40.24 o                         
  -7   3  16         46.81         21.57        59.74 o                         
  -6   3  16         13.61        -41.57        41.57 o                         
  -5   3  16         75.65         84.96        53.80 o                         
  -4   3  16          8.07         15.81        29.67 o                         
  -3   3  16         19.13         40.66        28.85 o                         
  -2   3  16         33.51         42.53        62.92 o                         
  -1   3  16        105.00         88.54        47.28 o                         
   0   3  16        148.75        240.69        55.22 o                         
   1   3  16          1.72         78.22        46.52 o                         
   2   3  16         65.74        124.76        38.23 o                         
   3   3  16         82.55         95.96        56.24 o                         
  -8   4  16         63.82        188.53        59.12 o                         
  -7   4  16         90.86          1.48        61.44 o                         
  -6   4  16          0.25        -12.21        42.62 o                         
  -5   4  16        100.90        111.42        43.36 o                         
  -4   4  16        264.69        300.45        73.53 o                         
  -3   4  16        320.65        304.49        66.01 o                         
  -2   4  16         46.75         86.99        57.96 o                         
  -1   4  16         44.59         26.46        47.19 o                         
   0   4  16          5.92        -51.18        51.18 o                         
   1   4  16         56.49         73.07        76.59 o                         
   2   4  16         75.81         84.04        49.90 o                         
   3   4  16          6.20         28.83        40.42 o                         
  -7   5  16         25.15         25.74        32.89 o                         
  -6   5  16        122.60        109.53        42.88 o                         
  -5   5  16        293.97        230.85        56.91 o                         
  -4   5  16         40.14         71.57        37.12 o                         
  -3   5  16          0.02         26.26        43.62 o                         
  -2   5  16         15.81        -19.55        42.61 o                         
  -1   5  16         82.36         64.41        45.33 o                         
   0   5  16         65.64         32.00        71.67 o                         
   1   5  16          0.66         18.39        50.02 o                         
   2   5  16         28.14        141.71        86.72 o                         
  -6   6  16        231.35        269.83        95.57 o                         
  -5   6  16         16.89        106.89        46.53 o                         
  -4   6  16         13.48         59.57        35.98 o                         
  -3   6  16          8.27        -41.29        41.29 o                         
  -2   6  16        540.86        521.78        85.46 o                         
  -1   6  16         14.19         -2.36        55.57 o                         
   0   6  16          2.10         85.39        68.06 o                         
  -5   7  16          5.42         12.97        66.92 o                         
  -4   7  16         37.26         -3.22        74.18 o                         
  -3   7  16        171.72        174.68        94.91 o                         
  -2   7  16         41.50        -56.91        89.82 o                         
  -6   0  17         87.53        170.17        88.74 o                         
  -4   0  17         81.40        193.91        75.11 o                         
  -2   0  17         57.63        101.05       118.11 o                         
   0   0  17         54.93         96.58        87.93 o                         
   2   0  17         51.09         98.43        78.66 o                         
  -7   1  17         20.32         22.92        67.15 o                         
  -6   1  17          1.39        -34.79        44.70 o                         
  -5   1  17         20.37         54.82        50.61 o                         
  -4   1  17         81.40         74.15        67.70 o                         
  -3   1  17         53.85        -32.53        38.80 o                         
  -2   1  17          3.94         67.00        37.43 o                         
  -1   1  17         41.80         98.39        56.61 o                         
   0   1  17        131.32        187.17        46.16 o                         
   1   1  17          9.14        102.70        42.02 o                         
   2   1  17         22.78         69.82        54.56 o                         
  -7   2  17         84.62         15.46        53.57 o                         
  -6   2  17        322.95        429.69       126.08 o                         
  -5   2  17         23.74        -11.49        41.40 o                         
  -4   2  17         14.37         15.83        46.17 o                         
  -3   2  17          9.05        -32.44        33.29 o                         
  -2   2  17        298.60        315.12        51.89 o                         
  -1   2  17         20.44         21.50        92.83 o                         
   0   2  17         15.16         15.75        42.85 o                         
   1   2  17         61.71        113.51        44.29 o                         
   2   2  17         21.33        202.27        91.62 o                         
  -8   3  17         29.61         78.54        80.05 o                         
  -7   3  17        129.32        227.75        89.29 o                         
  -6   3  17         54.23          1.54        36.98 o                         
  -5   3  17        154.88        216.89        65.39 o                         
  -4   3  17         14.00          1.63        44.26 o                         
  -3   3  17         93.16        136.77       102.03 o                         
  -2   3  17         43.22         38.90        41.92 o                         
  -1   3  17        159.77        139.85        47.45 o                         
   0   3  17          0.04         35.62       157.90 o                         
   1   3  17          9.18         19.73        57.71 o                         
   2   3  17          0.14         -3.22        66.88 o                         
  -7   4  17         43.01        -74.24        74.24 o                         
  -6   4  17          1.71        -64.54        64.54 o                         
  -5   4  17          3.34        -23.31        36.60 o                         
  -4   4  17         88.00         45.47        47.73 o                         
  -3   4  17        189.64        205.52        49.07 o                         
  -2   4  17         32.60         31.77        35.46 o                         
  -1   4  17         25.05         -8.57        45.31 o                         
   0   4  17         24.76         20.00        68.04 o                         
  -5   5  17         35.71         46.75        43.68 o                         
  -4   5  17         87.08        144.92        65.91 o                         
  -2   5  17         14.68          8.18        70.10 o                         
  -1   5  17        132.04        122.47        72.36 o                         
  -5   6  17          4.00        -43.49        62.99 o                         
  -3   6  17         35.87        -62.46        65.92 o                         
  -4   0  18         23.16        152.89        87.32 o                         
  -2   0  18        181.51        244.79        83.58 o                         
   0   0  18        257.52        153.71        84.37 o                         
  -5   1  18          3.94         97.37        89.18 o                         
  -4   1  18        152.93        121.23       121.76 o                         
  -3   1  18          5.52         50.21        55.09 o                         
  -2   1  18         58.11         88.71        42.79 o                         
  -1   1  18          0.53         47.04        37.78 o                         
   0   1  18         40.70         75.96        40.03 o                         
  -5   2  18         88.55         21.27        76.19 o                         
  -4   2  18          6.50         48.37        71.39 o                         
  -3   2  18         25.63          6.49        57.50 o                         
  -2   2  18         98.11        116.85        44.09 o                         
  -1   2  18         74.44        135.53        58.13 o                         
   0   2  18          1.18         20.82        63.54 o                         
  -4   3  18          2.73        -82.10        82.10 o                         
  -3   3  18         18.44        -13.91        67.06 o                         
  -2   3  18         10.79        -93.34        93.34 o                         
  -4   4  18          0.01        -74.75        74.75 o                         
                                                                                
